# Supplementary material for: Early to sustained impacts of lethal radiation on circulating miRNAs in a minipig model
Source: Sci Rep. 2023 Oct 28;13:18496. doi: 10.1038/s41598-023-45250-9 (PMC10613244; doi:10.1038/s41598-023-45250-9)
Supplement: Supplementary file 2 — Supplementary Tables. [file 41598_2023_45250_MOESM2_ESM.xlsx]

## Sheet: Table S1A
Table S1A. List of all differentially expressed ssc-miRNAs across the four post-total body irradiation (TBI) time course and 92 conserved miRNAs (cnvd-miRNA)
92 conserved miRNAs (cnvd-miRNA)
Common	EARLY	MID	LATE	Late regression
ssc-miR-218-5p	4.02428	3.26712	0	4.83353
ssc-miR-96-5p	4.0176	0	0	0
ssc-miR-671-5p	3.8968	0	0	0
ssc-miR-424-3p	3.46562	0	0	0
ssc-miR-490-3p	3.20069	0	0	0
ssc-miR-296-5p	3.14317	0	0	2.4031
ssc-miR-769-3p	3.11756	0	0	0
ssc-miR-27b-5p	3.06341	0	0	0
ssc-miR-190b	3.00693	6.27486	0	0
ssc-miR-374b-3p	2.98998	0	0	0
ssc-miR-193a-3p	2.86875	0	0	0
ssc-miR-202-3p	2.86502	0	0	0
ssc-miR-885-3p	2.86499	0	0	0
ssc-miR-217	1.62782	0	0	0
ssc-let-7d-5p	0	-3.58233	-7.09899	0
ssc-miR-126-5p	0	0	0	1.89142
ssc-miR-1306-5p	0	-4.65184	-4.65184	0
ssc-miR-139-3p	0	-4.70597	-4.70597	0
ssc-miR-140-5p	0	0	-4.73815	0
ssc-miR-142-3p	0	-3.3286	-8.91361	0
ssc-miR-142-5p	0	-1.68132	-2.14561	0
ssc-miR-143-3p	0	0	0	1.70972
ssc-miR-145-3p	0	0	-5.45845	0
ssc-miR-145-5p	0	0	0	0
ssc-miR-148a-3p	0	-1.34455	0	0
ssc-miR-148a-5p	0	-3.55416	-6.69219	0
ssc-miR-148b-3p	0	0	-7.50215	0
ssc-miR-148b-5p	0	-4.88496	-4.88496	0
ssc-miR-155-5p	0	-3.69915	0	0
ssc-miR-17-3p	0	0	-4.56983	0
ssc-miR-17-5p	0	-3.11426	-7.87508	0
ssc-miR-181d-5p	0	-4.3747	-8.43354	-3.87625
ssc-miR-199a-5p	0	0	-5.27837	0
ssc-miR-199b-5p	0	-5.39911	-5.39911	0
ssc-miR-221-3p	0	0	-6.84897	0
ssc-miR-22-3p	0	-1.21799	-1.36716	0
ssc-miR-22-5p	0	0	-6.30473	0
ssc-miR-24-1-5p	0	-6.51908	-6.51908	-6.72099
ssc-miR-24-3p	0	0	-2.71185	0
ssc-miR-27b-3p	0	-1.21679	-1.47492	0
ssc-miR-28-3p	0	-2.2059	-2.26497	0
ssc-miR-28-5p	0	-7.31857	-7.31857	0
ssc-miR-296-3p	0	-3.29374	0	0
ssc-miR-30a-3p	0	-5.27344	-5.27344	0
ssc-miR-30b-5p	0	-4.98834	0	0
ssc-miR-30c-5p	0	-3.40788	0	0
ssc-miR-30e-3p	0	-6.05826	-6.05826	0
ssc-miR-326	0	-3.43217	0	0
ssc-miR-331-5p	0	-3.70243	-3.70243	-3.90354
ssc-miR-339-3p	0	3.90069	0	0
ssc-miR-345-3p	0	-3.7808	-3.7808	0
ssc-miR-345-5p	0	0	0	2.46733
ssc-miR-361-3p	0	0	-5.28717	0
ssc-miR-361-5p	0	-3.60312	-7.66197	0
ssc-miR-374a-3p	0	-3.76107	-3.76107	0
ssc-miR-374a-5p	0	0	-6.17531	0
ssc-miR-425-3p	0	0	-5.44102	0
ssc-miR-425-5p	0	0	-2.7114	0
ssc-miR-429	0	0	3.65687	0
ssc-miR-450b-5p	0	-5.61088	0	0
ssc-miR-455-3p	0	-4.7169	-4.7169	0
ssc-miR-455-5p	0	0	-5.92315	0
ssc-miR-532-5p	0	-5.70386	0	0
ssc-miR-671-3p	0	-3.6647	-6.30185	0
ssc-miR-6782-3p	0	-3.76047	0	0
ssc-miR-708-3p	0	0	0	2.66942
ssc-miR-708-5p	0	0	0	2.46842
ssc-miR-769-5p	0	-3.81821	-7.33487	0
ssc-miR-532-3p	-2.51472	0	0	0
ssc-miR-885-5p	-2.51499	0	0	0
ssc-miR-545-5p	-2.51547	0	0	0
ssc-miR-1296-5p	-2.52821	-2.40382	0	0
ssc-miR-133b	-2.56797	-2.44343	-2.44343	0
ssc-miR-206	-2.59561	0	0	0
ssc-miR-432-5p	-2.61104	-2.48588	-2.48588	-2.69524
ssc-miR-221-5p	-2.66148	-2.6193	-2.6193	-2.82893
ssc-miR-92b-5p	-2.74783	-2.62202	-2.62202	-2.83317
ssc-miR-331-3p	-3.43789	-3.39631	-3.39631	-3.60106
ssc-miR-424-5p	-3.53583	-3.49457	-3.49457	-3.69674
ssc-miR-30c-1-3p	-3.54246	-3.49355	0	0
ssc-miR-676-3p	-3.56379	0	3.67252	0
ssc-miR-542-3p	-3.72346	0	-3.68231	0
ssc-miR-542-5p	-3.79417	-3.75311	-3.75311	0
ssc-miR-184	-3.80301	-3.76185	-3.76185	0
ssc-miR-193a-5p	-3.84083	-3.7998	-3.7998	0
ssc-miR-376a-3p	-3.92209	-3.7992	-3.7992	-4.0024
ssc-miR-374b-5p	-4.04572	-4.0044	-4.0044	-4.20706
ssc-miR-139-5p	-4.11398	0	-5.27573	0
ssc-miR-545-3p	-4.31407	-4.19142	-4.19142	0
ssc-miR-133a-3p	-4.43685	-3.09826	-9.60503	0
ssc-miR-133a-5p	-4.7862	0	-4.74524	0
ssc-miR-1306-3p	-4.80913	0	-4.76819	-4.96778
EARLY
mRINA	logFC
ssc-miR-1	-5.84865
ssc-miR-103	1.11146
ssc-miR-106a	-3.46172
ssc-miR-10b	1.06635
ssc-miR-122	-2.14737
ssc-miR-1249	-4.01613
ssc-miR-124a	-4.31611
ssc-miR-1296-5p	-2.52821
ssc-miR-129a-3p	3.89681
ssc-miR-1306-3p	-4.80913
ssc-miR-132	-3.75235
ssc-miR-133a-3p	-4.43685
ssc-miR-133a-5p	-4.7862
ssc-miR-133b	-2.56797
ssc-miR-136	1.99287
ssc-miR-139-5p	-4.11398
ssc-miR-146b	1.73871
ssc-miR-153	2.8687
ssc-miR-16	-1.04993
ssc-miR-1839-5p	6.24177
ssc-miR-184	-3.80301
ssc-miR-18b	3.49497
ssc-miR-190a	1.67402
ssc-miR-190b	3.00693
ssc-miR-193a-3p	2.86875
ssc-miR-193a-5p	-3.84083
ssc-miR-194b-3p	3.58207
ssc-miR-202-3p	2.86502
ssc-miR-206	-2.59561
ssc-miR-208b	-3.98783
ssc-miR-20b	3.89778
ssc-miR-216	3.08901
ssc-miR-217	1.62782
ssc-miR-218	4.02427
ssc-miR-218-5p	4.02428
ssc-miR-218b	4.02428
ssc-miR-221-5p	-2.66148
ssc-miR-2483	-2.99911
ssc-miR-27b-5p	3.06341
ssc-miR-296-5p	3.14317
ssc-miR-29b	3.42914
ssc-miR-30c-1-3p	-3.54246
ssc-miR-30c-3p	3.28836
ssc-miR-31	-3.20169
ssc-miR-323	3.31765
ssc-miR-324	1.9906
ssc-miR-331-3p	-3.43789
ssc-miR-335	-5.10479
ssc-miR-34a	2.68055
ssc-miR-34c	6.24162
ssc-miR-3613	-3.19522
ssc-miR-362	-2.74776
ssc-miR-369	2.57201
ssc-miR-371-5p	1.85083
ssc-miR-374b-3p	2.98998
ssc-miR-374b-5p	-4.04572
ssc-miR-376a-3p	-3.92209
ssc-miR-421-5p	1.67403
ssc-miR-424-3p	3.46562
ssc-miR-424-5p	-3.53583
ssc-miR-432-5p	-2.61104
ssc-miR-4332	-4.48582
ssc-miR-450a	3.06628
ssc-miR-490	3.20069
ssc-miR-490-3p	3.20069
ssc-miR-503	5.2528
ssc-miR-532-3p	-2.51472
ssc-miR-542-3p	-3.72346
ssc-miR-542-5p	-3.79417
ssc-miR-545-3p	-4.31407
ssc-miR-545-5p	-2.51547
ssc-miR-582	2.16549
ssc-miR-615	4.89833
ssc-miR-652	-1.90764
ssc-miR-664-3p	-3.22169
ssc-miR-671-5p	3.8968
ssc-miR-676-3p	-3.56379
ssc-miR-7	-4.30848
ssc-miR-7139-3p	-3.72334
ssc-miR-769-3p	3.11756
ssc-miR-885-3p	2.86499
ssc-miR-885-5p	-2.51499
ssc-miR-92b-5p	-2.74783
ssc-miR-96-5p	4.0176
ssc-miR-9820-5p	1.67403
ssc-miR-9843-3p	-3.84084
ssc-miR-9851-3p	1.85076
ssc-miR-99b	1.49057
MID
ssc-let-7c	-2.27349
ssc-let-7d-5p	-3.58233
ssc-let-7f	-1.87083
ssc-let-7i	-1.51705
ssc-miR-1	-5.80776
ssc-miR-100	1.88502
ssc-miR-103	1.31623
ssc-miR-106a	-3.42047
ssc-miR-10b	1.10701
ssc-miR-122	-2.80604
ssc-miR-1249	-5.83701
ssc-miR-124a	-4.1952
ssc-miR-1296-5p	-2.40382
ssc-miR-1306-5p	-4.65184
ssc-miR-1307	-3.07588
ssc-miR-132	3.51297
ssc-miR-133a-3p	-3.09826
ssc-miR-133b	-2.44343
ssc-miR-1343	-6.4658
ssc-miR-139-3p	-4.70597
ssc-miR-142-3p	-3.3286
ssc-miR-142-5p	-1.68132
ssc-miR-146b	1.75853
ssc-miR-148a-3p	-1.34455
ssc-miR-148a-5p	-3.55416
ssc-miR-148b-5p	-4.88496
ssc-miR-149	-4.65714
ssc-miR-151-5p	-5.39973
ssc-miR-155-5p	-3.69915
ssc-miR-16	-1.78615
ssc-miR-17-5p	-3.11426
ssc-miR-181a	-1.35707
ssc-miR-181b	-1.74907
ssc-miR-181c	-3.07711
ssc-miR-181d-5p	-4.3747
ssc-miR-184	-3.76185
ssc-miR-18a	-5.95598
ssc-miR-190b	6.27486
ssc-miR-191	-0.817689
ssc-miR-192	1.95383
ssc-miR-193a-5p	-3.7998
ssc-miR-194b-3p	6.27489
ssc-miR-199b-5p	-5.39911
ssc-miR-204	-3.81912
ssc-miR-208b	-3.94574
ssc-miR-20a	-3.56405
ssc-miR-214	-3.32192
ssc-miR-215	1.21089
ssc-miR-216	3.88838
ssc-miR-218	3.26712
ssc-miR-218-5p	3.26712
ssc-miR-218b	3.26712
ssc-miR-221-5p	-2.6193
ssc-miR-22-3p	-1.21799
ssc-miR-2320-3p	-6.39661
ssc-miR-2320-5p	-2.99391
ssc-miR-2411	-4.6842
ssc-miR-24-1-5p	-6.51908
ssc-miR-2483	-2.95716
ssc-miR-26a	-1.45676
ssc-miR-27b-3p	-1.21679
ssc-miR-28-3p	-2.2059
ssc-miR-28-5p	-7.31857
ssc-miR-296-3p	-3.29374
ssc-miR-29b	3.26667
ssc-miR-29c	-4.97007
ssc-miR-301	-4.6156
ssc-miR-30a-3p	-5.27344
ssc-miR-30b-5p	-4.98834
ssc-miR-30c-1-3p	-3.49355
ssc-miR-30c-5p	-3.40788
ssc-miR-30d	-1.37165
ssc-miR-30e-3p	-6.05826
ssc-miR-31	-3.07689
ssc-miR-32	-4.44249
ssc-miR-323	3.26769
ssc-miR-326	-3.43217
ssc-miR-328	-3.10658
ssc-miR-331-3p	-3.39631
ssc-miR-331-5p	-3.70243
ssc-miR-335	-5.0635
ssc-miR-339-3p	3.90069
ssc-miR-340	-6.05332
ssc-miR-342	-2.70154
ssc-miR-345-3p	-3.7808
ssc-miR-3613	-3.07248
ssc-miR-361-5p	-3.60312
ssc-miR-362	-2.62196
ssc-miR-365-3p	-3.69436
ssc-miR-374a-3p	-3.76107
ssc-miR-374b-5p	-4.0044
ssc-miR-376a-3p	-3.7992
ssc-miR-378b-3p	3.63851
ssc-miR-424-5p	-3.49457
ssc-miR-432-5p	-2.48588
ssc-miR-4331	-6.43297
ssc-miR-4332	-4.44474
ssc-miR-450b-5p	-5.61088
ssc-miR-451	-1.44635
ssc-miR-455-3p	-4.7169
ssc-miR-486	0.630728
ssc-miR-499-5p	2.9351
ssc-miR-500	-5.99075
ssc-miR-505	-3.91283
ssc-miR-532-5p	-5.70386
ssc-miR-542-5p	-3.75311
ssc-miR-545-3p	-4.19142
ssc-miR-615	5.65808
ssc-miR-628	-3.41985
ssc-miR-664-3p	-3.0995
ssc-miR-671-3p	-3.6647
ssc-miR-6782-3p	-3.76047
ssc-miR-7	-4.18508
ssc-miR-7134-5p	-5.34971
ssc-miR-744	-3.79356
ssc-miR-769-5p	-3.81821
ssc-miR-874	-3.06882
ssc-miR-9	-5.32956
ssc-miR-9-1	-5.32956
ssc-miR-9-2	-5.32956
ssc-miR-92a	-0.837533
ssc-miR-92b-5p	-2.62202
ssc-miR-98	-7.25937
ssc-miR-9810-3p	3.02895
ssc-miR-9841-3p	-2.9747
ssc-miR-9843-3p	-3.79984
ssc-miR-9858-5p	-3.69426
ssc-miR-99b	2.03606
LATE
ssc-let-7c	-2.9064
ssc-let-7d-5p	-7.09899
ssc-let-7e	-4.68141
ssc-miR-1	-5.80776
ssc-miR-106a	-3.42047
ssc-miR-10b	1.14667
ssc-miR-122	-2.60524
ssc-miR-1249	-5.83701
ssc-miR-1296-5p	-2.40382
ssc-miR-1306-3p	-4.76819
ssc-miR-1306-5p	-4.65184
ssc-miR-1307	-6.2139
ssc-miR-130a	-6.99561
ssc-miR-130b	-6.60934
ssc-miR-132	-3.7114
ssc-miR-133a-3p	-9.60503
ssc-miR-133a-5p	-4.74524
ssc-miR-133b	-2.44343
ssc-miR-1343	-6.4658
ssc-miR-138	-4.44442
ssc-miR-139-3p	-4.70597
ssc-miR-139-5p	-5.27573
ssc-miR-140-5p	-4.73815
ssc-miR-142-3p	-8.91361
ssc-miR-142-5p	-2.14561
ssc-miR-144	-2.97797
ssc-miR-145-3p	-5.45845
ssc-miR-1468	-2.40593
ssc-miR-146b	-6.51034
ssc-miR-148a-5p	-6.69219
ssc-miR-148b-3p	-7.50215
ssc-miR-148b-5p	-4.88496
ssc-miR-149	-4.65714
ssc-miR-155-5p	-3.69915
ssc-miR-16	-2.05223
ssc-miR-17-3p	-4.56983
ssc-miR-17-5p	-7.87508
ssc-miR-181d-5p	-8.43354
ssc-miR-182	3.94941
ssc-miR-183	3.44866
ssc-miR-184	-3.76185
ssc-miR-186	-1.96029
ssc-miR-18a	-5.95598
ssc-miR-191	-1.8941
ssc-miR-193a-5p	-3.7998
ssc-miR-194b-5p	-3.68224
ssc-miR-195	-4.38055
ssc-miR-199a-5p	-5.27837
ssc-miR-199b-5p	-5.39911
ssc-miR-204	5.41169
ssc-miR-205	-5.23183
ssc-miR-208b	-3.94574
ssc-miR-210	-8.35475
ssc-miR-221-3p	-6.84897
ssc-miR-221-5p	-2.6193
ssc-miR-22-3p	-1.36716
ssc-miR-22-5p	-6.30473
ssc-miR-2320-3p	-6.39661
ssc-miR-2320-5p	-5.63107
ssc-miR-23b	-6.17134
ssc-miR-2411	-4.6842
ssc-miR-24-1-5p	-6.51908
ssc-miR-24-3p	-2.71185
ssc-miR-2483	-2.95716
ssc-miR-26a	-1.70476
ssc-miR-27b-3p	-1.47492
ssc-miR-28-3p	-2.26497
ssc-miR-28-5p	-7.31857
ssc-miR-30a-3p	-5.27344
ssc-miR-30c-1-3p	-3.49355
ssc-miR-30e-3p	-6.05826
ssc-miR-31	-3.07689
ssc-miR-32	-4.44249
ssc-miR-326	-3.43217
ssc-miR-328	3.92165
ssc-miR-331-3p	-3.39631
ssc-miR-331-5p	-3.70243
ssc-miR-335	-5.0635
ssc-miR-340	-6.05332
ssc-miR-342	-2.21737
ssc-miR-345-3p	-3.7808
ssc-miR-3613	-3.07248
ssc-miR-361-3p	-5.28717
ssc-miR-361-5p	-7.66197
ssc-miR-362	-2.62196
ssc-miR-365-3p	-3.69436
ssc-miR-374a-3p	-3.76107
ssc-miR-374a-5p	-6.17531
ssc-miR-374b-5p	-4.0044
ssc-miR-376a-3p	-3.7992
ssc-miR-378	1.63504
ssc-miR-378b-3p	4.90755
ssc-miR-421-3p	-5.33326
ssc-miR-424-5p	-3.49457
ssc-miR-425-3p	-5.44102
ssc-miR-425-5p	-2.7114
ssc-miR-429	3.65687
ssc-miR-432-5p	-2.48588
ssc-miR-4332	-4.44474
ssc-miR-455-3p	-4.7169
ssc-miR-455-5p	-5.92315
ssc-miR-486	0.532236
ssc-miR-497	-5.83101
ssc-miR-500	-5.99075
ssc-miR-505	-3.91283
ssc-miR-542-3p	-3.68231
ssc-miR-542-5p	-3.75311
ssc-miR-545-3p	-4.19142
ssc-miR-628	-3.41985
ssc-miR-664-3p	-3.0995
ssc-miR-671-3p	-6.30185
ssc-miR-676-3p	3.67252
ssc-miR-7	-3.70146
ssc-miR-7134-5p	-5.34971
ssc-miR-7139-3p	-3.68227
ssc-miR-744	-2.6525
ssc-miR-769-5p	-7.33487
ssc-miR-874	-5.70597
ssc-miR-92b-5p	-2.62202
ssc-miR-9841-3p	-10.7391
ssc-miR-9843-3p	-3.79984
ssc-miR-9858-5p	-3.69426
ssc-miR-9860-5p	-4.8251
ssc-miR-99b	1.36568
LR
ssc-miR-106a	-3.62253
ssc-miR-10b	0.954174
ssc-miR-126-5p	1.89142
ssc-miR-1296-5p	-2.61108
ssc-miR-1306-3p	-4.96778
ssc-miR-143-3p	1.70972
ssc-miR-145-5p	3.10448
ssc-miR-181b	-1.45815
ssc-miR-181c	-2.53665
ssc-miR-181d-5p	-3.87625
ssc-miR-191	-1.19799
ssc-miR-192	1.57582
ssc-miR-194b-3p	4.12731
ssc-miR-208b	-4.15462
ssc-miR-215	1.82357
ssc-miR-216	4.63886
ssc-miR-218	4.83352
ssc-miR-218-5p	4.83353
ssc-miR-218b	4.83353
ssc-miR-221-5p	-2.82893
ssc-miR-24-1-5p	-6.72099
ssc-miR-28-3p	-1.87674
ssc-miR-296-5p	2.4031
ssc-miR-29b	3.57843
ssc-miR-323	3.40945
ssc-miR-331-3p	-3.60106
ssc-miR-331-5p	-3.90354
ssc-miR-342	-2.98014
ssc-miR-345-3p	-3.98117
ssc-miR-345-5p	2.46733
ssc-miR-3613	-3.2753
ssc-miR-362	-2.83309
ssc-miR-369	2.93988
ssc-miR-374b-5p	-4.20706
ssc-miR-376a-3p	-4.0024
ssc-miR-424-5p	-3.69674
ssc-miR-429	3.63813
ssc-miR-432-5p	-2.69524
ssc-miR-450a	4.60684
ssc-miR-450c-5p	3.3159
ssc-miR-499-3p	3.25357
ssc-miR-582	2.39343
ssc-miR-615	4.43212
ssc-miR-664-3p	-3.30085
ssc-miR-6782-3p	-3.95859
ssc-miR-708-3p	2.66942
ssc-miR-708-5p	2.46842
ssc-miR-758	2.66931
ssc-miR-769-3p	2.68467
ssc-miR-92b-5p	-2.83317
ssc-miR-9841-3p	-5.56455

## Sheet: Table S1B
Table S1B. List all differentially expressed metabolites across the four post-total body irradiation (TBI) time course.
ID	Symbol	Expr Log Ratio
EARLY
HMDB0008189	18:3(6Z,9Z,12Z)/22:6(4Z,7Z,10Z,13Z,16Z,19Z) phosphatidylcholine	-0.52
HMDB0013405	PC(o-16:0/18:0)	-0.423
HMDB0029065	Thr-Leu	-0.405
HMDB0000693	heparan sulfate	-0.322
HMDB0000230	N-acetylneuraminic acid	-0.168
HMDB0009940	16:1(9Z)/18:0 phosphatidylinositol-3-phosphate	0.196
HMDB0007889	14:0/22:4(7Z,10Z,13Z,16Z) phosphatidylcholine	0.234
HMDB0008951	16:0/dm18:1(11Z) phosphatidylethanolamine	0.285
HMDB0006588	disialosyl galactosyl globoside	0.308
HMDB0009309	20:2(11Z,14Z)/22:6(4Z,7Z,10Z,13Z,16Z,19Z) phosphatidylethanolamine	0.34
HMDB0007894	14:0/24:1(15Z) phosphatidylcholine	0.345
HMDB0011155	1-1z-alkenyl-2-acylglycerophosphate	0.346
HMDB0007937	15:0/18:0 phosphatidylcholine	0.379
HMDB0007883	14:0/20:4(5Z,8Z,11Z,14Z) phosphatidylcholine	0.386
HMDB0007881	14:0/20:3(5Z,8Z,11Z) phosphatidylcholine	0.389
HMDB0007874	14:0/18:2(9Z,12Z) phosphatidylcholine	0.43
HMDB0008055	18:0/22:5(4Z,7Z,10Z,13Z,16Z) phosphatidylcholine	0.462
HMDB0012108	1-heptadecanoyl-2-hydroxy-sn-glycero-3-phosphocholine	0.599
HMDB0000396	2-ethylhydracrylic acid	0.604
HMDB0009739	24:0/24:0 phosphatidylethanolamine	0.639
HMDB0007890	14:0/22:5(4Z,7Z,10Z,13Z,16Z) phosphatidylcholine	0.657
HMDB0005474	trilinolein	0.686
HMDB0007940	15:0/18:2(9Z,12Z) phosphatidylcholine	0.71
HMDB0009573	22:2(13Z,16Z)/22:6(4Z,7Z,10Z,13Z,16Z,19Z) phosphatidylethanolamine	0.711
HMDB0007963	15:0/dm18:1(11Z) phosphatidylcholine	0.729
HMDB0001202	dCMP	1.125
HMDB0031950	serine phosphoethanolamine	1.278
MID
HMDB0007879	14:0/20:1(11Z) phosphatidylcholine	-0.248
HMDB0001388	linolenic acid	-0.111
HMDB0012168	4alpha-formyl-4beta-methyl-5alpha-cholesta-8-en-3beta-ol	0.177
HMDB0000159	L-phenylalanine	0.214
HMDB0009940	16:1(9Z)/18:0 phosphatidylinositol-3-phosphate	0.239
HMDB0006588	disialosyl galactosyl globoside	0.296
HMDB0007880	14:0/20:2(11Z,14Z) phosphatidylcholine	0.312
HMDB0008951	16:0/dm18:1(11Z) phosphatidylethanolamine	0.324
HMDB0009309	20:2(11Z,14Z)/22:6(4Z,7Z,10Z,13Z,16Z,19Z) phosphatidylethanolamine	0.332
HMDB0010384	L-alpha-lysophosphatidylcholine, stearoyl	0.341
HMDB0007881	14:0/20:3(5Z,8Z,11Z) phosphatidylcholine	0.347
HMDB0007889	14:0/22:4(7Z,10Z,13Z,16Z) phosphatidylcholine	0.364
HMDB0007894	14:0/24:1(15Z) phosphatidylcholine	0.383
HMDB0036062	ubiquinone 6	0.395
HMDB0011155	1-1z-alkenyl-2-acylglycerophosphate	0.413
HMDB0007937	15:0/18:0 phosphatidylcholine	0.429
HMDB0007874	14:0/18:2(9Z,12Z) phosphatidylcholine	0.452
HMDB0007883	14:0/20:4(5Z,8Z,11Z,14Z) phosphatidylcholine	0.466
HMDB0012108	1-heptadecanoyl-2-hydroxy-sn-glycero-3-phosphocholine	0.501
HMDB0007963	15:0/dm18:1(11Z) phosphatidylcholine	0.514
HMDB0007890	14:0/22:5(4Z,7Z,10Z,13Z,16Z) phosphatidylcholine	0.517
HMDB0009573	22:2(13Z,16Z)/22:6(4Z,7Z,10Z,13Z,16Z,19Z) phosphatidylethanolamine	0.546
HMDB0007940	15:0/18:2(9Z,12Z) phosphatidylcholine	0.693
HMDB0031950	serine phosphoethanolamine	1.051
HMDB0001202	dCMP	1.171
LATE
HMDB0010550	22:5(7Z,10Z,13Z,16Z,19Z)/20:4(5Z,8Z,11Z,14Z)/22:5(7Z,10Z,13Z,16Z,19Z)[iso3] triacylglycerol	-0.253
HMDB0009940	16:1(9Z)/18:0 phosphatidylinositol-3-phosphate	0.176
HMDB0012168	4alpha-formyl-4beta-methyl-5alpha-cholesta-8-en-3beta-ol	0.231
HMDB0007889	14:0/22:4(7Z,10Z,13Z,16Z) phosphatidylcholine	0.238
HMDB0007881	14:0/20:3(5Z,8Z,11Z) phosphatidylcholine	0.258
HMDB0006588	disialosyl galactosyl globoside	0.296
HMDB0009786	16:0/20:2(11Z,14Z) phosphatidylinositol	0.316
HMDB0009309	20:2(11Z,14Z)/22:6(4Z,7Z,10Z,13Z,16Z,19Z) phosphatidylethanolamine	0.332
HMDB0010384	L-alpha-lysophosphatidylcholine, stearoyl	0.341
HMDB0008194	18:3(6Z,9Z,12Z)/dm18:1(11Z) phosphatidylcholine	0.365
HMDB0007890	14:0/22:5(4Z,7Z,10Z,13Z,16Z) phosphatidylcholine	0.377
HMDB0011155	1-1z-alkenyl-2-acylglycerophosphate	0.379
HMDB0013405	PC(o-16:0/18:0)	0.383
HMDB0000159	L-phenylalanine	0.413
HMDB0008951	16:0/dm18:1(11Z) phosphatidylethanolamine	0.419
HMDB0008523	20:5(5Z,8Z,11Z,14Z,17Z)/dm18:1(11Z) phosphatidylcholine	0.435
HMDB0036062	ubiquinone 6	0.564
HMDB0005474	trilinolein	0.631
HMDB0007818	1-24:0/2-24:0 diacylglycerol	0.635
HMDB0001202	dCMP	1.159
LR
HMDB0002815	1-oleoyl lysophosphatidylcholine	-0.418
HMDB0000693	heparan sulfate	-0.354
HMDB0010550	22:5(7Z,10Z,13Z,16Z,19Z)/20:4(5Z,8Z,11Z,14Z)/22:5(7Z,10Z,13Z,16Z,19Z)[iso3] triacylglycerol	-0.23
HMDB0006285	all-trans-4-Oxo-retinoic acid	-0.226
HMDB0010497	18:3(9Z,12Z,15Z)/14:0/18:3(9Z,12Z,15Z)[iso3] triacylglycerol	0.176
HMDB0009940	16:1(9Z)/18:0 phosphatidylinositol-3-phosphate	0.181
HMDB0000159	L-phenylalanine	0.238
HMDB0009786	16:0/20:2(11Z,14Z) phosphatidylinositol	0.276
HMDB0008951	16:0/dm18:1(11Z) phosphatidylethanolamine	0.322
HMDB0005356	tripalmitin	0.423
HMDB0011155	1-1z-alkenyl-2-acylglycerophosphate	0.514
HMDB0001202	dCMP	1.008
HMDB0031950	serine phosphoethanolamine	1.044

## Sheet: Table S2A
Table S2A. List all significantly perturbed networks enriched by differentially expressed ssc-miRNAs across the four post-total body irradiation (TBI) time course.
			EARLY Time point					MID Time point					LATE Time point					LR Time points
Overlapping Time points	# of networks	Networks	Hypergeometric p-Value	Z-score	miRNAs	# of miRNAs		Hypergeometric p-Value	Z-score	miRNAs	# of miRNAs		Hypergeometric p-Value	Z-score	miRNAs	# of miRNAs		Hypergeometric p-Value	Z-score	miRNAs	# of miRNAs
EARLY-MID-LATE-LR	37	Visceral metastasis	1.43e-15	-0.447	mir-1,mir-10,mir-122,mir-132,mir-133,miR-133a-3p (and other miRNAs w/seed UUGGUCC),mir-154,mir-17,miR-218-5p (and other miRNAs w/seed UGUGCUU),mir-31,mir-335,mir-34,mir-362,miR-450a-5p (and other miRNAs w/seed UUUGCGA),mir-490,mir-503,miR-542-3p (miRNAs w/seed GUGACAG)	17		3.05e-17	-0.267	let-7,let-7a-5p (and other miRNAs w/seed GAGGUAG),mir-10,mir-122,mir-132,mir-133,miR-133a-3p (and other miRNAs w/seed UUGGUCC),miR-142-5p (and other miRNAs w/seed AUAAAGU),mir-154,mir-17,mir-181,mir-192,miR-218-5p (and other miRNAs w/seed UGUGCUU),mir-30,mir-31,mir-32,mir-328,mir-335,mir-362,mir-9,miR-9-5p (and other miRNAs w/seed CUUUGGU),miR-92a-3p (and other miRNAs w/seed AUUGCAC)	22		1.62e-17	0	let-7,let-7a-5p (and other miRNAs w/seed GAGGUAG),mir-10,mir-122,mir-130,mir-132,mir-133,miR-133a-3p (and other miRNAs w/seed UUGGUCC),miR-142-5p (and other miRNAs w/seed AUAAAGU),mir-17,miR-17-3p (and other miRNAs w/seed CUGCAGU),mir-182,mir-205,mir-210,mir-23,mir-31,mir-32,mir-328,mir-335,mir-362,miR-542-3p (miRNAs w/seed GUGACAG),mir-8	22		1.18e-12		mir-10,miR-126a-5p (and other miRNAs w/seed AUUAUUA),miR-145-5p (and other miRNAs w/seed UCCAGUU),mir-154,mir-17,mir-181,mir-192,miR-218-5p (and other miRNAs w/seed UGUGCUU),mir-362,mir-379,miR-450a-5p (and other miRNAs w/seed UUUGCGA),mir-8	12
		Diabetes mellitus	2.22e-15		mir-1,miR-1-3p (and other miRNAs w/seed GGAAUGU),mir-10,miR-103-3p (and other miRNAs w/seed GCAGCAU),mir-122,miR-124-3p (and other miRNAs w/seed AAGGCAC),mir-132,mir-133,miR-133a-3p (and other miRNAs w/seed UUGGUCC),mir-146,mir-154,miR-16-5p (and other miRNAs w/seed AGCAGCA),mir-17,mir-184,mir-190,mir-217,miR-29b-3p (and other miRNAs w/seed AGCACCA),mir-31,mir-335,mir-34,miR-450a-5p (and other mi…	24		8.8e-22		let-7,let-7a-5p (and other miRNAs w/seed GAGGUAG),miR-1-3p (and other miRNAs w/seed GGAAUGU),mir-10,miR-103-3p (and other miRNAs w/seed GCAGCAU),mir-122,miR-124-3p (and other miRNAs w/seed AAGGCAC),miR-130a-3p (and other miRNAs w/seed AGUGCAA),mir-132,mir-133,miR-133a-3p (and other miRNAs w/seed UUGGUCC),miR-142-5p (and other miRNAs w/seed AUAAAGU),mir-146,miR-148a-3p (and other miRNAs w/seed CAG…	37		4.08e-19		let-7,let-7a-5p (and other miRNAs w/seed GAGGUAG),miR-1-3p (and other miRNAs w/seed GGAAUGU),mir-10,mir-122,mir-130,mir-132,mir-133,miR-133a-3p (and other miRNAs w/seed UUGGUCC),miR-142-5p (and other miRNAs w/seed AUAAAGU),mir-144,mir-146,miR-148a-3p (and other miRNAs w/seed CAGUGCA),miR-16-5p (and other miRNAs w/seed AGCAGCA),mir-17,miR-17-3p (and other miRNAs w/seed CUGCAGU),miR-17-5p (and othe…	34		1.56e-08		mir-10,miR-126a-5p (and other miRNAs w/seed AUUAUUA),miR-143-3p (and other miRNAs w/seed GAGAUGA),mir-154,mir-17,mir-192,miR-28-3p (and other miRNAs w/seed ACUAGAU),miR-29b-3p (and other miRNAs w/seed AGCACCA),mir-342,mir-379,miR-450a-5p (and other miRNAs w/seed UUUGCGA),miR-664-3p (and other miRNAs w/seed AUUCAUU),mir-8	13
		Breast or colorectal cancer	3.72e-10		mir-1,miR-1-3p (and other miRNAs w/seed GGAAUGU),mir-10,miR-103-3p (and other miRNAs w/seed GCAGCAU),mir-122,miR-124-3p (and other miRNAs w/seed AAGGCAC),mir-132,mir-133,miR-133a-3p (and other miRNAs w/seed UUGGUCC),mir-136,miR-139-5p (miRNAs w/seed CUACAGU),mir-146,mir-154,miR-16-5p (and other miRNAs w/seed AGCAGCA),mir-17,mir-184,mir-190,miR-193a-3p (and other miRNAs w/seed ACUGGCC),miR-193a-5p…	40		1.23e-13		let-7,let-7a-5p (and other miRNAs w/seed GAGGUAG),miR-1-3p (and other miRNAs w/seed GGAAUGU),mir-10,miR-103-3p (and other miRNAs w/seed GCAGCAU),mir-122,miR-124-3p (and other miRNAs w/seed AAGGCAC),mir-132,mir-133,miR-133a-3p (and other miRNAs w/seed UUGGUCC),miR-142-3p (and other miRNAs w/seed GUAGUGU),miR-142-5p (and other miRNAs w/seed AUAAAGU),mir-146,miR-148a-3p (and other miRNAs w/seed CAGU…	63		5.07e-13		let-7,let-7a-5p (and other miRNAs w/seed GAGGUAG),miR-1-3p (and other miRNAs w/seed GGAAUGU),mir-10,mir-122,mir-130,mir-132,mir-133,miR-133a-3p (and other miRNAs w/seed UUGGUCC),miR-139-5p (miRNAs w/seed CUACAGU),miR-142-3p (and other miRNAs w/seed GUAGUGU),miR-142-5p (and other miRNAs w/seed AUAAAGU),mir-146,miR-148a-3p (and other miRNAs w/seed CAGUGCA),mir-149,miR-155-5p (miRNAs w/seed UAAUGCU)…	61		2.34e-06		mir-10,miR-126a-5p (and other miRNAs w/seed AUUAUUA),miR-143-3p (and other miRNAs w/seed GAGAUGA),miR-145-5p (and other miRNAs w/seed UCCAGUU),mir-154,mir-17,mir-181,miR-181a-5p (and other miRNAs w/seed ACAUUCA),mir-191,mir-192,miR-218-5p (and other miRNAs w/seed UGUGCUU),miR-296-5p (miRNAs w/seed GGGCCCC),miR-29b-3p (and other miRNAs w/seed AGCACCA),miR-331-3p (miRNAs w/seed CCCCUGG),mir-342,mir…	23
		Early stage invasive cervical squamous cell carcinoma	1.72e-15		mir-10,mir-132,mir-133,miR-133a-3p (and other miRNAs w/seed UUGGUCC),mir-146,miR-16-5p (and other miRNAs w/seed AGCAGCA),mir-17,miR-218-5p (and other miRNAs w/seed UGUGCUU),miR-29b-3p (and other miRNAs w/seed AGCACCA),mir-34	10		1.85e-59		let-7,let-7a-5p (and other miRNAs w/seed GAGGUAG),mir-10,miR-130a-3p (and other miRNAs w/seed AGUGCAA),mir-132,mir-133,miR-133a-3p (and other miRNAs w/seed UUGGUCC),miR-142-3p (and other miRNAs w/seed GUAGUGU),miR-142-5p (and other miRNAs w/seed AUAAAGU),mir-146,mir-149,miR-155-5p (miRNAs w/seed UAAUGCU),miR-16-5p (and other miRNAs w/seed AGCAGCA),mir-17,miR-17-5p (and other miRNAs w/seed AAAGUGC…	32		8.83e-39		let-7,let-7a-5p (and other miRNAs w/seed GAGGUAG),mir-10,mir-130,mir-132,mir-133,miR-133a-3p (and other miRNAs w/seed UUGGUCC),miR-142-3p (and other miRNAs w/seed GUAGUGU),miR-142-5p (and other miRNAs w/seed AUAAAGU),mir-146,mir-149,miR-155-5p (miRNAs w/seed UAAUGCU),miR-16-5p (and other miRNAs w/seed AGCAGCA),mir-17,miR-17-5p (and other miRNAs w/seed AAAGUGC),miR-181a-5p (and other miRNAs w/seed…	23		2.99e-18		mir-10,miR-145-5p (and other miRNAs w/seed UCCAGUU),mir-17,mir-181,miR-181a-5p (and other miRNAs w/seed ACAUUCA),mir-192,miR-218-5p (and other miRNAs w/seed UGUGCUU),miR-29b-3p (and other miRNAs w/seed AGCACCA),mir-342,mir-8	10
		Apoptosis of tumor cell lines	1.93e-07	-0.521	mir-1,miR-1-3p (and other miRNAs w/seed GGAAUGU),mir-10,mir-122,mir-132,mir-133,mir-146,mir-154,miR-16-5p (and other miRNAs w/seed AGCAGCA),mir-17,mir-217,miR-29b-3p (and other miRNAs w/seed AGCACCA),miR-331-3p (miRNAs w/seed CCCCUGG),mir-335,mir-34,miR-7a-5p (and other miRNAs w/seed GGAAGAC),miR-96-5p (and other miRNAs w/seed UUGGCAC)	17		3.12e-12	-1	let-7,let-7a-5p (and other miRNAs w/seed GAGGUAG),miR-1-3p (and other miRNAs w/seed GGAAUGU),mir-10,mir-122,mir-132,mir-133,mir-146,mir-149,mir-154,miR-155-5p (miRNAs w/seed UAAUGCU),miR-16-5p (and other miRNAs w/seed AGCAGCA),mir-17,miR-17-5p (and other miRNAs w/seed AAAGUGC),mir-181,miR-181a-5p (and other miRNAs w/seed ACAUUCA),mir-192,mir-204,mir-214,mir-29,miR-29b-3p (and other miRNAs w/seed …	29		2.05e-13	-0.671	let-7,let-7a-5p (and other miRNAs w/seed GAGGUAG),miR-1-3p (and other miRNAs w/seed GGAAUGU),mir-10,mir-122,mir-130,mir-132,mir-133,miR-138-5p (miRNAs w/seed GCUGGUG),mir-146,mir-149,miR-155-5p (miRNAs w/seed UAAUGCU),miR-16-5p (and other miRNAs w/seed AGCAGCA),mir-17,miR-17-3p (and other miRNAs w/seed CUGCAGU),miR-17-5p (and other miRNAs w/seed AAAGUGC),miR-181a-5p (and other miRNAs w/seed ACAUU…	30		7.45e-06	1.143	mir-10,miR-143-3p (and other miRNAs w/seed GAGAUGA),miR-145-5p (and other miRNAs w/seed UCCAGUU),mir-154,mir-17,mir-181,miR-181a-5p (and other miRNAs w/seed ACAUUCA),mir-192,miR-29b-3p (and other miRNAs w/seed AGCACCA),miR-331-3p (miRNAs w/seed CCCCUGG),mir-8	11
		Migration of cells	2.78e-06	-0.14	mir-1,mir-10,mir-122,mir-132,mir-133,miR-139-5p (miRNAs w/seed CUACAGU),mir-146,mir-154,miR-16-5p (and other miRNAs w/seed AGCAGCA),mir-17,mir-190,miR-193a-3p (and other miRNAs w/seed ACUGGCC),mir-208,mir-217,mir-31,mir-335,mir-34,mir-503,miR-7a-5p (and other miRNAs w/seed GGAAGAC),miR-96-5p (and other miRNAs w/seed UUGGCAC)	20		1.43e-09	0.486	let-7,let-7a-5p (and other miRNAs w/seed GAGGUAG),mir-10,mir-122,miR-130a-3p (and other miRNAs w/seed AGUGCAA),mir-132,mir-133,miR-139-3p (miRNAs w/seed GGAGACG),mir-146,mir-149,miR-151-5p (and other miRNAs w/seed CGAGGAG),mir-154,miR-155-5p (miRNAs w/seed UAAUGCU),miR-16-5p (and other miRNAs w/seed AGCAGCA),mir-17,miR-17-5p (and other miRNAs w/seed AAAGUGC),mir-181,miR-181a-5p (and other miRNAs …	33		2.46e-11	0.808	let-7,let-7a-5p (and other miRNAs w/seed GAGGUAG),mir-10,mir-122,mir-130,mir-132,mir-133,miR-139-3p (miRNAs w/seed GGAGACG),miR-139-5p (miRNAs w/seed CUACAGU),mir-144,mir-146,mir-149,miR-155-5p (miRNAs w/seed UAAUGCU),miR-16-5p (and other miRNAs w/seed AGCAGCA),mir-17,miR-17-5p (and other miRNAs w/seed AAAGUGC),miR-181a-5p (and other miRNAs w/seed ACAUUCA),mir-182,mir-183,mir-186,mir-204,mir-205,…	35		0.00312	-1.047	mir-10,miR-143-3p (and other miRNAs w/seed GAGAUGA),mir-154,mir-17,mir-181,miR-181a-5p (and other miRNAs w/seed ACAUUCA),mir-192,mir-208,mir-342,mir-8	10
		Growth of tumor	7.97e-05	-0.483	mir-1,mir-10,mir-122,mir-154,mir-17,miR-296-5p (miRNAs w/seed GGGCCCC),miR-29b-3p (and other miRNAs w/seed AGCACCA),mir-31,mir-34,miR-542-3p (miRNAs w/seed GUGACAG),miR-96-5p (and other miRNAs w/seed UUGGCAC)	11		9.23e-08	0.319	let-7,mir-10,mir-122,miR-142-5p (and other miRNAs w/seed AUAAAGU),mir-154,miR-155-5p (miRNAs w/seed UAAUGCU),mir-17,miR-17-5p (and other miRNAs w/seed AAAGUGC),mir-181,mir-191,mir-192,mir-214,miR-26a-5p (and other miRNAs w/seed UCAAGUA),mir-29,miR-29b-3p (and other miRNAs w/seed AGCACCA),mir-31,mir-32,mir-9,miR-9-5p (and other miRNAs w/seed CUUUGGU)	19		1.58e-06	-0.179	let-7,mir-10,mir-122,miR-142-5p (and other miRNAs w/seed AUAAAGU),miR-155-5p (miRNAs w/seed UAAUGCU),mir-17,miR-17-5p (and other miRNAs w/seed AAAGUGC),mir-186,mir-191,mir-210,miR-221-3p (and other miRNAs w/seed GCUACAU),mir-23,miR-26a-5p (and other miRNAs w/seed UCAAGUA),mir-31,mir-32,miR-542-3p (miRNAs w/seed GUGACAG),mir-8	17		1.87e-06	-1.329	mir-10,miR-145-5p (and other miRNAs w/seed UCCAGUU),mir-154,mir-17,mir-181,mir-191,mir-192,miR-296-5p (miRNAs w/seed GGGCCCC),miR-29b-3p (and other miRNAs w/seed AGCACCA),mir-8	10
		Cell proliferation of tumor cell lines	4.65e-10	0.247	mir-1,mir-10,mir-122,miR-124-3p (and other miRNAs w/seed AAGGCAC),mir-132,mir-133,miR-133a-3p (and other miRNAs w/seed UUGGUCC),miR-139-5p (miRNAs w/seed CUACAGU),mir-146,mir-154,miR-16-5p (and other miRNAs w/seed AGCAGCA),mir-17,mir-190,miR-193a-3p (and other miRNAs w/seed ACUGGCC),miR-202-3p (and other miRNAs w/seed GAGGUAU),miR-218-5p (and other miRNAs w/seed UGUGCUU),miR-29b-3p (and other miR…	23		1.2e-17	1.978	let-7,let-7a-5p (and other miRNAs w/seed GAGGUAG),mir-10,mir-122,miR-124-3p (and other miRNAs w/seed AAGGCAC),miR-130a-3p (and other miRNAs w/seed AGUGCAA),mir-132,mir-133,miR-133a-3p (and other miRNAs w/seed UUGGUCC),mir-146,miR-148a-3p (and other miRNAs w/seed CAGUGCA),mir-154,miR-155-5p (miRNAs w/seed UAAUGCU),miR-16-5p (and other miRNAs w/seed AGCAGCA),mir-17,miR-17-5p (and other miRNAs w/see…	40		2.93e-17	0.266	let-7,let-7a-5p (and other miRNAs w/seed GAGGUAG),mir-10,mir-122,mir-130,mir-132,mir-133,miR-133a-3p (and other miRNAs w/seed UUGGUCC),miR-139-5p (miRNAs w/seed CUACAGU),mir-144,mir-146,miR-148a-3p (and other miRNAs w/seed CAGUGCA),miR-155-5p (miRNAs w/seed UAAUGCU),miR-16-5p (and other miRNAs w/seed AGCAGCA),mir-17,miR-17-3p (and other miRNAs w/seed CUGCAGU),miR-17-5p (and other miRNAs w/seed AA…	39		5.61e-09	-1.242	mir-10,miR-126a-5p (and other miRNAs w/seed AUUAUUA),miR-143-3p (and other miRNAs w/seed GAGAUGA),miR-145-5p (and other miRNAs w/seed UCCAGUU),mir-154,mir-17,mir-181,miR-181a-5p (and other miRNAs w/seed ACAUUCA),mir-191,mir-192,miR-218-5p (and other miRNAs w/seed UGUGCUU),miR-29b-3p (and other miRNAs w/seed AGCACCA),miR-331-3p (miRNAs w/seed CCCCUGG),mir-342,miR-708-5p (and other miRNAs w/seed AG…	16
		Neoplasia of leukocytes	0.0108		mir-1,mir-10,mir-132,mir-146,mir-154,miR-16-5p (and other miRNAs w/seed AGCAGCA),mir-17,mir-184,mir-217,miR-29b-3p (and other miRNAs w/seed AGCACCA),miR-374b-5p (and other miRNAs w/seed UAUAAUA),miR-542-3p (miRNAs w/seed GUGACAG)	12		1.47e-10	-1.954	let-7,let-7a-5p (and other miRNAs w/seed GAGGUAG),mir-10,miR-130a-3p (and other miRNAs w/seed AGUGCAA),mir-132,miR-142-3p (and other miRNAs w/seed GUAGUGU),miR-142-5p (and other miRNAs w/seed AUAAAGU),mir-146,miR-148a-3p (and other miRNAs w/seed CAGUGCA),mir-154,miR-155-5p (miRNAs w/seed UAAUGCU),miR-16-5p (and other miRNAs w/seed AGCAGCA),mir-17,miR-17-5p (and other miRNAs w/seed AAAGUGC),mir-18…	32		1.17e-11		let-7,let-7a-5p (and other miRNAs w/seed GAGGUAG),mir-10,mir-130,mir-132,miR-140-5p (and other miRNAs w/seed AGUGGUU),miR-142-3p (and other miRNAs w/seed GUAGUGU),miR-142-5p (and other miRNAs w/seed AUAAAGU),mir-146,miR-148a-3p (and other miRNAs w/seed CAGUGCA),miR-155-5p (miRNAs w/seed UAAUGCU),miR-16-5p (and other miRNAs w/seed AGCAGCA),mir-17,miR-17-5p (and other miRNAs w/seed AAAGUGC),miR-181…	33		3.88e-05		mir-10,miR-143-3p (and other miRNAs w/seed GAGAUGA),mir-154,mir-17,mir-181,miR-181a-5p (and other miRNAs w/seed ACAUUCA),mir-192,miR-29b-3p (and other miRNAs w/seed AGCACCA),mir-342,miR-374b-5p (and other miRNAs w/seed UAUAAUA),miR-708-5p (and other miRNAs w/seed AGGAGCU),mir-8	12
		Mammary tumor	2.25e-07		mir-1,mir-10,miR-103-3p (and other miRNAs w/seed GCAGCAU),mir-122,mir-1249,mir-136,miR-139-5p (miRNAs w/seed CUACAGU),mir-146,mir-154,miR-16-5p (and other miRNAs w/seed AGCAGCA),mir-17,mir-190,miR-193a-3p (and other miRNAs w/seed ACUGGCC),miR-193a-5p (miRNAs w/seed GGGUCUU),miR-218-5p (and other miRNAs w/seed UGUGCUU),miR-29b-3p (and other miRNAs w/seed AGCACCA),mir-324,mir-335,mir-34,miR-374b-5p…	23		8.79e-18		let-7,let-7a-5p (and other miRNAs w/seed GAGGUAG),mir-10,miR-103-3p (and other miRNAs w/seed GCAGCAU),mir-122,mir-1249,miR-139-3p (miRNAs w/seed GGAGACG),miR-142-3p (and other miRNAs w/seed GUAGUGU),miR-142-5p (and other miRNAs w/seed AUAAAGU),mir-146,mir-149,miR-151-5p (and other miRNAs w/seed CGAGGAG),mir-154,miR-155-5p (miRNAs w/seed UAAUGCU),miR-16-5p (and other miRNAs w/seed AGCAGCA),mir-17,…	46		2.63e-20		let-7,let-7a-5p (and other miRNAs w/seed GAGGUAG),mir-10,mir-122,mir-1249,mir-130,miR-138-5p (miRNAs w/seed GCUGGUG),miR-139-3p (miRNAs w/seed GGAGACG),miR-139-5p (miRNAs w/seed CUACAGU),miR-140-5p (and other miRNAs w/seed AGUGGUU),miR-142-3p (and other miRNAs w/seed GUAGUGU),miR-142-5p (and other miRNAs w/seed AUAAAGU),mir-144,mir-146,mir-149,miR-155-5p (miRNAs w/seed UAAUGCU),miR-16-5p (and oth…	48		3.84e-06		mir-10,miR-126a-5p (and other miRNAs w/seed AUUAUUA),miR-143-3p (and other miRNAs w/seed GAGAUGA),miR-145-5p (and other miRNAs w/seed UCCAGUU),mir-154,mir-17,mir-181,mir-191,mir-192,miR-218-5p (and other miRNAs w/seed UGUGCUU),miR-29b-3p (and other miRNAs w/seed AGCACCA),mir-342,miR-374b-5p (and other miRNAs w/seed UAUAAUA),miR-708-5p (and other miRNAs w/seed AGGAGCU),mir-8	15
		Mature lymphocytic neoplasm	0.00559		mir-1,mir-10,mir-132,mir-146,mir-154,miR-16-5p (and other miRNAs w/seed AGCAGCA),mir-17,mir-184,miR-29b-3p (and other miRNAs w/seed AGCACCA),miR-374b-5p (and other miRNAs w/seed UAUAAUA),miR-542-3p (miRNAs w/seed GUGACAG)	11		1.48e-11		let-7,let-7a-5p (and other miRNAs w/seed GAGGUAG),mir-10,miR-130a-3p (and other miRNAs w/seed AGUGCAA),mir-132,miR-142-3p (and other miRNAs w/seed GUAGUGU),miR-142-5p (and other miRNAs w/seed AUAAAGU),mir-146,miR-148a-3p (and other miRNAs w/seed CAGUGCA),mir-154,miR-155-5p (miRNAs w/seed UAAUGCU),miR-16-5p (and other miRNAs w/seed AGCAGCA),mir-17,miR-17-5p (and other miRNAs w/seed AAAGUGC),mir-18…	30		2.29e-10		let-7,let-7a-5p (and other miRNAs w/seed GAGGUAG),mir-10,mir-130,mir-132,miR-140-5p (and other miRNAs w/seed AGUGGUU),miR-142-3p (and other miRNAs w/seed GUAGUGU),miR-142-5p (and other miRNAs w/seed AUAAAGU),mir-146,miR-148a-3p (and other miRNAs w/seed CAGUGCA),miR-155-5p (miRNAs w/seed UAAUGCU),miR-16-5p (and other miRNAs w/seed AGCAGCA),mir-17,miR-17-5p (and other miRNAs w/seed AAAGUGC),miR-181…	28		2.71e-05		mir-10,miR-143-3p (and other miRNAs w/seed GAGAUGA),mir-154,mir-17,mir-181,miR-181a-5p (and other miRNAs w/seed ACAUUCA),mir-192,miR-29b-3p (and other miRNAs w/seed AGCACCA),mir-342,miR-374b-5p (and other miRNAs w/seed UAUAAUA),miR-708-5p (and other miRNAs w/seed AGGAGCU)	11
		Non-insulin-dependent diabetes mellitus	1.18e-19		mir-1,miR-1-3p (and other miRNAs w/seed GGAAUGU),mir-10,miR-103-3p (and other miRNAs w/seed GCAGCAU),miR-124-3p (and other miRNAs w/seed AAGGCAC),mir-132,mir-133,miR-133a-3p (and other miRNAs w/seed UUGGUCC),mir-146,mir-154,miR-16-5p (and other miRNAs w/seed AGCAGCA),mir-17,mir-184,mir-190,miR-29b-3p (and other miRNAs w/seed AGCACCA),mir-335,mir-34,miR-450a-5p (and other miRNAs w/seed UUUGCGA),mi…	20		4.46e-26		let-7,let-7a-5p (and other miRNAs w/seed GAGGUAG),miR-1-3p (and other miRNAs w/seed GGAAUGU),mir-10,miR-103-3p (and other miRNAs w/seed GCAGCAU),miR-124-3p (and other miRNAs w/seed AAGGCAC),miR-130a-3p (and other miRNAs w/seed AGUGCAA),mir-132,mir-133,miR-133a-3p (and other miRNAs w/seed UUGGUCC),miR-142-5p (and other miRNAs w/seed AUAAAGU),mir-146,miR-148a-3p (and other miRNAs w/seed CAGUGCA),mi…	29		9.56e-24		let-7,let-7a-5p (and other miRNAs w/seed GAGGUAG),miR-1-3p (and other miRNAs w/seed GGAAUGU),mir-10,mir-130,mir-132,mir-133,miR-133a-3p (and other miRNAs w/seed UUGGUCC),miR-142-5p (and other miRNAs w/seed AUAAAGU),mir-144,mir-146,miR-148a-3p (and other miRNAs w/seed CAGUGCA),miR-16-5p (and other miRNAs w/seed AGCAGCA),mir-17,miR-17-5p (and other miRNAs w/seed AAAGUGC),mir-183,mir-184,miR-221-3p …	27		3.88e-11		mir-10,miR-143-3p (and other miRNAs w/seed GAGAUGA),mir-154,mir-17,mir-192,miR-28-3p (and other miRNAs w/seed ACUAGAU),miR-29b-3p (and other miRNAs w/seed AGCACCA),mir-379,miR-450a-5p (and other miRNAs w/seed UUUGCGA),miR-664-3p (and other miRNAs w/seed AUUCAUU),mir-8	11
		Advanced extracranial solid tumor	8.83e-14	-0.447	mir-1,mir-10,mir-122,mir-132,mir-133,miR-133a-3p (and other miRNAs w/seed UUGGUCC),mir-154,mir-17,miR-218-5p (and other miRNAs w/seed UGUGCUU),miR-29b-3p (and other miRNAs w/seed AGCACCA),mir-31,mir-335,mir-34,mir-362,miR-450a-5p (and other miRNAs w/seed UUUGCGA),mir-490,mir-503,miR-542-3p (miRNAs w/seed GUGACAG)	18		1.5e-15	0.014	let-7,let-7a-5p (and other miRNAs w/seed GAGGUAG),mir-10,mir-122,mir-132,mir-133,miR-133a-3p (and other miRNAs w/seed UUGGUCC),miR-142-5p (and other miRNAs w/seed AUAAAGU),mir-154,mir-17,mir-181,mir-192,miR-218-5p (and other miRNAs w/seed UGUGCUU),mir-29,miR-29b-3p (and other miRNAs w/seed AGCACCA),mir-30,mir-31,mir-32,mir-328,mir-335,mir-362,mir-9,miR-9-5p (and other miRNAs w/seed CUUUGGU),miR-9…	24		9.35e-14	0.113	let-7,let-7a-5p (and other miRNAs w/seed GAGGUAG),mir-10,mir-122,mir-130,mir-132,mir-133,miR-133a-3p (and other miRNAs w/seed UUGGUCC),miR-142-5p (and other miRNAs w/seed AUAAAGU),mir-17,miR-17-3p (and other miRNAs w/seed CUGCAGU),mir-182,mir-205,mir-210,mir-23,mir-31,mir-32,mir-328,mir-335,mir-362,miR-542-3p (miRNAs w/seed GUGACAG),mir-8	22		7.31e-12		mir-10,miR-126a-5p (and other miRNAs w/seed AUUAUUA),miR-145-5p (and other miRNAs w/seed UCCAGUU),mir-154,mir-17,mir-181,mir-192,miR-218-5p (and other miRNAs w/seed UGUGCUU),miR-29b-3p (and other miRNAs w/seed AGCACCA),mir-362,mir-379,miR-450a-5p (and other miRNAs w/seed UUUGCGA),mir-8	13
		Rheumatic Disease	4.91e-06		mir-1,miR-1-3p (and other miRNAs w/seed GGAAUGU),mir-10,miR-124-3p (and other miRNAs w/seed AAGGCAC),mir-132,mir-146,mir-154,miR-16-5p (and other miRNAs w/seed AGCAGCA),mir-17,mir-184,mir-208,miR-29b-3p (and other miRNAs w/seed AGCACCA),mir-34,mir-362,miR-374b-5p (and other miRNAs w/seed UAUAAUA)	15		2.93e-13		let-7,let-7a-5p (and other miRNAs w/seed GAGGUAG),miR-1-3p (and other miRNAs w/seed GGAAUGU),mir-10,miR-124-3p (and other miRNAs w/seed AAGGCAC),mir-132,miR-142-3p (and other miRNAs w/seed GUAGUGU),miR-142-5p (and other miRNAs w/seed AUAAAGU),mir-146,mir-154,miR-155-5p (miRNAs w/seed UAAUGCU),miR-16-5p (and other miRNAs w/seed AGCAGCA),mir-17,miR-17-5p (and other miRNAs w/seed AAAGUGC),mir-181,mi…	30		1.35e-09		let-7,let-7a-5p (and other miRNAs w/seed GAGGUAG),miR-1-3p (and other miRNAs w/seed GGAAUGU),mir-10,mir-130,mir-132,miR-142-3p (and other miRNAs w/seed GUAGUGU),miR-142-5p (and other miRNAs w/seed AUAAAGU),mir-146,miR-155-5p (miRNAs w/seed UAAUGCU),miR-16-5p (and other miRNAs w/seed AGCAGCA),mir-17,miR-17-5p (and other miRNAs w/seed AAAGUGC),miR-181a-5p (and other miRNAs w/seed ACAUUCA),mir-184,m…	25		8.07e-08		mir-10,mir-154,mir-17,mir-181,miR-181a-5p (and other miRNAs w/seed ACAUUCA),mir-192,mir-208,miR-29b-3p (and other miRNAs w/seed AGCACCA),mir-342,mir-362,miR-374b-5p (and other miRNAs w/seed UAUAAUA),mir-379,mir-8	13
		Inflammation of organ	4.13e-11	0.418	mir-1,mir-10,miR-103-3p (and other miRNAs w/seed GCAGCAU),mir-122,miR-124-3p (and other miRNAs w/seed AAGGCAC),mir-132,mir-133,miR-133a-3p (and other miRNAs w/seed UUGGUCC),mir-146,mir-154,miR-16-5p (and other miRNAs w/seed AGCAGCA),mir-17,mir-184,miR-193a-3p (and other miRNAs w/seed ACUGGCC),mir-208,miR-296-5p (miRNAs w/seed GGGCCCC),miR-29b-3p (and other miRNAs w/seed AGCACCA),mir-31,mir-324,mi…	22		1.87e-25	-1.561	let-7,let-7a-5p (and other miRNAs w/seed GAGGUAG),mir-10,miR-103-3p (and other miRNAs w/seed GCAGCAU),mir-122,miR-124-3p (and other miRNAs w/seed AAGGCAC),miR-130a-3p (and other miRNAs w/seed AGUGCAA),mir-132,mir-133,miR-133a-3p (and other miRNAs w/seed UUGGUCC),miR-142-3p (and other miRNAs w/seed GUAGUGU),miR-142-5p (and other miRNAs w/seed AUAAAGU),mir-146,mir-154,miR-155-5p (miRNAs w/seed UAAU…	44		5.47e-25	0.054	let-7,let-7a-5p (and other miRNAs w/seed GAGGUAG),mir-10,mir-122,mir-130,mir-132,mir-133,miR-133a-3p (and other miRNAs w/seed UUGGUCC),miR-138-5p (miRNAs w/seed GCUGGUG),miR-140-5p (and other miRNAs w/seed AGUGGUU),miR-142-3p (and other miRNAs w/seed GUAGUGU),miR-142-5p (and other miRNAs w/seed AUAAAGU),mir-144,mir-146,miR-155-5p (miRNAs w/seed UAAUGCU),miR-16-5p (and other miRNAs w/seed AGCAGCA)…	43		2.85e-08		mir-10,miR-126a-5p (and other miRNAs w/seed AUUAUUA),miR-143-3p (and other miRNAs w/seed GAGAUGA),miR-145-5p (and other miRNAs w/seed UCCAGUU),mir-154,mir-17,mir-181,miR-181a-5p (and other miRNAs w/seed ACAUUCA),mir-208,miR-296-5p (miRNAs w/seed GGGCCCC),miR-29b-3p (and other miRNAs w/seed AGCACCA),mir-362,mir-615,mir-8	14
		Metastatic colorectal cancer	3.81e-17		mir-1,mir-10,mir-122,mir-132,mir-133,mir-154,mir-17,miR-218-5p (and other miRNAs w/seed UGUGCUU),mir-31,mir-335,mir-34,mir-362,miR-450a-5p (and other miRNAs w/seed UUUGCGA),mir-490,mir-503,miR-542-3p (miRNAs w/seed GUGACAG)	16		7.22e-16		let-7,mir-10,mir-122,mir-132,mir-133,miR-142-5p (and other miRNAs w/seed AUAAAGU),mir-154,mir-17,mir-181,mir-192,miR-218-5p (and other miRNAs w/seed UGUGCUU),mir-30,mir-31,mir-32,mir-328,mir-335,mir-362,mir-9	18		4.36e-16		let-7,mir-10,mir-122,mir-130,mir-132,mir-133,miR-142-5p (and other miRNAs w/seed AUAAAGU),mir-17,miR-17-3p (and other miRNAs w/seed CUGCAGU),mir-182,mir-210,mir-31,mir-32,mir-328,mir-335,mir-362,miR-542-3p (miRNAs w/seed GUGACAG),mir-8	18		3.35e-13		mir-10,miR-126a-5p (and other miRNAs w/seed AUUAUUA),mir-154,mir-17,mir-181,mir-192,miR-218-5p (and other miRNAs w/seed UGUGCUU),mir-362,mir-379,miR-450a-5p (and other miRNAs w/seed UUUGCGA),mir-8	11
		Nonobstructive azoospermia	1.43e-23		mir-1,miR-1-3p (and other miRNAs w/seed GGAAUGU),mir-132,mir-133,mir-153,mir-154,mir-17,mir-190,miR-193a-3p (and other miRNAs w/seed ACUGGCC),mir-217,miR-29b-3p (and other miRNAs w/seed AGCACCA),mir-31,mir-34,mir-362,miR-374b-5p (and other miRNAs w/seed UAUAAUA),miR-450a-5p (and other miRNAs w/seed UUUGCGA),mir-582,mir-652	18		2.51e-46		let-7,let-7a-5p (and other miRNAs w/seed GAGGUAG),miR-1-3p (and other miRNAs w/seed GGAAUGU),miR-130a-3p (and other miRNAs w/seed AGUGCAA),mir-132,mir-133,mir-149,mir-154,mir-17,miR-17-5p (and other miRNAs w/seed AAAGUGC),mir-181,miR-181a-5p (and other miRNAs w/seed ACAUUCA),mir-190,mir-191,miR-199a-5p (and other miRNAs w/seed CCAGUGU),mir-204,mir-214,mir-29,miR-29b-3p (and other miRNAs w/seed AG…	34		1.02e-35		let-7,let-7a-5p (and other miRNAs w/seed GAGGUAG),miR-1-3p (and other miRNAs w/seed GGAAUGU),mir-130,mir-132,mir-133,mir-149,mir-17,miR-17-5p (and other miRNAs w/seed AAAGUGC),miR-181a-5p (and other miRNAs w/seed ACAUUCA),mir-182,mir-191,miR-199a-5p (and other miRNAs w/seed CCAGUGU),mir-204,mir-205,miR-221-3p (and other miRNAs w/seed GCUACAU),mir-23,miR-30a-3p (and other miRNAs w/seed UUUCAGU),mi…	28		5.59e-23		miR-126a-5p (and other miRNAs w/seed AUUAUUA),miR-145-5p (and other miRNAs w/seed UCCAGUU),mir-154,mir-17,mir-181,miR-181a-5p (and other miRNAs w/seed ACAUUCA),mir-191,miR-29b-3p (and other miRNAs w/seed AGCACCA),mir-362,miR-374b-5p (and other miRNAs w/seed UAUAAUA),mir-379,miR-450a-5p (and other miRNAs w/seed UUUGCGA),mir-582,miR-708-5p (and other miRNAs w/seed AGGAGCU),mir-8	15
		Apoptosis	0.00042	-0.685	mir-1,miR-1-3p (and other miRNAs w/seed GGAAUGU),mir-10,mir-122,mir-132,mir-133,mir-146,mir-153,mir-154,miR-16-5p (and other miRNAs w/seed AGCAGCA),mir-17,mir-217,miR-29b-3p (and other miRNAs w/seed AGCACCA),miR-331-3p (miRNAs w/seed CCCCUGG),mir-335,mir-34,mir-652,miR-7a-5p (and other miRNAs w/seed GGAAGAC),miR-96-5p (and other miRNAs w/seed UUGGCAC)	19		2.61e-06	-1.041	let-7,let-7a-5p (and other miRNAs w/seed GAGGUAG),miR-1-3p (and other miRNAs w/seed GGAAUGU),mir-10,mir-122,mir-132,mir-133,mir-146,mir-149,mir-154,miR-155-5p (miRNAs w/seed UAAUGCU),miR-16-5p (and other miRNAs w/seed AGCAGCA),mir-17,miR-17-5p (and other miRNAs w/seed AAAGUGC),mir-181,miR-181a-5p (and other miRNAs w/seed ACAUUCA),mir-191,mir-192,mir-204,mir-214,miR-26a-5p (and other miRNAs w/seed…	32		3.8e-07	-0.62	let-7,let-7a-5p (and other miRNAs w/seed GAGGUAG),miR-1-3p (and other miRNAs w/seed GGAAUGU),mir-10,mir-122,mir-130,mir-132,mir-133,miR-138-5p (miRNAs w/seed GCUGGUG),mir-146,mir-149,miR-155-5p (miRNAs w/seed UAAUGCU),miR-16-5p (and other miRNAs w/seed AGCAGCA),mir-17,miR-17-3p (and other miRNAs w/seed CUGCAGU),miR-17-5p (and other miRNAs w/seed AAAGUGC),miR-181a-5p (and other miRNAs w/seed ACAUU…	33		0.00183	0.802	mir-10,miR-143-3p (and other miRNAs w/seed GAGAUGA),miR-145-5p (and other miRNAs w/seed UCCAGUU),mir-154,mir-17,mir-181,miR-181a-5p (and other miRNAs w/seed ACAUUCA),mir-191,mir-192,miR-29b-3p (and other miRNAs w/seed AGCACCA),miR-331-3p (miRNAs w/seed CCCCUGG),mir-8	12
		Lymphoma	0.00247		mir-1,mir-10,mir-132,mir-146,mir-154,miR-16-5p (and other miRNAs w/seed AGCAGCA),mir-17,mir-184,mir-217,miR-374b-5p (and other miRNAs w/seed UAUAAUA),miR-542-3p (miRNAs w/seed GUGACAG)	11		6.44e-12		let-7,let-7a-5p (and other miRNAs w/seed GAGGUAG),mir-10,mir-132,miR-142-3p (and other miRNAs w/seed GUAGUGU),miR-142-5p (and other miRNAs w/seed AUAAAGU),mir-146,miR-148a-3p (and other miRNAs w/seed CAGUGCA),mir-154,miR-155-5p (miRNAs w/seed UAAUGCU),miR-16-5p (and other miRNAs w/seed AGCAGCA),mir-17,miR-17-5p (and other miRNAs w/seed AAAGUGC),mir-181,miR-181a-5p (and other miRNAs w/seed ACAUUCA…	29		8.15e-15		let-7,let-7a-5p (and other miRNAs w/seed GAGGUAG),mir-10,mir-130,mir-132,miR-140-5p (and other miRNAs w/seed AGUGGUU),miR-142-3p (and other miRNAs w/seed GUAGUGU),miR-142-5p (and other miRNAs w/seed AUAAAGU),mir-146,miR-148a-3p (and other miRNAs w/seed CAGUGCA),miR-155-5p (miRNAs w/seed UAAUGCU),miR-16-5p (and other miRNAs w/seed AGCAGCA),mir-17,miR-17-5p (and other miRNAs w/seed AAAGUGC),miR-181…	32		6.66e-05		mir-10,mir-154,mir-17,mir-181,miR-181a-5p (and other miRNAs w/seed ACAUUCA),mir-192,mir-342,miR-374b-5p (and other miRNAs w/seed UAUAAUA),miR-708-5p (and other miRNAs w/seed AGGAGCU),mir-8	10
		Breast or pancreatic cancer	0.000834		mir-1,mir-10,miR-103-3p (and other miRNAs w/seed GCAGCAU),mir-122,mir-132,mir-136,miR-139-5p (miRNAs w/seed CUACAGU),mir-146,mir-154,miR-16-5p (and other miRNAs w/seed AGCAGCA),mir-17,mir-190,miR-193a-3p (and other miRNAs w/seed ACUGGCC),miR-193a-5p (miRNAs w/seed GGGUCUU),miR-216a-5p (miRNAs w/seed AAUCUCA),mir-217,miR-218-5p (and other miRNAs w/seed UGUGCUU),miR-29b-3p (and other miRNAs w/seed …	26		4.72e-08		let-7,let-7a-5p (and other miRNAs w/seed GAGGUAG),mir-10,miR-103-3p (and other miRNAs w/seed GCAGCAU),mir-122,miR-130a-3p (and other miRNAs w/seed AGUGCAA),mir-132,miR-142-3p (and other miRNAs w/seed GUAGUGU),miR-142-5p (and other miRNAs w/seed AUAAAGU),mir-146,miR-148a-3p (and other miRNAs w/seed CAGUGCA),mir-149,miR-151-5p (and other miRNAs w/seed CGAGGAG),mir-154,miR-155-5p (miRNAs w/seed UAAU…	48		5.13e-08		let-7,let-7a-5p (and other miRNAs w/seed GAGGUAG),mir-10,mir-122,mir-130,mir-132,miR-139-5p (miRNAs w/seed CUACAGU),miR-142-3p (and other miRNAs w/seed GUAGUGU),miR-142-5p (and other miRNAs w/seed AUAAAGU),mir-146,miR-148a-3p (and other miRNAs w/seed CAGUGCA),mir-149,miR-155-5p (miRNAs w/seed UAAUGCU),miR-16-5p (and other miRNAs w/seed AGCAGCA),mir-17,miR-17-5p (and other miRNAs w/seed AAAGUGC),m…	47		0.00328		mir-10,miR-126a-5p (and other miRNAs w/seed AUUAUUA),miR-143-3p (and other miRNAs w/seed GAGAUGA),miR-145-5p (and other miRNAs w/seed UCCAGUU),mir-154,mir-17,mir-181,miR-181a-5p (and other miRNAs w/seed ACAUUCA),mir-191,miR-216a-5p (miRNAs w/seed AAUCUCA),miR-218-5p (and other miRNAs w/seed UGUGCUU),miR-29b-3p (and other miRNAs w/seed AGCACCA),mir-342,miR-374b-5p (and other miRNAs w/seed UAUAAUA)…	16
		Lymphoreticular neoplasm	0.0202		mir-1,mir-10,mir-132,mir-146,mir-154,miR-16-5p (and other miRNAs w/seed AGCAGCA),mir-17,mir-184,mir-217,miR-29b-3p (and other miRNAs w/seed AGCACCA),mir-335,mir-34,miR-374b-5p (and other miRNAs w/seed UAUAAUA),mir-490,miR-542-3p (miRNAs w/seed GUGACAG)	15		2.29e-07		let-7,let-7a-5p (and other miRNAs w/seed GAGGUAG),mir-10,miR-130a-3p (and other miRNAs w/seed AGUGCAA),mir-132,miR-142-3p (and other miRNAs w/seed GUAGUGU),miR-142-5p (and other miRNAs w/seed AUAAAGU),mir-146,miR-148a-3p (and other miRNAs w/seed CAGUGCA),mir-154,miR-155-5p (miRNAs w/seed UAAUGCU),miR-16-5p (and other miRNAs w/seed AGCAGCA),mir-17,miR-17-5p (and other miRNAs w/seed AAAGUGC),mir-18…	34		2.74e-08		let-7,let-7a-5p (and other miRNAs w/seed GAGGUAG),mir-10,mir-130,mir-132,miR-140-5p (and other miRNAs w/seed AGUGGUU),miR-142-3p (and other miRNAs w/seed GUAGUGU),miR-142-5p (and other miRNAs w/seed AUAAAGU),mir-146,miR-148a-3p (and other miRNAs w/seed CAGUGCA),miR-155-5p (miRNAs w/seed UAAUGCU),miR-16-5p (and other miRNAs w/seed AGCAGCA),mir-17,miR-17-5p (and other miRNAs w/seed AAAGUGC),miR-181…	35		0.00632		mir-10,mir-154,mir-17,mir-181,miR-181a-5p (and other miRNAs w/seed ACAUUCA),mir-192,miR-29b-3p (and other miRNAs w/seed AGCACCA),mir-342,miR-374b-5p (and other miRNAs w/seed UAUAAUA),miR-708-5p (and other miRNAs w/seed AGGAGCU),mir-8	11
		Fibrosis	3.74e-13	-0.116	mir-1,mir-10,mir-122,mir-132,mir-133,miR-133a-3p (and other miRNAs w/seed UUGGUCC),mir-146,mir-154,miR-16-5p (and other miRNAs w/seed AGCAGCA),mir-17,mir-184,mir-208,mir-217,miR-29b-3p (and other miRNAs w/seed AGCACCA),mir-34,mir-362,mir-652	17		2.67e-23	0.444	let-7,let-7a-5p (and other miRNAs w/seed GAGGUAG),mir-10,mir-122,mir-132,mir-133,miR-133a-3p (and other miRNAs w/seed UUGGUCC),miR-142-3p (and other miRNAs w/seed GUAGUGU),miR-142-5p (and other miRNAs w/seed AUAAAGU),mir-146,mir-154,miR-155-5p (miRNAs w/seed UAAUGCU),miR-16-5p (and other miRNAs w/seed AGCAGCA),mir-17,miR-17-5p (and other miRNAs w/seed AAAGUGC),mir-181,mir-184,mir-192,miR-199a-5p …	30		5.68e-25	0.482	let-7,let-7a-5p (and other miRNAs w/seed GAGGUAG),mir-10,mir-122,mir-130,mir-132,mir-133,miR-133a-3p (and other miRNAs w/seed UUGGUCC),miR-138-5p (miRNAs w/seed GCUGGUG),miR-140-5p (and other miRNAs w/seed AGUGGUU),miR-142-3p (and other miRNAs w/seed GUAGUGU),miR-142-5p (and other miRNAs w/seed AUAAAGU),mir-144,mir-146,miR-155-5p (miRNAs w/seed UAAUGCU),miR-16-5p (and other miRNAs w/seed AGCAGCA)…	31		2.16e-08		mir-10,miR-145-5p (and other miRNAs w/seed UCCAGUU),mir-154,mir-17,mir-181,mir-192,mir-208,miR-29b-3p (and other miRNAs w/seed AGCACCA),mir-362,mir-8	10
		Cell viability	2.27e-05	0.017	mir-10,mir-132,mir-133,miR-133a-3p (and other miRNAs w/seed UUGGUCC),mir-146,mir-154,miR-16-5p (and other miRNAs w/seed AGCAGCA),mir-17,miR-193a-5p (miRNAs w/seed GGGUCUU),mir-217,mir-335,mir-34,mir-362,mir-503,miR-7a-5p (and other miRNAs w/seed GGAAGAC)	15		6.14e-07	0.369	mir-10,mir-132,mir-133,miR-133a-3p (and other miRNAs w/seed UUGGUCC),miR-142-5p (and other miRNAs w/seed AUAAAGU),mir-146,mir-154,miR-16-5p (and other miRNAs w/seed AGCAGCA),mir-17,miR-17-5p (and other miRNAs w/seed AAAGUGC),mir-181,miR-181a-5p (and other miRNAs w/seed ACAUUCA),mir-191,miR-193a-5p (miRNAs w/seed GGGUCUU),mir-29,mir-30,miR-30c-5p (and other miRNAs w/seed GUAAACA),mir-326,mir-328,m…	23		1.77e-08	-0.281	mir-10,mir-132,mir-133,miR-133a-3p (and other miRNAs w/seed UUGGUCC),miR-142-5p (and other miRNAs w/seed AUAAAGU),mir-144,mir-146,miR-16-5p (and other miRNAs w/seed AGCAGCA),mir-17,miR-17-5p (and other miRNAs w/seed AAAGUGC),miR-181a-5p (and other miRNAs w/seed ACAUUCA),mir-186,mir-191,miR-193a-5p (miRNAs w/seed GGGUCUU),mir-210,miR-221-3p (and other miRNAs w/seed GCUACAU),mir-23,miR-24-3p (and o…	25		0.00013	-0.042	mir-10,miR-143-3p (and other miRNAs w/seed GAGAUGA),miR-145-5p (and other miRNAs w/seed UCCAGUU),mir-154,mir-17,mir-181,miR-181a-5p (and other miRNAs w/seed ACAUUCA),mir-191,mir-362,mir-8	10
		Squamous-cell carcinoma	0.00323		mir-1,miR-1-3p (and other miRNAs w/seed GGAAUGU),mir-10,mir-122,mir-132,mir-133,miR-133a-3p (and other miRNAs w/seed UUGGUCC),miR-139-5p (miRNAs w/seed CUACAGU),mir-146,mir-154,miR-16-5p (and other miRNAs w/seed AGCAGCA),mir-17,mir-184,miR-202-3p (and other miRNAs w/seed GAGGUAU),miR-218-5p (and other miRNAs w/seed UGUGCUU),miR-29b-3p (and other miRNAs w/seed AGCACCA),mir-31,mir-34,miR-7a-5p (and…	19		9.4e-11		let-7,let-7a-5p (and other miRNAs w/seed GAGGUAG),miR-1-3p (and other miRNAs w/seed GGAAUGU),mir-10,mir-122,miR-130a-3p (and other miRNAs w/seed AGUGCAA),mir-132,mir-133,miR-133a-3p (and other miRNAs w/seed UUGGUCC),miR-142-3p (and other miRNAs w/seed GUAGUGU),miR-142-5p (and other miRNAs w/seed AUAAAGU),mir-146,mir-149,mir-154,miR-155-5p (miRNAs w/seed UAAUGCU),miR-16-5p (and other miRNAs w/seed…	43		2.64e-09		let-7,let-7a-5p (and other miRNAs w/seed GAGGUAG),miR-1-3p (and other miRNAs w/seed GGAAUGU),mir-10,mir-122,mir-130,mir-132,mir-133,miR-133a-3p (and other miRNAs w/seed UUGGUCC),miR-139-5p (miRNAs w/seed CUACAGU),miR-140-5p (and other miRNAs w/seed AGUGGUU),miR-142-3p (and other miRNAs w/seed GUAGUGU),miR-142-5p (and other miRNAs w/seed AUAAAGU),mir-146,mir-149,miR-155-5p (miRNAs w/seed UAAUGCU),…	40		0.000143		mir-10,miR-126a-5p (and other miRNAs w/seed AUUAUUA),miR-143-3p (and other miRNAs w/seed GAGAUGA),miR-145-5p (and other miRNAs w/seed UCCAGUU),mir-154,mir-17,mir-181,miR-181a-5p (and other miRNAs w/seed ACAUUCA),mir-191,mir-192,miR-218-5p (and other miRNAs w/seed UGUGCUU),miR-29b-3p (and other miRNAs w/seed AGCACCA),mir-342,mir-379,mir-8	15
		Colorectal cancer	4.4e-07		mir-1,miR-1-3p (and other miRNAs w/seed GGAAUGU),mir-10,miR-103-3p (and other miRNAs w/seed GCAGCAU),mir-122,miR-124-3p (and other miRNAs w/seed AAGGCAC),mir-132,mir-133,miR-133a-3p (and other miRNAs w/seed UUGGUCC),miR-139-5p (miRNAs w/seed CUACAGU),mir-146,mir-154,miR-16-5p (and other miRNAs w/seed AGCAGCA),mir-17,mir-184,miR-202-3p (and other miRNAs w/seed GAGGUAU),miR-218-5p (and other miRNAs…	33		1.96e-09		let-7,let-7a-5p (and other miRNAs w/seed GAGGUAG),miR-1-3p (and other miRNAs w/seed GGAAUGU),mir-10,miR-103-3p (and other miRNAs w/seed GCAGCAU),mir-122,miR-124-3p (and other miRNAs w/seed AAGGCAC),mir-132,mir-133,miR-133a-3p (and other miRNAs w/seed UUGGUCC),miR-142-5p (and other miRNAs w/seed AUAAAGU),mir-146,miR-148a-3p (and other miRNAs w/seed CAGUGCA),mir-149,mir-154,miR-155-5p (miRNAs w/see…	52		2.99e-08		let-7,let-7a-5p (and other miRNAs w/seed GAGGUAG),miR-1-3p (and other miRNAs w/seed GGAAUGU),mir-10,mir-122,mir-130,mir-132,mir-133,miR-133a-3p (and other miRNAs w/seed UUGGUCC),miR-139-5p (miRNAs w/seed CUACAGU),miR-142-5p (and other miRNAs w/seed AUAAAGU),mir-146,miR-148a-3p (and other miRNAs w/seed CAGUGCA),mir-149,miR-155-5p (miRNAs w/seed UAAUGCU),miR-16-5p (and other miRNAs w/seed AGCAGCA),…	49		2.48e-05		mir-10,miR-126a-5p (and other miRNAs w/seed AUUAUUA),miR-143-3p (and other miRNAs w/seed GAGAUGA),miR-145-5p (and other miRNAs w/seed UCCAGUU),mir-154,mir-17,mir-181,miR-181a-5p (and other miRNAs w/seed ACAUUCA),mir-191,mir-192,miR-218-5p (and other miRNAs w/seed UGUGCUU),miR-296-5p (miRNAs w/seed GGGCCCC),miR-29b-3p (and other miRNAs w/seed AGCACCA),miR-331-3p (miRNAs w/seed CCCCUGG),mir-362,mir…	20
		Lymphocytic neoplasm	0.0108		mir-1,mir-10,mir-132,mir-146,mir-154,miR-16-5p (and other miRNAs w/seed AGCAGCA),mir-17,mir-184,mir-217,miR-29b-3p (and other miRNAs w/seed AGCACCA),miR-374b-5p (and other miRNAs w/seed UAUAAUA),miR-542-3p (miRNAs w/seed GUGACAG)	12		1.45e-10	-1.954	let-7,let-7a-5p (and other miRNAs w/seed GAGGUAG),mir-10,miR-130a-3p (and other miRNAs w/seed AGUGCAA),mir-132,miR-142-3p (and other miRNAs w/seed GUAGUGU),miR-142-5p (and other miRNAs w/seed AUAAAGU),mir-146,miR-148a-3p (and other miRNAs w/seed CAGUGCA),mir-154,miR-155-5p (miRNAs w/seed UAAUGCU),miR-16-5p (and other miRNAs w/seed AGCAGCA),mir-17,miR-17-5p (and other miRNAs w/seed AAAGUGC),mir-18…	32		1.14e-11		let-7,let-7a-5p (and other miRNAs w/seed GAGGUAG),mir-10,mir-130,mir-132,miR-140-5p (and other miRNAs w/seed AGUGGUU),miR-142-3p (and other miRNAs w/seed GUAGUGU),miR-142-5p (and other miRNAs w/seed AUAAAGU),mir-146,miR-148a-3p (and other miRNAs w/seed CAGUGCA),miR-155-5p (miRNAs w/seed UAAUGCU),miR-16-5p (and other miRNAs w/seed AGCAGCA),mir-17,miR-17-5p (and other miRNAs w/seed AAAGUGC),miR-181…	33		3.85e-05		mir-10,miR-143-3p (and other miRNAs w/seed GAGAUGA),mir-154,mir-17,mir-181,miR-181a-5p (and other miRNAs w/seed ACAUUCA),mir-192,miR-29b-3p (and other miRNAs w/seed AGCACCA),mir-342,miR-374b-5p (and other miRNAs w/seed UAUAAUA),miR-708-5p (and other miRNAs w/seed AGGAGCU),mir-8	12
		Pancreatic cancer	0.00986		mir-10,miR-103-3p (and other miRNAs w/seed GCAGCAU),mir-132,miR-139-5p (miRNAs w/seed CUACAGU),mir-146,miR-16-5p (and other miRNAs w/seed AGCAGCA),mir-17,mir-190,miR-216a-5p (miRNAs w/seed AAUCUCA),mir-217,miR-29b-3p (and other miRNAs w/seed AGCACCA),mir-31,mir-34,miR-96-5p (and other miRNAs w/seed UUGGCAC)	14		0.000425		mir-10,miR-103-3p (and other miRNAs w/seed GCAGCAU),miR-130a-3p (and other miRNAs w/seed AGUGCAA),mir-132,mir-146,miR-148a-3p (and other miRNAs w/seed CAGUGCA),miR-155-5p (miRNAs w/seed UAAUGCU),miR-16-5p (and other miRNAs w/seed AGCAGCA),mir-17,miR-17-5p (and other miRNAs w/seed AAAGUGC),mir-181,miR-181a-5p (and other miRNAs w/seed ACAUUCA),mir-190,mir-191,mir-214,miR-216a-5p (miRNAs w/seed AAUC…	24		0.00897		mir-10,mir-130,mir-132,miR-139-5p (miRNAs w/seed CUACAGU),mir-146,miR-148a-3p (and other miRNAs w/seed CAGUGCA),miR-155-5p (miRNAs w/seed UAAUGCU),miR-16-5p (and other miRNAs w/seed AGCAGCA),mir-17,miR-17-5p (and other miRNAs w/seed AAAGUGC),miR-181a-5p (and other miRNAs w/seed ACAUUCA),mir-186,mir-191,mir-205,mir-210,miR-221-3p (and other miRNAs w/seed GCUACAU),miR-27a-3p (and other miRNAs w/see…	20		0.00528		mir-10,miR-143-3p (and other miRNAs w/seed GAGAUGA),miR-145-5p (and other miRNAs w/seed UCCAGUU),mir-17,mir-181,miR-181a-5p (and other miRNAs w/seed ACAUUCA),mir-191,miR-216a-5p (miRNAs w/seed AAUCUCA),miR-29b-3p (and other miRNAs w/seed AGCACCA),mir-8	10
		Hematologic cancer of cells	0.00651		mir-1,mir-10,mir-132,mir-146,mir-154,miR-16-5p (and other miRNAs w/seed AGCAGCA),mir-17,mir-184,mir-217,miR-29b-3p (and other miRNAs w/seed AGCACCA),miR-374b-5p (and other miRNAs w/seed UAUAAUA),miR-542-3p (miRNAs w/seed GUGACAG)	12		2.64e-11		let-7,let-7a-5p (and other miRNAs w/seed GAGGUAG),mir-10,miR-130a-3p (and other miRNAs w/seed AGUGCAA),mir-132,miR-142-3p (and other miRNAs w/seed GUAGUGU),miR-142-5p (and other miRNAs w/seed AUAAAGU),mir-146,miR-148a-3p (and other miRNAs w/seed CAGUGCA),mir-154,miR-155-5p (miRNAs w/seed UAAUGCU),miR-16-5p (and other miRNAs w/seed AGCAGCA),mir-17,miR-17-5p (and other miRNAs w/seed AAAGUGC),mir-18…	32		1.91e-12		let-7,let-7a-5p (and other miRNAs w/seed GAGGUAG),mir-10,mir-130,mir-132,miR-140-5p (and other miRNAs w/seed AGUGGUU),miR-142-3p (and other miRNAs w/seed GUAGUGU),miR-142-5p (and other miRNAs w/seed AUAAAGU),mir-146,miR-148a-3p (and other miRNAs w/seed CAGUGCA),miR-155-5p (miRNAs w/seed UAAUGCU),miR-16-5p (and other miRNAs w/seed AGCAGCA),mir-17,miR-17-5p (and other miRNAs w/seed AAAGUGC),miR-181…	33		2e-05		mir-10,miR-143-3p (and other miRNAs w/seed GAGAUGA),mir-154,mir-17,mir-181,miR-181a-5p (and other miRNAs w/seed ACAUUCA),mir-192,miR-29b-3p (and other miRNAs w/seed AGCACCA),mir-342,miR-374b-5p (and other miRNAs w/seed UAUAAUA),miR-708-5p (and other miRNAs w/seed AGGAGCU),mir-8	12
		Cancer of cells	0.00158	-0.813	mir-1,miR-1-3p (and other miRNAs w/seed GGAAUGU),mir-10,mir-122,mir-132,mir-133,miR-133a-3p (and other miRNAs w/seed UUGGUCC),miR-139-5p (miRNAs w/seed CUACAGU),mir-146,mir-154,miR-16-5p (and other miRNAs w/seed AGCAGCA),mir-17,mir-184,miR-202-3p (and other miRNAs w/seed GAGGUAU),mir-217,miR-218-5p (and other miRNAs w/seed UGUGCUU),miR-29b-3p (and other miRNAs w/seed AGCACCA),mir-31,mir-335,mir-3…	24		6.01e-10	-1.576	let-7,let-7a-5p (and other miRNAs w/seed GAGGUAG),miR-1-3p (and other miRNAs w/seed GGAAUGU),mir-10,mir-122,miR-130a-3p (and other miRNAs w/seed AGUGCAA),mir-132,mir-133,miR-133a-3p (and other miRNAs w/seed UUGGUCC),miR-142-3p (and other miRNAs w/seed GUAGUGU),miR-142-5p (and other miRNAs w/seed AUAAAGU),mir-146,miR-148a-3p (and other miRNAs w/seed CAGUGCA),mir-149,mir-154,miR-155-5p (miRNAs w/se…	49		6.57e-12	-0.099	let-7,let-7a-5p (and other miRNAs w/seed GAGGUAG),miR-1-3p (and other miRNAs w/seed GGAAUGU),mir-10,mir-122,mir-130,mir-132,mir-133,miR-133a-3p (and other miRNAs w/seed UUGGUCC),miR-138-5p (miRNAs w/seed GCUGGUG),miR-139-5p (miRNAs w/seed CUACAGU),miR-140-5p (and other miRNAs w/seed AGUGGUU),miR-142-3p (and other miRNAs w/seed GUAGUGU),miR-142-5p (and other miRNAs w/seed AUAAAGU),mir-146,miR-148a…	51		0.000326	-1.704	mir-10,miR-126a-5p (and other miRNAs w/seed AUUAUUA),miR-143-3p (and other miRNAs w/seed GAGAUGA),miR-145-5p (and other miRNAs w/seed UCCAGUU),mir-154,mir-17,mir-181,miR-181a-5p (and other miRNAs w/seed ACAUUCA),mir-191,mir-192,miR-218-5p (and other miRNAs w/seed UGUGCUU),miR-29b-3p (and other miRNAs w/seed AGCACCA),mir-342,miR-374b-5p (and other miRNAs w/seed UAUAAUA),mir-379,miR-708-5p (and oth…	17
		Cell death of tumor cell lines	1.13e-06	-0.759	mir-1,miR-1-3p (and other miRNAs w/seed GGAAUGU),mir-10,mir-122,mir-132,mir-133,mir-146,mir-154,miR-16-5p (and other miRNAs w/seed AGCAGCA),mir-17,miR-193a-3p (and other miRNAs w/seed ACUGGCC),mir-217,miR-29b-3p (and other miRNAs w/seed AGCACCA),miR-331-3p (miRNAs w/seed CCCCUGG),mir-335,mir-34,miR-7a-5p (and other miRNAs w/seed GGAAGAC),miR-96-5p (and other miRNAs w/seed UUGGCAC)	18		2e-10	-1.2	let-7,let-7a-5p (and other miRNAs w/seed GAGGUAG),miR-1-3p (and other miRNAs w/seed GGAAUGU),mir-10,mir-122,mir-132,mir-133,mir-146,mir-149,mir-154,miR-155-5p (miRNAs w/seed UAAUGCU),miR-16-5p (and other miRNAs w/seed AGCAGCA),mir-17,miR-17-5p (and other miRNAs w/seed AAAGUGC),mir-181,miR-181a-5p (and other miRNAs w/seed ACAUUCA),mir-191,mir-192,mir-204,mir-214,mir-29,miR-29b-3p (and other miRNAs…	30		1.63e-11	-1.255	let-7,let-7a-5p (and other miRNAs w/seed GAGGUAG),miR-1-3p (and other miRNAs w/seed GGAAUGU),mir-10,mir-122,mir-130,mir-132,mir-133,miR-138-5p (miRNAs w/seed GCUGGUG),mir-146,mir-149,miR-155-5p (miRNAs w/seed UAAUGCU),miR-16-5p (and other miRNAs w/seed AGCAGCA),mir-17,miR-17-3p (and other miRNAs w/seed CUGCAGU),miR-17-5p (and other miRNAs w/seed AAAGUGC),miR-181a-5p (and other miRNAs w/seed ACAUU…	31		1.16e-05	1.023	mir-10,miR-143-3p (and other miRNAs w/seed GAGAUGA),miR-145-5p (and other miRNAs w/seed UCCAGUU),mir-154,mir-17,mir-181,miR-181a-5p (and other miRNAs w/seed ACAUUCA),mir-191,mir-192,miR-29b-3p (and other miRNAs w/seed AGCACCA),miR-331-3p (miRNAs w/seed CCCCUGG),mir-8	12
		Cell proliferation of carcinoma cell lines	6.5e-07	0.552	mir-10,mir-132,mir-133,mir-146,mir-154,mir-17,miR-218-5p (and other miRNAs w/seed UGUGCUU),mir-31,mir-34,miR-542-3p (miRNAs w/seed GUGACAG)	10		3.56e-13	1.305	let-7,let-7a-5p (and other miRNAs w/seed GAGGUAG),mir-10,mir-132,mir-133,mir-146,mir-154,miR-155-5p (miRNAs w/seed UAAUGCU),mir-17,miR-17-5p (and other miRNAs w/seed AAAGUGC),mir-181,mir-191,mir-192,mir-214,miR-218-5p (and other miRNAs w/seed UGUGCUU),miR-26a-5p (and other miRNAs w/seed UCAAGUA),mir-29,mir-31,mir-9	19		1.68e-14	-0.756	let-7,let-7a-5p (and other miRNAs w/seed GAGGUAG),mir-10,mir-130,mir-132,mir-133,mir-146,miR-155-5p (miRNAs w/seed UAAUGCU),mir-17,miR-17-3p (and other miRNAs w/seed CUGCAGU),miR-17-5p (and other miRNAs w/seed AAAGUGC),mir-183,mir-191,mir-205,mir-23,miR-24-3p (and other miRNAs w/seed GGCUCAG),miR-26a-5p (and other miRNAs w/seed UCAAGUA),mir-31,miR-542-3p (miRNAs w/seed GUGACAG),mir-8	20		1.77e-09	-1.77	mir-10,miR-143-3p (and other miRNAs w/seed GAGAUGA),miR-145-5p (and other miRNAs w/seed UCCAGUU),mir-154,mir-17,mir-181,mir-191,mir-192,miR-218-5p (and other miRNAs w/seed UGUGCUU),mir-8	10
		Lymphocytic cancer	0.00826		mir-1,mir-10,mir-132,mir-146,mir-154,miR-16-5p (and other miRNAs w/seed AGCAGCA),mir-17,mir-184,mir-217,miR-29b-3p (and other miRNAs w/seed AGCACCA),miR-374b-5p (and other miRNAs w/seed UAUAAUA),miR-542-3p (miRNAs w/seed GUGACAG)	12		5.86e-11	-1.954	let-7,let-7a-5p (and other miRNAs w/seed GAGGUAG),mir-10,miR-130a-3p (and other miRNAs w/seed AGUGCAA),mir-132,miR-142-3p (and other miRNAs w/seed GUAGUGU),miR-142-5p (and other miRNAs w/seed AUAAAGU),mir-146,miR-148a-3p (and other miRNAs w/seed CAGUGCA),mir-154,miR-155-5p (miRNAs w/seed UAAUGCU),miR-16-5p (and other miRNAs w/seed AGCAGCA),mir-17,miR-17-5p (and other miRNAs w/seed AAAGUGC),mir-18…	32		4.42e-12		let-7,let-7a-5p (and other miRNAs w/seed GAGGUAG),mir-10,mir-130,mir-132,miR-140-5p (and other miRNAs w/seed AGUGGUU),miR-142-3p (and other miRNAs w/seed GUAGUGU),miR-142-5p (and other miRNAs w/seed AUAAAGU),mir-146,miR-148a-3p (and other miRNAs w/seed CAGUGCA),miR-155-5p (miRNAs w/seed UAAUGCU),miR-16-5p (and other miRNAs w/seed AGCAGCA),mir-17,miR-17-5p (and other miRNAs w/seed AAAGUGC),miR-181…	33		2.72e-05		mir-10,miR-143-3p (and other miRNAs w/seed GAGAUGA),mir-154,mir-17,mir-181,miR-181a-5p (and other miRNAs w/seed ACAUUCA),mir-192,miR-29b-3p (and other miRNAs w/seed AGCACCA),mir-342,miR-374b-5p (and other miRNAs w/seed UAUAAUA),miR-708-5p (and other miRNAs w/seed AGGAGCU),mir-8	12
		Inflammation of absolute anatomical region	1.54e-09	0.651	mir-1,mir-10,miR-103-3p (and other miRNAs w/seed GCAGCAU),mir-122,miR-124-3p (and other miRNAs w/seed AAGGCAC),mir-132,mir-133,miR-133a-3p (and other miRNAs w/seed UUGGUCC),mir-146,mir-154,miR-16-5p (and other miRNAs w/seed AGCAGCA),mir-17,mir-184,miR-193a-3p (and other miRNAs w/seed ACUGGCC),miR-29b-3p (and other miRNAs w/seed AGCACCA),mir-31,mir-362,miR-671-5p (miRNAs w/seed GGAAGCC)	18		1.24e-25	-1.501	let-7,let-7a-5p (and other miRNAs w/seed GAGGUAG),mir-10,miR-103-3p (and other miRNAs w/seed GCAGCAU),mir-122,miR-124-3p (and other miRNAs w/seed AAGGCAC),miR-130a-3p (and other miRNAs w/seed AGUGCAA),mir-132,mir-133,miR-133a-3p (and other miRNAs w/seed UUGGUCC),miR-142-3p (and other miRNAs w/seed GUAGUGU),miR-142-5p (and other miRNAs w/seed AUAAAGU),mir-146,mir-154,miR-155-5p (miRNAs w/seed UAAU…	40		4.77e-25	-0.115	let-7,let-7a-5p (and other miRNAs w/seed GAGGUAG),mir-10,mir-122,mir-130,mir-132,mir-133,miR-133a-3p (and other miRNAs w/seed UUGGUCC),miR-138-5p (miRNAs w/seed GCUGGUG),miR-140-5p (and other miRNAs w/seed AGUGGUU),miR-142-3p (and other miRNAs w/seed GUAGUGU),miR-142-5p (and other miRNAs w/seed AUAAAGU),mir-144,mir-146,miR-155-5p (miRNAs w/seed UAAUGCU),miR-16-5p (and other miRNAs w/seed AGCAGCA)…	39		1.17e-06		mir-10,miR-126a-5p (and other miRNAs w/seed AUUAUUA),miR-143-3p (and other miRNAs w/seed GAGAUGA),miR-145-5p (and other miRNAs w/seed UCCAGUU),mir-154,mir-17,mir-181,miR-181a-5p (and other miRNAs w/seed ACAUUCA),miR-29b-3p (and other miRNAs w/seed AGCACCA),mir-362,mir-8	11
		Gene silencing	3.1e-23		mir-1,mir-10,mir-132,mir-133,mir-146,mir-153,mir-154,mir-17,mir-208,mir-217,mir-31,mir-324,mir-34,mir-362,mir-503,mir-582	16		1.24e-29		let-7,mir-10,mir-132,mir-133,mir-146,mir-149,mir-154,mir-17,mir-181,mir-191,mir-192,mir-204,mir-208,mir-214,mir-29,mir-30,mir-31,mir-32,mir-342,mir-362,mir-505,mir-874	22		9.18e-32		let-7,mir-10,mir-130,mir-132,mir-133,mir-144,mir-146,mir-149,mir-17,mir-182,mir-191,mir-204,mir-205,mir-208,mir-210,mir-23,mir-31,mir-32,mir-342,mir-362,mir-505,mir-8,mir-874	23		2.07e-19		mir-10,mir-154,mir-17,mir-181,mir-191,mir-192,mir-208,mir-342,mir-362,mir-379,mir-582,mir-8	12
		Breast cancer	1.87e-06		mir-1,mir-10,miR-103-3p (and other miRNAs w/seed GCAGCAU),mir-122,mir-136,mir-146,mir-154,miR-16-5p (and other miRNAs w/seed AGCAGCA),mir-17,mir-190,miR-193a-3p (and other miRNAs w/seed ACUGGCC),miR-193a-5p (miRNAs w/seed GGGUCUU),miR-218-5p (and other miRNAs w/seed UGUGCUU),miR-29b-3p (and other miRNAs w/seed AGCACCA),mir-324,mir-335,mir-34,miR-374b-5p (and other miRNAs w/seed UAUAAUA),mir-652,m…	21		1.67e-14		let-7,let-7a-5p (and other miRNAs w/seed GAGGUAG),mir-10,miR-103-3p (and other miRNAs w/seed GCAGCAU),mir-122,miR-142-3p (and other miRNAs w/seed GUAGUGU),miR-142-5p (and other miRNAs w/seed AUAAAGU),mir-146,mir-149,miR-151-5p (and other miRNAs w/seed CGAGGAG),mir-154,miR-155-5p (miRNAs w/seed UAAUGCU),miR-16-5p (and other miRNAs w/seed AGCAGCA),mir-17,miR-17-5p (and other miRNAs w/seed AAAGUGC),…	41		3.25e-14		let-7,let-7a-5p (and other miRNAs w/seed GAGGUAG),mir-10,mir-122,mir-130,miR-142-3p (and other miRNAs w/seed GUAGUGU),miR-142-5p (and other miRNAs w/seed AUAAAGU),mir-146,mir-149,miR-155-5p (miRNAs w/seed UAAUGCU),miR-16-5p (and other miRNAs w/seed AGCAGCA),mir-17,miR-17-5p (and other miRNAs w/seed AAAGUGC),mir-182,mir-183,mir-191,miR-193a-5p (miRNAs w/seed GGGUCUU),miR-199a-5p (and other miRNAs …	40		1.19e-05		mir-10,miR-126a-5p (and other miRNAs w/seed AUUAUUA),miR-143-3p (and other miRNAs w/seed GAGAUGA),miR-145-5p (and other miRNAs w/seed UCCAGUU),mir-154,mir-17,mir-181,mir-191,miR-218-5p (and other miRNAs w/seed UGUGCUU),miR-29b-3p (and other miRNAs w/seed AGCACCA),mir-342,miR-374b-5p (and other miRNAs w/seed UAUAAUA),miR-708-5p (and other miRNAs w/seed AGGAGCU),mir-8	14
		Cervical squamous cell carcinoma	4.52e-13		mir-10,mir-132,mir-133,miR-133a-3p (and other miRNAs w/seed UUGGUCC),mir-146,mir-154,miR-16-5p (and other miRNAs w/seed AGCAGCA),mir-17,mir-184,miR-218-5p (and other miRNAs w/seed UGUGCUU),miR-29b-3p (and other miRNAs w/seed AGCACCA),mir-31,mir-34	13		1.87e-47		let-7,let-7a-5p (and other miRNAs w/seed GAGGUAG),mir-10,miR-130a-3p (and other miRNAs w/seed AGUGCAA),mir-132,mir-133,miR-133a-3p (and other miRNAs w/seed UUGGUCC),miR-142-3p (and other miRNAs w/seed GUAGUGU),miR-142-5p (and other miRNAs w/seed AUAAAGU),mir-146,mir-149,mir-154,miR-155-5p (miRNAs w/seed UAAUGCU),miR-16-5p (and other miRNAs w/seed AGCAGCA),mir-17,miR-17-5p (and other miRNAs w/seed…	38		6.48e-31		let-7,let-7a-5p (and other miRNAs w/seed GAGGUAG),mir-10,mir-130,mir-132,mir-133,miR-133a-3p (and other miRNAs w/seed UUGGUCC),miR-142-3p (and other miRNAs w/seed GUAGUGU),miR-142-5p (and other miRNAs w/seed AUAAAGU),mir-146,mir-149,miR-155-5p (miRNAs w/seed UAAUGCU),miR-16-5p (and other miRNAs w/seed AGCAGCA),mir-17,miR-17-5p (and other miRNAs w/seed AAAGUGC),miR-181a-5p (and other miRNAs w/seed…	28		4.65e-15		mir-10,miR-145-5p (and other miRNAs w/seed UCCAGUU),mir-154,mir-17,mir-181,miR-181a-5p (and other miRNAs w/seed ACAUUCA),mir-191,mir-192,miR-218-5p (and other miRNAs w/seed UGUGCUU),miR-29b-3p (and other miRNAs w/seed AGCACCA),mir-342,mir-8	12
		Respiratory system tumor	7.71e-06	-1.041	mir-1,miR-1-3p (and other miRNAs w/seed GGAAUGU),mir-10,mir-122,mir-132,mir-133,miR-133a-3p (and other miRNAs w/seed UUGGUCC),miR-139-5p (miRNAs w/seed CUACAGU),mir-146,mir-154,miR-16-5p (and other miRNAs w/seed AGCAGCA),mir-17,mir-184,miR-202-3p (and other miRNAs w/seed GAGGUAU),miR-218-5p (and other miRNAs w/seed UGUGCUU),miR-296-5p (miRNAs w/seed GGGCCCC),miR-29b-3p (and other miRNAs w/seed AG…	22		1.14e-08	-0.099	let-7,let-7a-5p (and other miRNAs w/seed GAGGUAG),miR-1-3p (and other miRNAs w/seed GGAAUGU),mir-10,mir-122,miR-130a-3p (and other miRNAs w/seed AGUGCAA),mir-132,mir-133,miR-133a-3p (and other miRNAs w/seed UUGGUCC),miR-142-5p (and other miRNAs w/seed AUAAAGU),mir-146,mir-154,miR-155-5p (miRNAs w/seed UAAUGCU),miR-16-5p (and other miRNAs w/seed AGCAGCA),mir-17,miR-17-5p (and other miRNAs w/seed A…	36		1.92e-08	-0.118	let-7,let-7a-5p (and other miRNAs w/seed GAGGUAG),miR-1-3p (and other miRNAs w/seed GGAAUGU),mir-10,mir-122,mir-130,mir-132,mir-133,miR-133a-3p (and other miRNAs w/seed UUGGUCC),miR-138-5p (miRNAs w/seed GCUGGUG),miR-139-5p (miRNAs w/seed CUACAGU),miR-140-5p (and other miRNAs w/seed AGUGGUU),miR-142-5p (and other miRNAs w/seed AUAAAGU),mir-146,miR-155-5p (miRNAs w/seed UAAUGCU),miR-16-5p (and oth…	35		0.00162		mir-10,miR-126a-5p (and other miRNAs w/seed AUUAUUA),miR-143-3p (and other miRNAs w/seed GAGAUGA),miR-145-5p (and other miRNAs w/seed UCCAGUU),mir-154,mir-17,mir-191,miR-218-5p (and other miRNAs w/seed UGUGCUU),miR-296-5p (miRNAs w/seed GGGCCCC),miR-29b-3p (and other miRNAs w/seed AGCACCA),mir-379,mir-8	12
EARLY-MID-LATE	41	Hepatocellular carcinoma	1.39e-06		mir-10,miR-103-3p (and other miRNAs w/seed GCAGCAU),mir-122,mir-132,mir-136,mir-146,miR-16-5p (and other miRNAs w/seed AGCAGCA),mir-17,mir-190,miR-193a-3p (and other miRNAs w/seed ACUGGCC),miR-29b-3p (and other miRNAs w/seed AGCACCA),mir-34,miR-671-5p (miRNAs w/seed GGAAGCC)	13		4.55e-14		let-7,let-7a-5p (and other miRNAs w/seed GAGGUAG),mir-10,miR-103-3p (and other miRNAs w/seed GCAGCAU),mir-122,miR-130a-3p (and other miRNAs w/seed AGUGCAA),mir-132,mir-146,miR-148a-3p (and other miRNAs w/seed CAGUGCA),miR-155-5p (miRNAs w/seed UAAUGCU),miR-16-5p (and other miRNAs w/seed AGCAGCA),mir-17,miR-17-5p (and other miRNAs w/seed AAAGUGC),mir-181,miR-181a-5p (and other miRNAs w/seed ACAUUC…	26		6.55e-10		let-7,let-7a-5p (and other miRNAs w/seed GAGGUAG),mir-10,mir-122,mir-130,mir-132,mir-146,miR-148a-3p (and other miRNAs w/seed CAGUGCA),miR-155-5p (miRNAs w/seed UAAUGCU),miR-16-5p (and other miRNAs w/seed AGCAGCA),mir-17,miR-17-5p (and other miRNAs w/seed AAAGUGC),miR-181a-5p (and other miRNAs w/seed ACAUUCA),mir-183,miR-199a-5p (and other miRNAs w/seed CCAGUGU),mir-210,miR-22-3p (miRNAs w/seed A…	21
		Nephritis	2.49e-10		mir-10,miR-124-3p (and other miRNAs w/seed AAGGCAC),mir-133,miR-133a-3p (and other miRNAs w/seed UUGGUCC),mir-146,mir-154,miR-16-5p (and other miRNAs w/seed AGCAGCA),mir-184,mir-208,miR-296-5p (miRNAs w/seed GGGCCCC),mir-324,mir-615	12		1.7e-16		let-7,let-7a-5p (and other miRNAs w/seed GAGGUAG),mir-10,miR-124-3p (and other miRNAs w/seed AAGGCAC),miR-130a-3p (and other miRNAs w/seed AGUGCAA),mir-133,miR-133a-3p (and other miRNAs w/seed UUGGUCC),miR-142-5p (and other miRNAs w/seed AUAAAGU),mir-146,mir-154,miR-16-5p (and other miRNAs w/seed AGCAGCA),mir-184,mir-208,mir-30,miR-30c-5p (and other miRNAs w/seed GUAAACA),miR-365-3p (and other mi…	20		3.68e-13		let-7,let-7a-5p (and other miRNAs w/seed GAGGUAG),mir-10,mir-130,mir-133,miR-133a-3p (and other miRNAs w/seed UUGGUCC),miR-142-5p (and other miRNAs w/seed AUAAAGU),mir-146,miR-16-5p (and other miRNAs w/seed AGCAGCA),mir-184,mir-208,mir-210,mir-23,miR-365-3p (and other miRNAs w/seed AAUGCCC),miR-486-5p (and other miRNAs w/seed CCUGUAC),mir-500,mir-8	17
		Invasion of tumor cell lines	8.56e-12	0.372	mir-1,mir-10,mir-122,miR-124-3p (and other miRNAs w/seed AAGGCAC),mir-132,mir-133,miR-139-5p (miRNAs w/seed CUACAGU),mir-146,mir-17,mir-190,miR-193a-3p (and other miRNAs w/seed ACUGGCC),mir-217,miR-29b-3p (and other miRNAs w/seed AGCACCA),mir-31,mir-335,mir-34,miR-7a-5p (and other miRNAs w/seed GGAAGAC),miR-96-5p (and other miRNAs w/seed UUGGCAC)	18		6.25e-18	1.778	let-7,mir-10,mir-122,miR-124-3p (and other miRNAs w/seed AAGGCAC),mir-132,mir-133,miR-139-3p (miRNAs w/seed GGAGACG),mir-146,mir-149,miR-151-5p (and other miRNAs w/seed CGAGGAG),miR-155-5p (miRNAs w/seed UAAUGCU),mir-17,miR-17-5p (and other miRNAs w/seed AAAGUGC),mir-181,miR-181a-5p (and other miRNAs w/seed ACAUUCA),mir-190,mir-204,mir-214,miR-26a-5p (and other miRNAs w/seed UCAAGUA),mir-29,miR-2…	29		2.67e-18	1.44	let-7,mir-10,mir-122,mir-132,mir-133,miR-138-5p (miRNAs w/seed GCUGGUG),miR-139-3p (miRNAs w/seed GGAGACG),miR-139-5p (miRNAs w/seed CUACAGU),mir-144,mir-146,mir-149,miR-155-5p (miRNAs w/seed UAAUGCU),mir-17,miR-17-5p (and other miRNAs w/seed AAAGUGC),miR-181a-5p (and other miRNAs w/seed ACAUUCA),mir-182,mir-183,mir-204,mir-205,mir-210,miR-221-3p (and other miRNAs w/seed GCUACAU),mir-23,miR-26a-5…	29
		Upper aero-digestive squamous cell carcinoma	0.0113		mir-1,miR-1-3p (and other miRNAs w/seed GGAAUGU),mir-10,mir-133,miR-133a-3p (and other miRNAs w/seed UUGGUCC),miR-139-5p (miRNAs w/seed CUACAGU),miR-16-5p (and other miRNAs w/seed AGCAGCA),mir-17,miR-218-5p (and other miRNAs w/seed UGUGCUU),miR-29b-3p (and other miRNAs w/seed AGCACCA),miR-7a-5p (and other miRNAs w/seed GGAAGAC)	11		1.78e-05		let-7,let-7a-5p (and other miRNAs w/seed GAGGUAG),miR-1-3p (and other miRNAs w/seed GGAAUGU),mir-10,miR-130a-3p (and other miRNAs w/seed AGUGCAA),mir-133,miR-133a-3p (and other miRNAs w/seed UUGGUCC),miR-16-5p (and other miRNAs w/seed AGCAGCA),mir-17,mir-204,mir-214,miR-218-5p (and other miRNAs w/seed UGUGCUU),miR-26a-5p (and other miRNAs w/seed UCAAGUA),mir-29,miR-29b-3p (and other miRNAs w/seed…	22		0.000367		let-7,let-7a-5p (and other miRNAs w/seed GAGGUAG),miR-1-3p (and other miRNAs w/seed GGAAUGU),mir-10,mir-130,mir-133,miR-133a-3p (and other miRNAs w/seed UUGGUCC),miR-139-5p (miRNAs w/seed CUACAGU),miR-140-5p (and other miRNAs w/seed AGUGGUU),miR-16-5p (and other miRNAs w/seed AGCAGCA),mir-17,mir-183,mir-204,miR-24-3p (and other miRNAs w/seed GGCUCAG),miR-26a-5p (and other miRNAs w/seed UCAAGUA),m…	19
		Connective or soft tissue tumor	8.45e-06	-1.177	mir-1,miR-1-3p (and other miRNAs w/seed GGAAUGU),mir-132,mir-136,mir-146,mir-154,miR-16-5p (and other miRNAs w/seed AGCAGCA),mir-17,mir-190,miR-193a-3p (and other miRNAs w/seed ACUGGCC),miR-193a-5p (miRNAs w/seed GGGUCUU),miR-218-5p (and other miRNAs w/seed UGUGCUU),miR-29b-3p (and other miRNAs w/seed AGCACCA),mir-335,mir-34,mir-652	16		7.78e-08	0.686	let-7,let-7a-5p (and other miRNAs w/seed GAGGUAG),miR-1-3p (and other miRNAs w/seed GGAAUGU),mir-132,mir-146,mir-154,miR-16-5p (and other miRNAs w/seed AGCAGCA),mir-17,mir-181,mir-190,miR-193a-5p (miRNAs w/seed GGGUCUU),miR-199a-5p (and other miRNAs w/seed CCAGUGU),miR-218-5p (and other miRNAs w/seed UGUGCUU),miR-26a-5p (and other miRNAs w/seed UCAAGUA),miR-27a-3p (and other miRNAs w/seed UCACAGU…	25		0.000134		let-7,let-7a-5p (and other miRNAs w/seed GAGGUAG),miR-1-3p (and other miRNAs w/seed GGAAUGU),mir-132,mir-144,mir-146,miR-16-5p (and other miRNAs w/seed AGCAGCA),mir-17,mir-183,miR-193a-5p (miRNAs w/seed GGGUCUU),miR-199a-5p (and other miRNAs w/seed CCAGUGU),miR-221-3p (and other miRNAs w/seed GCUACAU),mir-23,miR-26a-5p (and other miRNAs w/seed UCAAGUA),miR-27a-3p (and other miRNAs w/seed UCACAGU)…	19
		Necrosis	0.000146	-1.248	mir-1,miR-1-3p (and other miRNAs w/seed GGAAUGU),mir-10,mir-122,mir-132,mir-133,mir-146,mir-154,miR-16-5p (and other miRNAs w/seed AGCAGCA),mir-17,miR-193a-3p (and other miRNAs w/seed ACUGGCC),miR-193a-5p (miRNAs w/seed GGGUCUU),mir-217,miR-29b-3p (and other miRNAs w/seed AGCACCA),miR-331-3p (miRNAs w/seed CCCCUGG),mir-335,mir-34,mir-503,miR-7a-5p (and other miRNAs w/seed GGAAGAC),miR-96-5p (and …	20		2.81e-07	-0.935	let-7,let-7a-5p (and other miRNAs w/seed GAGGUAG),miR-1-3p (and other miRNAs w/seed GGAAUGU),mir-10,mir-122,mir-132,mir-133,miR-142-3p (and other miRNAs w/seed GUAGUGU),mir-146,mir-149,mir-154,miR-155-5p (miRNAs w/seed UAAUGCU),miR-16-5p (and other miRNAs w/seed AGCAGCA),mir-17,miR-17-5p (and other miRNAs w/seed AAAGUGC),mir-181,miR-181a-5p (and other miRNAs w/seed ACAUUCA),mir-191,mir-192,miR-19…	34		8.56e-09	-1.186	let-7,let-7a-5p (and other miRNAs w/seed GAGGUAG),miR-1-3p (and other miRNAs w/seed GGAAUGU),mir-10,mir-122,mir-130,mir-132,mir-133,miR-138-5p (miRNAs w/seed GCUGGUG),miR-142-3p (and other miRNAs w/seed GUAGUGU),mir-146,mir-149,miR-155-5p (miRNAs w/seed UAAUGCU),miR-16-5p (and other miRNAs w/seed AGCAGCA),mir-17,miR-17-3p (and other miRNAs w/seed CUGCAGU),miR-17-5p (and other miRNAs w/seed AAAGUG…	36
		Alzheimer disease	9.98e-07		mir-10,miR-103-3p (and other miRNAs w/seed GCAGCAU),miR-124-3p (and other miRNAs w/seed AAGGCAC),mir-132,mir-146,mir-154,miR-16-5p (and other miRNAs w/seed AGCAGCA),mir-17,miR-29b-3p (and other miRNAs w/seed AGCACCA),mir-34,mir-615	11		2.29e-18		let-7,let-7a-5p (and other miRNAs w/seed GAGGUAG),mir-10,miR-103-3p (and other miRNAs w/seed GCAGCAU),miR-124-3p (and other miRNAs w/seed AAGGCAC),mir-132,mir-146,miR-148a-3p (and other miRNAs w/seed CAGUGCA),mir-154,miR-16-5p (and other miRNAs w/seed AGCAGCA),mir-17,miR-17-5p (and other miRNAs w/seed AAAGUGC),mir-181,miR-181a-5p (and other miRNAs w/seed ACAUUCA),mir-204,miR-22-3p (miRNAs w/seed …	26		1.94e-09		let-7,let-7a-5p (and other miRNAs w/seed GAGGUAG),mir-10,mir-132,mir-146,miR-148a-3p (and other miRNAs w/seed CAGUGCA),miR-16-5p (and other miRNAs w/seed AGCAGCA),mir-17,miR-17-5p (and other miRNAs w/seed AAAGUGC),miR-181a-5p (and other miRNAs w/seed ACAUUCA),mir-204,mir-210,miR-22-3p (miRNAs w/seed AGCUGCC),miR-26a-5p (and other miRNAs w/seed UCAAGUA),miR-27a-3p (and other miRNAs w/seed UCACAGU)…	17
		Progressive neurological disorder	1.74e-05		mir-1,mir-10,miR-124-3p (and other miRNAs w/seed AAGGCAC),mir-132,mir-146,mir-17,miR-29b-3p (and other miRNAs w/seed AGCACCA),mir-335,mir-34,miR-96-5p (and other miRNAs w/seed UUGGCAC)	10		7.85e-08		mir-10,miR-124-3p (and other miRNAs w/seed AAGGCAC),mir-132,mir-146,miR-151-5p (and other miRNAs w/seed CGAGGAG),miR-155-5p (miRNAs w/seed UAAUGCU),mir-17,miR-17-5p (and other miRNAs w/seed AAAGUGC),miR-199a-5p (and other miRNAs w/seed CCAGUGU),mir-29,miR-29b-3p (and other miRNAs w/seed AGCACCA),mir-30,mir-326,mir-335,miR-708-5p (and other miRNAs w/seed AGGAGCU),miR-92a-3p (and other miRNAs w/see…	16		0.000241		mir-10,mir-130,mir-132,mir-146,miR-155-5p (miRNAs w/seed UAAUGCU),mir-17,miR-17-5p (and other miRNAs w/seed AAAGUGC),miR-199a-5p (and other miRNAs w/seed CCAGUGU),mir-326,mir-335,miR-708-5p (and other miRNAs w/seed AGGAGCU)	11
		Facioscapulohumeral muscular dystrophy	1.29e-20		mir-1,miR-1-3p (and other miRNAs w/seed GGAAUGU),mir-10,miR-103-3p (and other miRNAs w/seed GCAGCAU),mir-132,mir-133,mir-146,mir-154,mir-17,mir-335,mir-34,mir-362	12		1.2e-25		let-7,miR-1-3p (and other miRNAs w/seed GGAAUGU),mir-10,miR-103-3p (and other miRNAs w/seed GCAGCAU),mir-132,mir-133,mir-146,mir-154,miR-155-5p (miRNAs w/seed UAAUGCU),mir-17,mir-214,mir-30,mir-32,mir-335,mir-362,miR-365-3p (and other miRNAs w/seed AAUGCCC)	16		8.29e-22		let-7,miR-1-3p (and other miRNAs w/seed GGAAUGU),mir-10,mir-130,mir-132,mir-133,mir-146,miR-155-5p (miRNAs w/seed UAAUGCU),mir-17,mir-210,mir-32,mir-335,mir-362,miR-365-3p (and other miRNAs w/seed AAUGCCC)	14
		Schizophrenia	8.06e-07		miR-103-3p (and other miRNAs w/seed GCAGCAU),mir-132,mir-146,mir-154,miR-16-5p (and other miRNAs w/seed AGCAGCA),mir-17,miR-29b-3p (and other miRNAs w/seed AGCACCA),mir-34,mir-652,miR-7a-5p (and other miRNAs w/seed GGAAGAC)	10		5.4e-13		let-7,miR-103-3p (and other miRNAs w/seed GCAGCAU),mir-132,mir-146,mir-154,miR-16-5p (and other miRNAs w/seed AGCAGCA),mir-17,miR-17-5p (and other miRNAs w/seed AAAGUGC),miR-26a-5p (and other miRNAs w/seed UCAAGUA),mir-29,miR-29b-3p (and other miRNAs w/seed AGCACCA),mir-30,miR-30c-5p (and other miRNAs w/seed GUAAACA),mir-328,mir-500,mir-505,miR-7a-5p (and other miRNAs w/seed GGAAGAC),mir-9,miR-92…	19		1.65e-06		let-7,mir-132,mir-146,miR-16-5p (and other miRNAs w/seed AGCAGCA),mir-17,miR-17-5p (and other miRNAs w/seed AAAGUGC),miR-24-3p (and other miRNAs w/seed GGCUCAG),miR-26a-5p (and other miRNAs w/seed UCAAGUA),mir-328,mir-500,mir-505,miR-7a-5p (and other miRNAs w/seed GGAAGAC)	12
		Abnormal morphology of body cavity	0.00377		mir-1,miR-1-3p (and other miRNAs w/seed GGAAUGU),mir-10,mir-122,mir-133,miR-133a-3p (and other miRNAs w/seed UUGGUCC),mir-146,miR-16-5p (and other miRNAs w/seed AGCAGCA),mir-17,mir-208,mir-652	11		0.000731		let-7,let-7a-5p (and other miRNAs w/seed GAGGUAG),miR-1-3p (and other miRNAs w/seed GGAAUGU),mir-10,mir-122,mir-133,miR-133a-3p (and other miRNAs w/seed UUGGUCC),mir-146,miR-16-5p (and other miRNAs w/seed AGCAGCA),mir-17,miR-17-5p (and other miRNAs w/seed AAAGUGC),miR-199a-5p (and other miRNAs w/seed CCAGUGU),mir-208,mir-214,mir-30,miR-30c-5p (and other miRNAs w/seed GUAAACA),mir-342	17		0.000531		let-7,let-7a-5p (and other miRNAs w/seed GAGGUAG),miR-1-3p (and other miRNAs w/seed GGAAUGU),mir-10,mir-122,mir-133,miR-133a-3p (and other miRNAs w/seed UUGGUCC),mir-144,mir-146,miR-16-5p (and other miRNAs w/seed AGCAGCA),mir-17,miR-17-5p (and other miRNAs w/seed AAAGUGC),miR-199a-5p (and other miRNAs w/seed CCAGUGU),mir-208,mir-210,mir-23,mir-342	17
		Metastatic solid tumor	2.37e-15	-0.6	mir-1,miR-1-3p (and other miRNAs w/seed GGAAUGU),mir-10,mir-122,mir-132,mir-133,miR-133a-3p (and other miRNAs w/seed UUGGUCC),mir-146,mir-154,mir-17,miR-218-5p (and other miRNAs w/seed UGUGCUU),mir-31,mir-335,mir-34,mir-362,miR-450a-5p (and other miRNAs w/seed UUUGCGA),mir-490,mir-503,miR-542-3p (miRNAs w/seed GUGACAG),miR-96-5p (and other miRNAs w/seed UUGGCAC)	20		7.18e-20	-0.267	let-7,let-7a-5p (and other miRNAs w/seed GAGGUAG),miR-1-3p (and other miRNAs w/seed GGAAUGU),mir-10,mir-122,miR-130a-3p (and other miRNAs w/seed AGUGCAA),mir-132,mir-133,miR-133a-3p (and other miRNAs w/seed UUGGUCC),miR-142-5p (and other miRNAs w/seed AUAAAGU),mir-146,miR-148a-3p (and other miRNAs w/seed CAGUGCA),mir-149,mir-154,miR-155-5p (miRNAs w/seed UAAUGCU),mir-17,mir-181,mir-192,miR-218-5p…	29		2.09e-21	0	let-7,let-7a-5p (and other miRNAs w/seed GAGGUAG),miR-1-3p (and other miRNAs w/seed GGAAUGU),mir-10,mir-122,mir-130,mir-132,mir-133,miR-133a-3p (and other miRNAs w/seed UUGGUCC),miR-138-5p (miRNAs w/seed GCUGGUG),miR-142-5p (and other miRNAs w/seed AUAAAGU),mir-146,miR-148a-3p (and other miRNAs w/seed CAGUGCA),mir-149,miR-155-5p (miRNAs w/seed UAAUGCU),mir-17,miR-17-3p (and other miRNAs w/seed CU…	30
		Lung squamous cell carcinoma	9.13e-08		mir-1,miR-1-3p (and other miRNAs w/seed GGAAUGU),mir-10,mir-122,mir-146,mir-154,miR-16-5p (and other miRNAs w/seed AGCAGCA),mir-17,mir-184,miR-202-3p (and other miRNAs w/seed GAGGUAU),mir-34	11		5.08e-08		let-7,let-7a-5p (and other miRNAs w/seed GAGGUAG),miR-1-3p (and other miRNAs w/seed GGAAUGU),mir-10,mir-122,miR-142-5p (and other miRNAs w/seed AUAAAGU),mir-146,mir-154,miR-155-5p (miRNAs w/seed UAAUGCU),miR-16-5p (and other miRNAs w/seed AGCAGCA),mir-17,miR-17-5p (and other miRNAs w/seed AAAGUGC),mir-184,mir-191	14		4.65e-12		let-7,let-7a-5p (and other miRNAs w/seed GAGGUAG),miR-1-3p (and other miRNAs w/seed GGAAUGU),mir-10,mir-122,miR-142-5p (and other miRNAs w/seed AUAAAGU),mir-146,miR-155-5p (miRNAs w/seed UAAUGCU),miR-16-5p (and other miRNAs w/seed AGCAGCA),mir-17,miR-17-5p (and other miRNAs w/seed AAAGUGC),mir-182,mir-183,mir-184,mir-191,mir-205,mir-210,mir-8	18
		Genitourinary tumor	0.00694		mir-1,miR-1-3p (and other miRNAs w/seed GGAAUGU),mir-10,miR-103-3p (and other miRNAs w/seed GCAGCAU),mir-122,miR-124-3p (and other miRNAs w/seed AAGGCAC),mir-1249,mir-132,mir-133,miR-133a-3p (and other miRNAs w/seed UUGGUCC),mir-136,miR-139-5p (miRNAs w/seed CUACAGU),mir-146,mir-154,miR-16-5p (and other miRNAs w/seed AGCAGCA),mir-17,mir-184,mir-190,miR-193a-3p (and other miRNAs w/seed ACUGGCC),mi…	33		4.22e-07		let-7,let-7a-5p (and other miRNAs w/seed GAGGUAG),miR-1-3p (and other miRNAs w/seed GGAAUGU),mir-10,miR-103-3p (and other miRNAs w/seed GCAGCAU),mir-122,miR-124-3p (and other miRNAs w/seed AAGGCAC),mir-1249,miR-130a-3p (and other miRNAs w/seed AGUGCAA),mir-132,mir-133,miR-133a-3p (and other miRNAs w/seed UUGGUCC),miR-139-3p (miRNAs w/seed GGAGACG),miR-142-3p (and other miRNAs w/seed GUAGUGU),miR-…	61		3.45e-09		let-7,let-7a-5p (and other miRNAs w/seed GAGGUAG),miR-1-3p (and other miRNAs w/seed GGAAUGU),mir-10,mir-122,mir-1249,mir-130,mir-132,mir-133,miR-133a-3p (and other miRNAs w/seed UUGGUCC),miR-138-5p (miRNAs w/seed GCUGGUG),miR-139-3p (miRNAs w/seed GGAGACG),miR-139-5p (miRNAs w/seed CUACAGU),miR-140-5p (and other miRNAs w/seed AGUGGUU),miR-142-3p (and other miRNAs w/seed GUAGUGU),miR-142-5p (and o…	63
		Soft tissue sarcoma	7.57e-06		mir-1,miR-1-3p (and other miRNAs w/seed GGAAUGU),mir-136,mir-146,mir-154,miR-16-5p (and other miRNAs w/seed AGCAGCA),mir-190,miR-193a-3p (and other miRNAs w/seed ACUGGCC),miR-193a-5p (miRNAs w/seed GGGUCUU),miR-29b-3p (and other miRNAs w/seed AGCACCA),mir-335,mir-34,mir-652	13		3.69e-05		let-7,let-7a-5p (and other miRNAs w/seed GAGGUAG),miR-1-3p (and other miRNAs w/seed GGAAUGU),mir-146,mir-154,miR-16-5p (and other miRNAs w/seed AGCAGCA),mir-190,miR-193a-5p (miRNAs w/seed GGGUCUU),miR-199a-5p (and other miRNAs w/seed CCAGUGU),miR-26a-5p (and other miRNAs w/seed UCAAGUA),mir-29,miR-29b-3p (and other miRNAs w/seed AGCACCA),mir-335,miR-365-3p (and other miRNAs w/seed AAUGCCC),miR-45…	16		0.00121		let-7,let-7a-5p (and other miRNAs w/seed GAGGUAG),miR-1-3p (and other miRNAs w/seed GGAAUGU),mir-144,mir-146,miR-16-5p (and other miRNAs w/seed AGCAGCA),mir-183,miR-193a-5p (miRNAs w/seed GGGUCUU),miR-199a-5p (and other miRNAs w/seed CCAGUGU),miR-26a-5p (and other miRNAs w/seed UCAAGUA),mir-335,miR-365-3p (and other miRNAs w/seed AAUGCCC),miR-486-5p (and other miRNAs w/seed CCUGUAC)	13
		Inflammation of body cavity	6.12e-05		mir-1,mir-10,mir-122,mir-146,miR-16-5p (and other miRNAs w/seed AGCAGCA),mir-17,mir-184,miR-29b-3p (and other miRNAs w/seed AGCACCA),mir-31,mir-362,miR-671-5p (miRNAs w/seed GGAAGCC)	11		9.43e-17		let-7,let-7a-5p (and other miRNAs w/seed GAGGUAG),mir-10,mir-122,miR-130a-3p (and other miRNAs w/seed AGUGCAA),miR-142-3p (and other miRNAs w/seed GUAGUGU),miR-142-5p (and other miRNAs w/seed AUAAAGU),mir-146,miR-155-5p (miRNAs w/seed UAAUGCU),miR-16-5p (and other miRNAs w/seed AGCAGCA),mir-17,miR-17-5p (and other miRNAs w/seed AAAGUGC),mir-181,mir-184,miR-199a-5p (and other miRNAs w/seed CCAGUGU…	29		3.75e-18		let-7,let-7a-5p (and other miRNAs w/seed GAGGUAG),mir-10,mir-122,mir-130,miR-138-5p (miRNAs w/seed GCUGGUG),miR-140-5p (and other miRNAs w/seed AGUGGUU),miR-142-3p (and other miRNAs w/seed GUAGUGU),miR-142-5p (and other miRNAs w/seed AUAAAGU),mir-144,mir-146,miR-155-5p (miRNAs w/seed UAAUGCU),miR-16-5p (and other miRNAs w/seed AGCAGCA),mir-17,miR-17-3p (and other miRNAs w/seed CUGCAGU),miR-17-5p …	30
		Malignant genitourinary solid tumor	0.0109		mir-1,miR-1-3p (and other miRNAs w/seed GGAAUGU),mir-10,miR-103-3p (and other miRNAs w/seed GCAGCAU),mir-122,miR-124-3p (and other miRNAs w/seed AAGGCAC),mir-132,mir-133,miR-133a-3p (and other miRNAs w/seed UUGGUCC),mir-136,miR-139-5p (miRNAs w/seed CUACAGU),mir-146,mir-154,miR-16-5p (and other miRNAs w/seed AGCAGCA),mir-17,mir-184,mir-190,miR-193a-3p (and other miRNAs w/seed ACUGGCC),miR-193a-5p…	32		5.48e-05		let-7,let-7a-5p (and other miRNAs w/seed GAGGUAG),miR-1-3p (and other miRNAs w/seed GGAAUGU),mir-10,miR-103-3p (and other miRNAs w/seed GCAGCAU),mir-122,miR-124-3p (and other miRNAs w/seed AAGGCAC),miR-130a-3p (and other miRNAs w/seed AGUGCAA),mir-132,mir-133,miR-133a-3p (and other miRNAs w/seed UUGGUCC),miR-142-3p (and other miRNAs w/seed GUAGUGU),miR-142-5p (and other miRNAs w/seed AUAAAGU),mir…	56		4.33e-05		let-7,let-7a-5p (and other miRNAs w/seed GAGGUAG),miR-1-3p (and other miRNAs w/seed GGAAUGU),mir-10,mir-122,mir-130,mir-132,mir-133,miR-133a-3p (and other miRNAs w/seed UUGGUCC),miR-138-5p (miRNAs w/seed GCUGGUG),miR-139-5p (miRNAs w/seed CUACAGU),miR-142-3p (and other miRNAs w/seed GUAGUGU),miR-142-5p (and other miRNAs w/seed AUAAAGU),mir-146,miR-148a-3p (and other miRNAs w/seed CAGUGCA),mir-149…	55
		Invasive carcinoma	3.63e-10		mir-10,miR-103-3p (and other miRNAs w/seed GCAGCAU),mir-132,mir-133,miR-133a-3p (and other miRNAs w/seed UUGGUCC),mir-146,miR-16-5p (and other miRNAs w/seed AGCAGCA),mir-17,miR-218-5p (and other miRNAs w/seed UGUGCUU),miR-29b-3p (and other miRNAs w/seed AGCACCA),mir-34,miR-671-5p (miRNAs w/seed GGAAGCC)	12		3.27e-34		let-7,let-7a-5p (and other miRNAs w/seed GAGGUAG),mir-10,miR-103-3p (and other miRNAs w/seed GCAGCAU),miR-130a-3p (and other miRNAs w/seed AGUGCAA),mir-132,mir-133,miR-133a-3p (and other miRNAs w/seed UUGGUCC),miR-142-3p (and other miRNAs w/seed GUAGUGU),miR-142-5p (and other miRNAs w/seed AUAAAGU),mir-146,mir-149,miR-155-5p (miRNAs w/seed UAAUGCU),miR-16-5p (and other miRNAs w/seed AGCAGCA),mir-…	33		5.98e-23		let-7,let-7a-5p (and other miRNAs w/seed GAGGUAG),mir-10,mir-130,mir-132,mir-133,miR-133a-3p (and other miRNAs w/seed UUGGUCC),miR-142-3p (and other miRNAs w/seed GUAGUGU),miR-142-5p (and other miRNAs w/seed AUAAAGU),mir-146,mir-149,miR-155-5p (miRNAs w/seed UAAUGCU),miR-16-5p (and other miRNAs w/seed AGCAGCA),mir-17,miR-17-5p (and other miRNAs w/seed AAAGUGC),miR-181a-5p (and other miRNAs w/seed…	25
		Lung cancer	0.000186	-0.447	mir-1,miR-1-3p (and other miRNAs w/seed GGAAUGU),mir-10,mir-122,mir-132,mir-133,miR-133a-3p (and other miRNAs w/seed UUGGUCC),mir-146,mir-154,miR-16-5p (and other miRNAs w/seed AGCAGCA),mir-17,mir-184,miR-202-3p (and other miRNAs w/seed GAGGUAU),miR-296-5p (miRNAs w/seed GGGCCCC),mir-31,mir-335,mir-34	17		5.33e-06	0.014	let-7,let-7a-5p (and other miRNAs w/seed GAGGUAG),miR-1-3p (and other miRNAs w/seed GGAAUGU),mir-10,mir-122,mir-132,mir-133,miR-133a-3p (and other miRNAs w/seed UUGGUCC),miR-142-5p (and other miRNAs w/seed AUAAAGU),mir-146,mir-154,miR-155-5p (miRNAs w/seed UAAUGCU),miR-16-5p (and other miRNAs w/seed AGCAGCA),mir-17,miR-17-5p (and other miRNAs w/seed AAAGUGC),mir-184,mir-191,miR-27a-3p (and other …	27		3e-06	0.113	let-7,let-7a-5p (and other miRNAs w/seed GAGGUAG),miR-1-3p (and other miRNAs w/seed GGAAUGU),mir-10,mir-122,mir-132,mir-133,miR-133a-3p (and other miRNAs w/seed UUGGUCC),miR-138-5p (miRNAs w/seed GCUGGUG),miR-142-5p (and other miRNAs w/seed AUAAAGU),mir-146,miR-155-5p (miRNAs w/seed UAAUGCU),miR-16-5p (and other miRNAs w/seed AGCAGCA),mir-17,miR-17-5p (and other miRNAs w/seed AAAGUGC),mir-182,mir…	27
		Cell cycle progression	0.00153	-0.232	mir-1,mir-10,mir-132,mir-133,mir-154,miR-16-5p (and other miRNAs w/seed AGCAGCA),mir-17,miR-193a-3p (and other miRNAs w/seed ACUGGCC),mir-34,mir-503	10		0.00302	1.298	let-7,mir-10,mir-132,mir-133,mir-154,miR-16-5p (and other miRNAs w/seed AGCAGCA),mir-17,miR-17-5p (and other miRNAs w/seed AAAGUGC),mir-192,mir-214,miR-26a-5p (and other miRNAs w/seed UCAAGUA),mir-32,mir-744	13		0.00237	0.493	let-7,mir-10,mir-132,mir-133,miR-16-5p (and other miRNAs w/seed AGCAGCA),mir-17,miR-17-5p (and other miRNAs w/seed AAAGUGC),mir-183,mir-205,mir-210,miR-26a-5p (and other miRNAs w/seed UCAAGUA),mir-32,mir-744	13
		Pharyngeal carcinoma	2.02e-07		mir-1,miR-1-3p (and other miRNAs w/seed GGAAUGU),mir-10,miR-139-5p (miRNAs w/seed CUACAGU),miR-16-5p (and other miRNAs w/seed AGCAGCA),mir-17,miR-218-5p (and other miRNAs w/seed UGUGCUU),miR-29b-3p (and other miRNAs w/seed AGCACCA),mir-652,miR-7a-5p (and other miRNAs w/seed GGAAGAC)	10		2.65e-15		let-7,let-7a-5p (and other miRNAs w/seed GAGGUAG),miR-1-3p (and other miRNAs w/seed GGAAUGU),mir-10,miR-130a-3p (and other miRNAs w/seed AGUGCAA),miR-16-5p (and other miRNAs w/seed AGCAGCA),mir-17,miR-17-5p (and other miRNAs w/seed AAAGUGC),mir-204,mir-214,miR-218-5p (and other miRNAs w/seed UGUGCUU),miR-26a-5p (and other miRNAs w/seed UCAAGUA),miR-27a-3p (and other miRNAs w/seed UCACAGU),mir-29,…	20		2.18e-14		let-7,let-7a-5p (and other miRNAs w/seed GAGGUAG),miR-1-3p (and other miRNAs w/seed GGAAUGU),mir-10,mir-130,miR-139-5p (miRNAs w/seed CUACAGU),miR-140-5p (and other miRNAs w/seed AGUGGUU),miR-16-5p (and other miRNAs w/seed AGCAGCA),mir-17,miR-17-5p (and other miRNAs w/seed AAAGUGC),mir-183,mir-204,mir-23,miR-26a-5p (and other miRNAs w/seed UCAAGUA),miR-27a-3p (and other miRNAs w/seed UCACAGU),miR…	19
		Non-small cell lung carcinoma	0.000318		mir-1,miR-1-3p (and other miRNAs w/seed GGAAUGU),mir-10,mir-122,mir-132,mir-146,mir-154,miR-16-5p (and other miRNAs w/seed AGCAGCA),mir-17,mir-184,miR-202-3p (and other miRNAs w/seed GAGGUAU),miR-296-5p (miRNAs w/seed GGGCCCC),mir-31,mir-34	14		0.00319		let-7,let-7a-5p (and other miRNAs w/seed GAGGUAG),miR-1-3p (and other miRNAs w/seed GGAAUGU),mir-10,mir-122,mir-132,miR-142-5p (and other miRNAs w/seed AUAAAGU),mir-146,mir-154,miR-155-5p (miRNAs w/seed UAAUGCU),miR-16-5p (and other miRNAs w/seed AGCAGCA),mir-17,miR-17-5p (and other miRNAs w/seed AAAGUGC),mir-184,mir-191,mir-31,miR-92a-3p (and other miRNAs w/seed AUUGCAC)	17		0.000103		let-7,let-7a-5p (and other miRNAs w/seed GAGGUAG),miR-1-3p (and other miRNAs w/seed GGAAUGU),mir-10,mir-122,mir-132,miR-142-5p (and other miRNAs w/seed AUAAAGU),mir-146,miR-155-5p (miRNAs w/seed UAAUGCU),miR-16-5p (and other miRNAs w/seed AGCAGCA),mir-17,miR-17-5p (and other miRNAs w/seed AAAGUGC),mir-182,mir-183,mir-184,mir-191,mir-205,mir-210,mir-31,mir-8	20
		B cell cancer	0.00147		mir-1,mir-10,mir-132,mir-146,mir-154,miR-16-5p (and other miRNAs w/seed AGCAGCA),mir-17,mir-184,miR-29b-3p (and other miRNAs w/seed AGCACCA),miR-542-3p (miRNAs w/seed GUGACAG)	10		5.66e-06	-1.964	let-7,let-7a-5p (and other miRNAs w/seed GAGGUAG),mir-10,miR-130a-3p (and other miRNAs w/seed AGUGCAA),mir-132,miR-142-3p (and other miRNAs w/seed GUAGUGU),mir-146,mir-154,miR-155-5p (miRNAs w/seed UAAUGCU),miR-16-5p (and other miRNAs w/seed AGCAGCA),mir-17,miR-17-5p (and other miRNAs w/seed AAAGUGC),mir-184,mir-29,miR-29b-3p (and other miRNAs w/seed AGCACCA),miR-451a (and other miRNAs w/seed AAC…	18		6.15e-05		let-7,let-7a-5p (and other miRNAs w/seed GAGGUAG),mir-10,mir-130,mir-132,miR-142-3p (and other miRNAs w/seed GUAGUGU),mir-146,miR-155-5p (miRNAs w/seed UAAUGCU),miR-16-5p (and other miRNAs w/seed AGCAGCA),mir-17,miR-17-5p (and other miRNAs w/seed AAAGUGC),mir-184,mir-210,miR-221-3p (and other miRNAs w/seed GCUACAU),mir-23,miR-542-3p (miRNAs w/seed GUGACAG)	16
		Sarcoma	1.52e-05	-0.372	mir-1,miR-1-3p (and other miRNAs w/seed GGAAUGU),mir-136,mir-146,mir-154,miR-16-5p (and other miRNAs w/seed AGCAGCA),mir-17,mir-190,miR-193a-3p (and other miRNAs w/seed ACUGGCC),miR-193a-5p (miRNAs w/seed GGGUCUU),miR-29b-3p (and other miRNAs w/seed AGCACCA),mir-335,mir-34,mir-652	14		3.91e-05	0.686	let-7,let-7a-5p (and other miRNAs w/seed GAGGUAG),miR-1-3p (and other miRNAs w/seed GGAAUGU),mir-146,mir-154,miR-16-5p (and other miRNAs w/seed AGCAGCA),mir-17,mir-181,mir-190,miR-193a-5p (miRNAs w/seed GGGUCUU),miR-199a-5p (and other miRNAs w/seed CCAGUGU),miR-26a-5p (and other miRNAs w/seed UCAAGUA),mir-29,miR-29b-3p (and other miRNAs w/seed AGCACCA),mir-335,miR-365-3p (and other miRNAs w/seed …	18		0.000994		let-7,let-7a-5p (and other miRNAs w/seed GAGGUAG),miR-1-3p (and other miRNAs w/seed GGAAUGU),mir-144,mir-146,miR-16-5p (and other miRNAs w/seed AGCAGCA),mir-17,mir-183,miR-193a-5p (miRNAs w/seed GGGUCUU),miR-199a-5p (and other miRNAs w/seed CCAGUGU),miR-221-3p (and other miRNAs w/seed GCUACAU),miR-26a-5p (and other miRNAs w/seed UCAAGUA),mir-335,miR-365-3p (and other miRNAs w/seed AAUGCCC),miR-48…	15
		Angiogenesis	1.53e-07	-0.738	mir-1,mir-10,mir-122,mir-132,mir-133,mir-146,mir-154,miR-16-5p (and other miRNAs w/seed AGCAGCA),mir-17,mir-217,mir-31,mir-34,mir-503,mir-652,miR-7a-5p (and other miRNAs w/seed GGAAGAC)	15		2.14e-09	0.648	let-7,mir-10,mir-122,mir-132,mir-133,mir-146,mir-154,miR-16-5p (and other miRNAs w/seed AGCAGCA),mir-17,miR-17-5p (and other miRNAs w/seed AAAGUGC),mir-181,miR-181a-5p (and other miRNAs w/seed ACAUUCA),mir-191,miR-199a-5p (and other miRNAs w/seed CCAGUGU),mir-214,miR-27a-3p (and other miRNAs w/seed UCACAGU),mir-29,mir-30,mir-31,mir-328,mir-505,miR-7a-5p (and other miRNAs w/seed GGAAGAC)	22		1.23e-09	-0.943	let-7,mir-10,mir-122,mir-130,mir-132,mir-133,mir-146,miR-16-5p (and other miRNAs w/seed AGCAGCA),mir-17,miR-17-5p (and other miRNAs w/seed AAAGUGC),miR-181a-5p (and other miRNAs w/seed ACAUUCA),mir-191,miR-199a-5p (and other miRNAs w/seed CCAGUGU),mir-210,miR-221-3p (and other miRNAs w/seed GCUACAU),mir-23,miR-27a-3p (and other miRNAs w/seed UCACAGU),mir-31,mir-328,mir-505,miR-7a-5p (and other mi…	22
		Visceromegaly	7.07e-05		mir-1,miR-1-3p (and other miRNAs w/seed GGAAUGU),mir-10,mir-133,miR-133a-3p (and other miRNAs w/seed UUGGUCC),mir-146,miR-16-5p (and other miRNAs w/seed AGCAGCA),mir-17,mir-208,mir-652	10		7.25e-07		let-7,let-7a-5p (and other miRNAs w/seed GAGGUAG),miR-1-3p (and other miRNAs w/seed GGAAUGU),mir-10,mir-133,miR-133a-3p (and other miRNAs w/seed UUGGUCC),mir-146,miR-16-5p (and other miRNAs w/seed AGCAGCA),mir-17,miR-17-5p (and other miRNAs w/seed AAAGUGC),miR-199a-5p (and other miRNAs w/seed CCAGUGU),mir-208,mir-214,mir-30,miR-30c-5p (and other miRNAs w/seed GUAAACA),mir-342	16		4.97e-07		let-7,let-7a-5p (and other miRNAs w/seed GAGGUAG),miR-1-3p (and other miRNAs w/seed GGAAUGU),mir-10,mir-133,miR-133a-3p (and other miRNAs w/seed UUGGUCC),mir-144,mir-146,miR-16-5p (and other miRNAs w/seed AGCAGCA),mir-17,miR-17-5p (and other miRNAs w/seed AAAGUGC),miR-199a-5p (and other miRNAs w/seed CCAGUGU),mir-208,mir-210,mir-23,mir-342	16
		Gastroesophageal cancer	0.0113		mir-1,miR-1-3p (and other miRNAs w/seed GGAAUGU),mir-10,miR-103-3p (and other miRNAs w/seed GCAGCAU),mir-133,miR-133a-3p (and other miRNAs w/seed UUGGUCC),miR-139-5p (miRNAs w/seed CUACAGU),miR-16-5p (and other miRNAs w/seed AGCAGCA),mir-17,mir-31,mir-34,miR-7a-5p (and other miRNAs w/seed GGAAGAC)	12		1.38e-05		let-7,let-7a-5p (and other miRNAs w/seed GAGGUAG),miR-1-3p (and other miRNAs w/seed GGAAUGU),mir-10,miR-103-3p (and other miRNAs w/seed GCAGCAU),mir-133,miR-133a-3p (and other miRNAs w/seed UUGGUCC),miR-148a-3p (and other miRNAs w/seed CAGUGCA),miR-16-5p (and other miRNAs w/seed AGCAGCA),mir-17,miR-17-5p (and other miRNAs w/seed AAAGUGC),mir-191,mir-192,miR-199a-5p (and other miRNAs w/seed CCAGUG…	24		8.33e-06		let-7,let-7a-5p (and other miRNAs w/seed GAGGUAG),miR-1-3p (and other miRNAs w/seed GGAAUGU),mir-10,mir-133,miR-133a-3p (and other miRNAs w/seed UUGGUCC),miR-139-5p (miRNAs w/seed CUACAGU),miR-148a-3p (and other miRNAs w/seed CAGUGCA),miR-16-5p (and other miRNAs w/seed AGCAGCA),mir-17,miR-17-5p (and other miRNAs w/seed AAAGUGC),mir-183,mir-191,miR-199a-5p (and other miRNAs w/seed CCAGUGU),mir-204…	24
		Abnormal morphology of cardiovascular system	0.000174		mir-1,miR-1-3p (and other miRNAs w/seed GGAAUGU),mir-10,mir-122,mir-133,miR-133a-3p (and other miRNAs w/seed UUGGUCC),miR-16-5p (and other miRNAs w/seed AGCAGCA),mir-17,mir-208,mir-652	10		2.99e-06		let-7,let-7a-5p (and other miRNAs w/seed GAGGUAG),miR-1-3p (and other miRNAs w/seed GGAAUGU),mir-10,mir-122,mir-133,miR-133a-3p (and other miRNAs w/seed UUGGUCC),miR-16-5p (and other miRNAs w/seed AGCAGCA),mir-17,miR-17-5p (and other miRNAs w/seed AAAGUGC),miR-199a-5p (and other miRNAs w/seed CCAGUGU),mir-208,mir-214,mir-30,miR-30c-5p (and other miRNAs w/seed GUAAACA),mir-342	16		9.93e-06		let-7,let-7a-5p (and other miRNAs w/seed GAGGUAG),miR-1-3p (and other miRNAs w/seed GGAAUGU),mir-10,mir-122,mir-133,miR-133a-3p (and other miRNAs w/seed UUGGUCC),miR-16-5p (and other miRNAs w/seed AGCAGCA),mir-17,miR-17-5p (and other miRNAs w/seed AAAGUGC),miR-199a-5p (and other miRNAs w/seed CCAGUGU),mir-208,mir-210,mir-23,mir-342	15
		Psoriasis	4.51e-06		mir-10,miR-103-3p (and other miRNAs w/seed GCAGCAU),mir-136,mir-146,miR-16-5p (and other miRNAs w/seed AGCAGCA),mir-17,miR-193a-3p (and other miRNAs w/seed ACUGGCC),miR-29b-3p (and other miRNAs w/seed AGCACCA),mir-31,mir-324	10		1.58e-12		let-7,let-7a-5p (and other miRNAs w/seed GAGGUAG),mir-10,miR-103-3p (and other miRNAs w/seed GCAGCAU),miR-142-3p (and other miRNAs w/seed GUAGUGU),miR-142-5p (and other miRNAs w/seed AUAAAGU),mir-146,miR-148a-3p (and other miRNAs w/seed CAGUGCA),miR-155-5p (miRNAs w/seed UAAUGCU),miR-16-5p (and other miRNAs w/seed AGCAGCA),mir-17,miR-17-5p (and other miRNAs w/seed AAAGUGC),miR-22-3p (miRNAs w/see…	20		9.23e-13		let-7,let-7a-5p (and other miRNAs w/seed GAGGUAG),mir-10,miR-138-5p (miRNAs w/seed GCUGGUG),miR-142-3p (and other miRNAs w/seed GUAGUGU),miR-142-5p (and other miRNAs w/seed AUAAAGU),mir-146,miR-148a-3p (and other miRNAs w/seed CAGUGCA),miR-155-5p (miRNAs w/seed UAAUGCU),miR-16-5p (and other miRNAs w/seed AGCAGCA),mir-17,miR-17-5p (and other miRNAs w/seed AAAGUGC),mir-183,mir-205,miR-22-3p (miRNAs…	20
		Vasculogenesis	2.39e-05	-0.906	mir-1,mir-10,mir-132,mir-133,mir-146,mir-154,miR-16-5p (and other miRNAs w/seed AGCAGCA),mir-17,mir-34,mir-503,mir-652	11		0.00017	0.731	let-7,mir-10,mir-132,mir-133,mir-146,mir-154,miR-16-5p (and other miRNAs w/seed AGCAGCA),mir-17,mir-181,miR-181a-5p (and other miRNAs w/seed ACAUUCA),miR-27a-3p (and other miRNAs w/seed UCACAGU),mir-29,mir-30	13		0.000498	-0.214	let-7,mir-10,mir-130,mir-132,mir-133,mir-146,miR-16-5p (and other miRNAs w/seed AGCAGCA),mir-17,miR-181a-5p (and other miRNAs w/seed ACAUUCA),mir-210,miR-221-3p (and other miRNAs w/seed GCUACAU),miR-27a-3p (and other miRNAs w/seed UCACAGU)	12
		Experimental autoimmune encephalomyelitis	1.41e-09		mir-10,miR-103-3p (and other miRNAs w/seed GCAGCAU),miR-124-3p (and other miRNAs w/seed AAGGCAC),mir-132,mir-133,miR-133a-3p (and other miRNAs w/seed UUGGUCC),mir-154,miR-16-5p (and other miRNAs w/seed AGCAGCA),mir-17,miR-193a-3p (and other miRNAs w/seed ACUGGCC),miR-29b-3p (and other miRNAs w/seed AGCACCA)	11		3.04e-21	-1.98	let-7,let-7a-5p (and other miRNAs w/seed GAGGUAG),mir-10,miR-103-3p (and other miRNAs w/seed GCAGCAU),miR-124-3p (and other miRNAs w/seed AAGGCAC),mir-132,mir-133,miR-133a-3p (and other miRNAs w/seed UUGGUCC),mir-154,miR-16-5p (and other miRNAs w/seed AGCAGCA),mir-17,miR-17-5p (and other miRNAs w/seed AAAGUGC),mir-181,miR-181a-5p (and other miRNAs w/seed ACAUUCA),miR-22-3p (miRNAs w/seed AGCUGCC)…	23		1.16e-12	-1.131	let-7,let-7a-5p (and other miRNAs w/seed GAGGUAG),mir-10,mir-132,mir-133,miR-133a-3p (and other miRNAs w/seed UUGGUCC),miR-140-5p (and other miRNAs w/seed AGUGGUU),miR-16-5p (and other miRNAs w/seed AGCAGCA),mir-17,miR-17-5p (and other miRNAs w/seed AAAGUGC),miR-181a-5p (and other miRNAs w/seed ACAUUCA),miR-22-3p (miRNAs w/seed AGCUGCC),mir-326,mir-328,miR-425-5p (and other miRNAs w/seed AUGACAC)…	16
		Migration of tumor cell lines	2.49e-08	-0.446	mir-1,mir-10,mir-122,mir-132,miR-139-5p (miRNAs w/seed CUACAGU),miR-16-5p (and other miRNAs w/seed AGCAGCA),mir-17,mir-190,miR-193a-3p (and other miRNAs w/seed ACUGGCC),mir-217,mir-31,mir-335,mir-34,miR-7a-5p (and other miRNAs w/seed GGAAGAC),miR-96-5p (and other miRNAs w/seed UUGGCAC)	15		2.95e-12	0.491	let-7,let-7a-5p (and other miRNAs w/seed GAGGUAG),mir-10,mir-122,miR-130a-3p (and other miRNAs w/seed AGUGCAA),mir-132,miR-139-3p (miRNAs w/seed GGAGACG),mir-149,miR-151-5p (and other miRNAs w/seed CGAGGAG),miR-16-5p (and other miRNAs w/seed AGCAGCA),mir-17,miR-17-5p (and other miRNAs w/seed AAAGUGC),mir-181,miR-181a-5p (and other miRNAs w/seed ACAUUCA),mir-190,mir-192,mir-204,mir-214,miR-26a-5p …	24		2.12e-17	0.406	let-7,let-7a-5p (and other miRNAs w/seed GAGGUAG),mir-10,mir-122,mir-130,mir-132,miR-139-3p (miRNAs w/seed GGAGACG),miR-139-5p (miRNAs w/seed CUACAGU),mir-144,mir-149,miR-16-5p (and other miRNAs w/seed AGCAGCA),mir-17,miR-17-5p (and other miRNAs w/seed AAAGUGC),miR-181a-5p (and other miRNAs w/seed ACAUUCA),mir-182,mir-183,mir-186,mir-204,mir-205,mir-210,miR-221-3p (and other miRNAs w/seed GCUACAU…	29
		Class II lupus nephritis	9.57e-16		mir-10,miR-124-3p (and other miRNAs w/seed AAGGCAC),mir-133,miR-133a-3p (and other miRNAs w/seed UUGGUCC),mir-154,miR-16-5p (and other miRNAs w/seed AGCAGCA),mir-184,mir-208,miR-296-5p (miRNAs w/seed GGGCCCC),mir-324,mir-615	11		6.09e-27		let-7,let-7a-5p (and other miRNAs w/seed GAGGUAG),mir-10,miR-124-3p (and other miRNAs w/seed AAGGCAC),miR-130a-3p (and other miRNAs w/seed AGUGCAA),mir-133,miR-133a-3p (and other miRNAs w/seed UUGGUCC),miR-142-5p (and other miRNAs w/seed AUAAAGU),mir-154,miR-16-5p (and other miRNAs w/seed AGCAGCA),mir-184,mir-208,mir-30,miR-30c-5p (and other miRNAs w/seed GUAAACA),miR-365-3p (and other miRNAs w/s…	19		1.05e-21		let-7,let-7a-5p (and other miRNAs w/seed GAGGUAG),mir-10,mir-130,mir-133,miR-133a-3p (and other miRNAs w/seed UUGGUCC),miR-142-5p (and other miRNAs w/seed AUAAAGU),miR-16-5p (and other miRNAs w/seed AGCAGCA),mir-184,mir-208,mir-210,mir-23,miR-365-3p (and other miRNAs w/seed AAUGCCC),miR-486-5p (and other miRNAs w/seed CCUGUAC),mir-500,mir-8	16
		Neoplasia of tumor cell lines	1.68e-07	-0.434	mir-10,mir-122,mir-133,miR-133a-3p (and other miRNAs w/seed UUGGUCC),mir-17,miR-202-3p (and other miRNAs w/seed GAGGUAU),mir-335,mir-34,mir-503,miR-7a-5p (and other miRNAs w/seed GGAAGAC)	10		3.41e-13	-0.528	let-7,let-7a-5p (and other miRNAs w/seed GAGGUAG),mir-10,mir-122,mir-133,miR-133a-3p (and other miRNAs w/seed UUGGUCC),miR-148a-3p (and other miRNAs w/seed CAGUGCA),mir-149,mir-17,miR-17-5p (and other miRNAs w/seed AAAGUGC),mir-181,miR-181a-5p (and other miRNAs w/seed ACAUUCA),mir-214,mir-326,mir-335,miR-7a-5p (and other miRNAs w/seed GGAAGAC),mir-9,miR-9-5p (and other miRNAs w/seed CUUUGGU)	18		2.09e-13	0.071	let-7,let-7a-5p (and other miRNAs w/seed GAGGUAG),mir-10,mir-122,mir-133,miR-133a-3p (and other miRNAs w/seed UUGGUCC),miR-148a-3p (and other miRNAs w/seed CAGUGCA),mir-149,mir-17,miR-17-5p (and other miRNAs w/seed AAAGUGC),miR-181a-5p (and other miRNAs w/seed ACAUUCA),mir-182,mir-210,mir-23,mir-326,mir-335,miR-7a-5p (and other miRNAs w/seed GGAAGAC),mir-8	18
		Malignant neoplasm of retroperitoneum	0.00933		mir-10,miR-103-3p (and other miRNAs w/seed GCAGCAU),mir-122,mir-132,miR-139-5p (miRNAs w/seed CUACAGU),mir-146,miR-16-5p (and other miRNAs w/seed AGCAGCA),mir-17,mir-184,mir-190,miR-216a-5p (miRNAs w/seed AAUCUCA),mir-217,miR-29b-3p (and other miRNAs w/seed AGCACCA),mir-31,mir-335,mir-34,miR-96-5p (and other miRNAs w/seed UUGGCAC)	17		2.07e-05		mir-10,miR-103-3p (and other miRNAs w/seed GCAGCAU),mir-122,miR-130a-3p (and other miRNAs w/seed AGUGCAA),mir-132,mir-146,miR-148a-3p (and other miRNAs w/seed CAGUGCA),miR-155-5p (miRNAs w/seed UAAUGCU),miR-16-5p (and other miRNAs w/seed AGCAGCA),mir-17,miR-17-5p (and other miRNAs w/seed AAAGUGC),mir-181,miR-181a-5p (and other miRNAs w/seed ACAUUCA),mir-184,mir-190,mir-191,miR-199a-5p (and other …	32		0.00299		mir-10,mir-122,mir-130,mir-132,miR-138-5p (miRNAs w/seed GCUGGUG),miR-139-5p (miRNAs w/seed CUACAGU),mir-146,miR-148a-3p (and other miRNAs w/seed CAGUGCA),miR-155-5p (miRNAs w/seed UAAUGCU),miR-16-5p (and other miRNAs w/seed AGCAGCA),mir-17,miR-17-5p (and other miRNAs w/seed AAAGUGC),miR-181a-5p (and other miRNAs w/seed ACAUUCA),mir-184,mir-186,mir-191,miR-199a-5p (and other miRNAs w/seed CCAGUGU…	26
		Urinary tract tumor	0.00116		mir-1,miR-1-3p (and other miRNAs w/seed GGAAUGU),mir-10,mir-122,miR-124-3p (and other miRNAs w/seed AAGGCAC),mir-133,miR-133a-3p (and other miRNAs w/seed UUGGUCC),miR-139-5p (miRNAs w/seed CUACAGU),miR-16-5p (and other miRNAs w/seed AGCAGCA),mir-17,mir-184,miR-193a-3p (and other miRNAs w/seed ACUGGCC),miR-29b-3p (and other miRNAs w/seed AGCACCA),mir-335,mir-503	15		0.00327		miR-1-3p (and other miRNAs w/seed GGAAUGU),mir-10,mir-122,miR-124-3p (and other miRNAs w/seed AAGGCAC),mir-133,miR-133a-3p (and other miRNAs w/seed UUGGUCC),miR-155-5p (miRNAs w/seed UAAUGCU),miR-16-5p (and other miRNAs w/seed AGCAGCA),mir-17,miR-17-5p (and other miRNAs w/seed AAAGUGC),mir-184,miR-199a-5p (and other miRNAs w/seed CCAGUGU),mir-204,miR-26a-5p (and other miRNAs w/seed UCAAGUA),mir-2…	20		0.00234		miR-1-3p (and other miRNAs w/seed GGAAUGU),mir-10,mir-122,mir-133,miR-133a-3p (and other miRNAs w/seed UUGGUCC),miR-138-5p (miRNAs w/seed GCUGGUG),miR-139-5p (miRNAs w/seed CUACAGU),miR-155-5p (miRNAs w/seed UAAUGCU),miR-16-5p (and other miRNAs w/seed AGCAGCA),mir-17,miR-17-5p (and other miRNAs w/seed AAAGUGC),mir-184,miR-199a-5p (and other miRNAs w/seed CCAGUGU),mir-204,mir-210,miR-221-3p (and o…	20
		Progressive muscular dystrophy	1.13e-16		mir-1,miR-1-3p (and other miRNAs w/seed GGAAUGU),mir-10,miR-103-3p (and other miRNAs w/seed GCAGCAU),mir-132,mir-133,mir-146,mir-154,mir-17,mir-31,mir-335,mir-34,mir-362	13		3.55e-21		let-7,miR-1-3p (and other miRNAs w/seed GGAAUGU),mir-10,miR-103-3p (and other miRNAs w/seed GCAGCAU),mir-132,mir-133,mir-146,mir-154,miR-155-5p (miRNAs w/seed UAAUGCU),mir-17,mir-214,mir-30,miR-30a-3p (and other miRNAs w/seed UUUCAGU),mir-31,mir-32,mir-335,mir-362,miR-365-3p (and other miRNAs w/seed AAUGCCC)	18		2.95e-18		let-7,miR-1-3p (and other miRNAs w/seed GGAAUGU),mir-10,mir-130,mir-132,mir-133,mir-146,miR-155-5p (miRNAs w/seed UAAUGCU),mir-17,mir-210,miR-30a-3p (and other miRNAs w/seed UUUCAGU),mir-31,mir-32,mir-335,mir-362,miR-365-3p (and other miRNAs w/seed AAUGCCC)	16
		Dystrophy of muscle	9.63e-19		mir-1,miR-1-3p (and other miRNAs w/seed GGAAUGU),mir-10,miR-103-3p (and other miRNAs w/seed GCAGCAU),mir-132,mir-133,mir-136,mir-146,mir-154,mir-17,mir-31,mir-335,mir-34,mir-362,miR-374b-5p (and other miRNAs w/seed UAUAAUA),miR-532-3p (miRNAs w/seed CUCCCAC)	16		1.87e-26		let-7,miR-1-3p (and other miRNAs w/seed GGAAUGU),mir-10,miR-103-3p (and other miRNAs w/seed GCAGCAU),mir-132,mir-133,mir-146,miR-148a-3p (and other miRNAs w/seed CAGUGCA),mir-154,miR-155-5p (miRNAs w/seed UAAUGCU),mir-17,mir-192,mir-214,miR-28-3p (and other miRNAs w/seed ACUAGAU),mir-30,miR-30a-3p (and other miRNAs w/seed UUUCAGU),mir-31,mir-32,mir-335,mir-362,miR-365-3p (and other miRNAs w/seed …	24		3.52e-22		let-7,miR-1-3p (and other miRNAs w/seed GGAAUGU),mir-10,mir-130,mir-132,mir-133,mir-146,miR-148a-3p (and other miRNAs w/seed CAGUGCA),miR-155-5p (miRNAs w/seed UAAUGCU),mir-17,mir-210,miR-28-3p (and other miRNAs w/seed ACUAGAU),miR-30a-3p (and other miRNAs w/seed UUUCAGU),mir-31,mir-32,mir-335,mir-362,miR-365-3p (and other miRNAs w/seed AAUGCCC),miR-374b-5p (and other miRNAs w/seed UAUAAUA),mir-5…	21
		Non-Hodgkin lymphoma	0.00218		mir-1,mir-10,mir-132,mir-146,mir-154,miR-16-5p (and other miRNAs w/seed AGCAGCA),mir-17,mir-184,miR-374b-5p (and other miRNAs w/seed UAUAAUA),miR-542-3p (miRNAs w/seed GUGACAG)	10		5.37e-13		let-7,let-7a-5p (and other miRNAs w/seed GAGGUAG),mir-10,mir-132,miR-142-3p (and other miRNAs w/seed GUAGUGU),miR-142-5p (and other miRNAs w/seed AUAAAGU),mir-146,miR-148a-3p (and other miRNAs w/seed CAGUGCA),mir-154,miR-155-5p (miRNAs w/seed UAAUGCU),miR-16-5p (and other miRNAs w/seed AGCAGCA),mir-17,miR-17-5p (and other miRNAs w/seed AAAGUGC),mir-181,miR-181a-5p (and other miRNAs w/seed ACAUUCA…	28		1.84e-12		let-7,let-7a-5p (and other miRNAs w/seed GAGGUAG),mir-10,mir-132,miR-140-5p (and other miRNAs w/seed AGUGGUU),miR-142-3p (and other miRNAs w/seed GUAGUGU),miR-142-5p (and other miRNAs w/seed AUAAAGU),mir-146,miR-148a-3p (and other miRNAs w/seed CAGUGCA),miR-155-5p (miRNAs w/seed UAAUGCU),miR-16-5p (and other miRNAs w/seed AGCAGCA),mir-17,miR-17-5p (and other miRNAs w/seed AAAGUGC),miR-181a-5p (an…	27
		Cell viability of tumor cell lines	2.19e-05	0.035	mir-10,mir-132,mir-133,miR-133a-3p (and other miRNAs w/seed UUGGUCC),mir-146,mir-154,mir-17,mir-217,mir-335,mir-34,mir-362,miR-7a-5p (and other miRNAs w/seed GGAAGAC)	12		8.51e-07	-0.402	mir-10,mir-132,mir-133,miR-133a-3p (and other miRNAs w/seed UUGGUCC),miR-142-5p (and other miRNAs w/seed AUAAAGU),mir-146,mir-154,mir-17,miR-17-5p (and other miRNAs w/seed AAAGUGC),mir-181,miR-181a-5p (and other miRNAs w/seed ACAUUCA),mir-29,mir-30,miR-30c-5p (and other miRNAs w/seed GUAAACA),mir-326,mir-335,mir-362,miR-7a-5p (and other miRNAs w/seed GGAAGAC)	18		1.97e-08	-0.459	mir-10,mir-132,mir-133,miR-133a-3p (and other miRNAs w/seed UUGGUCC),miR-142-5p (and other miRNAs w/seed AUAAAGU),mir-144,mir-146,mir-17,miR-17-5p (and other miRNAs w/seed AAAGUGC),miR-181a-5p (and other miRNAs w/seed ACAUUCA),mir-186,mir-210,miR-221-3p (and other miRNAs w/seed GCUACAU),mir-23,miR-24-3p (and other miRNAs w/seed GGCUCAG),mir-326,mir-335,mir-362,miR-7a-5p (and other miRNAs w/seed G…	20
		Polycystic Kidney Disease	2.85e-15		mir-10,mir-132,mir-136,mir-146,mir-154,mir-17,miR-216a-5p (miRNAs w/seed AAUCUCA),mir-217,mir-31,mir-335,mir-34,mir-503,miR-7a-5p (and other miRNAs w/seed GGAAGAC),miR-96-5p (and other miRNAs w/seed UUGGCAC)	14		7.51e-16		mir-10,mir-132,mir-146,miR-148a-3p (and other miRNAs w/seed CAGUGCA),mir-154,mir-17,miR-17-5p (and other miRNAs w/seed AAAGUGC),mir-181,miR-181a-5p (and other miRNAs w/seed ACAUUCA),miR-199a-5p (and other miRNAs w/seed CCAGUGU),mir-214,miR-216a-5p (miRNAs w/seed AAUCUCA),mir-30,miR-30c-5p (and other miRNAs w/seed GUAAACA),mir-31,mir-335,miR-7a-5p (and other miRNAs w/seed GGAAGAC)	17		1.03e-08		mir-10,mir-132,mir-146,miR-148a-3p (and other miRNAs w/seed CAGUGCA),mir-17,miR-17-5p (and other miRNAs w/seed AAAGUGC),miR-181a-5p (and other miRNAs w/seed ACAUUCA),miR-199a-5p (and other miRNAs w/seed CCAGUGU),mir-31,mir-335,miR-7a-5p (and other miRNAs w/seed GGAAGAC)	11
EARLY-MID-LR	2	Advanced colorectal tumor	2.14e-18		mir-1,mir-10,mir-122,mir-132,mir-133,mir-154,mir-17,miR-218-5p (and other miRNAs w/seed UGUGCUU),miR-29b-3p (and other miRNAs w/seed AGCACCA),mir-31,mir-335,mir-34,mir-362,miR-450a-5p (and other miRNAs w/seed UUUGCGA),mir-490,mir-503,miR-542-3p (miRNAs w/seed GUGACAG)	17		1.7e-19		let-7,mir-10,mir-122,mir-132,mir-133,miR-142-5p (and other miRNAs w/seed AUAAAGU),mir-154,mir-17,mir-181,mir-192,miR-218-5p (and other miRNAs w/seed UGUGCUU),mir-29,miR-29b-3p (and other miRNAs w/seed AGCACCA),mir-30,mir-31,mir-32,mir-328,mir-335,mir-362,mir-9,miR-92a-3p (and other miRNAs w/seed AUUGCAC)	21							1.16e-14		mir-10,miR-126a-5p (and other miRNAs w/seed AUUAUUA),mir-154,mir-17,mir-181,mir-192,miR-218-5p (and other miRNAs w/seed UGUGCUU),miR-29b-3p (and other miRNAs w/seed AGCACCA),mir-362,mir-379,miR-450a-5p (and other miRNAs w/seed UUUGCGA),mir-8	12
		Advanced malignant gastrointestinal neoplasm	1.23e-17		mir-1,mir-10,mir-122,mir-132,mir-133,mir-154,mir-17,miR-218-5p (and other miRNAs w/seed UGUGCUU),miR-29b-3p (and other miRNAs w/seed AGCACCA),mir-31,mir-335,mir-34,mir-362,miR-450a-5p (and other miRNAs w/seed UUUGCGA),mir-490,mir-503,miR-542-3p (miRNAs w/seed GUGACAG)	17		1.44e-18		let-7,mir-10,mir-122,mir-132,mir-133,miR-142-5p (and other miRNAs w/seed AUAAAGU),mir-154,mir-17,mir-181,mir-192,miR-218-5p (and other miRNAs w/seed UGUGCUU),mir-29,miR-29b-3p (and other miRNAs w/seed AGCACCA),mir-30,mir-31,mir-32,mir-328,mir-335,mir-362,mir-9,miR-92a-3p (and other miRNAs w/seed AUUGCAC)	21							4.02e-14		mir-10,miR-126a-5p (and other miRNAs w/seed AUUAUUA),mir-154,mir-17,mir-181,mir-192,miR-218-5p (and other miRNAs w/seed UGUGCUU),miR-29b-3p (and other miRNAs w/seed AGCACCA),mir-362,mir-379,miR-450a-5p (and other miRNAs w/seed UUUGCGA),mir-8	12
MID-LATE-LR	3	Cell death of carcinoma cell lines						9.43e-10	-0.041	let-7,let-7a-5p (and other miRNAs w/seed GAGGUAG),mir-10,mir-132,mir-146,mir-154,mir-17,mir-181,miR-181a-5p (and other miRNAs w/seed ACAUUCA),mir-191,mir-214,mir-29,miR-29b-3p (and other miRNAs w/seed AGCACCA),mir-30	14		6.94e-09	0.037	let-7,let-7a-5p (and other miRNAs w/seed GAGGUAG),mir-10,mir-132,miR-138-5p (miRNAs w/seed GCUGGUG),mir-146,mir-17,miR-17-3p (and other miRNAs w/seed CUGCAGU),miR-181a-5p (and other miRNAs w/seed ACAUUCA),mir-186,mir-191,miR-221-3p (and other miRNAs w/seed GCUACAU),mir-8	13		1.2e-10	1.04	mir-10,miR-143-3p (and other miRNAs w/seed GAGAUGA),miR-145-5p (and other miRNAs w/seed UCCAGUU),mir-154,mir-17,mir-181,miR-181a-5p (and other miRNAs w/seed ACAUUCA),mir-191,miR-29b-3p (and other miRNAs w/seed AGCACCA),mir-8	10
		Liver cancer						0.000102		let-7,let-7a-5p (and other miRNAs w/seed GAGGUAG),miR-1-3p (and other miRNAs w/seed GGAAUGU),mir-10,miR-103-3p (and other miRNAs w/seed GCAGCAU),mir-122,miR-130a-3p (and other miRNAs w/seed AGUGCAA),mir-132,mir-146,miR-148a-3p (and other miRNAs w/seed CAGUGCA),miR-151-5p (and other miRNAs w/seed CGAGGAG),mir-154,miR-155-5p (miRNAs w/seed UAAUGCU),miR-16-5p (and other miRNAs w/seed AGCAGCA),mir-17…	39		0.00324		let-7,let-7a-5p (and other miRNAs w/seed GAGGUAG),miR-1-3p (and other miRNAs w/seed GGAAUGU),mir-10,mir-122,mir-130,mir-132,miR-138-5p (miRNAs w/seed GCUGGUG),mir-146,miR-148a-3p (and other miRNAs w/seed CAGUGCA),miR-155-5p (miRNAs w/seed UAAUGCU),miR-16-5p (and other miRNAs w/seed AGCAGCA),mir-17,miR-17-5p (and other miRNAs w/seed AAAGUGC),miR-181a-5p (and other miRNAs w/seed ACAUUCA),mir-183,mi…	34		0.00141		mir-10,miR-126a-5p (and other miRNAs w/seed AUUAUUA),miR-143-3p (and other miRNAs w/seed GAGAUGA),miR-145-5p (and other miRNAs w/seed UCCAGUU),mir-154,mir-17,mir-181,miR-181a-5p (and other miRNAs w/seed ACAUUCA),mir-191,mir-192,miR-29b-3p (and other miRNAs w/seed AGCACCA),miR-331-3p (miRNAs w/seed CCCCUGG),mir-379,miR-664-3p (and other miRNAs w/seed AUUCAUU),miR-708-5p (and other miRNAs w/seed AG…	16
		Upper gastrointestinal tract cancer						2.04e-06		let-7,let-7a-5p (and other miRNAs w/seed GAGGUAG),miR-1-3p (and other miRNAs w/seed GGAAUGU),mir-10,miR-103-3p (and other miRNAs w/seed GCAGCAU),miR-130a-3p (and other miRNAs w/seed AGUGCAA),mir-133,miR-133a-3p (and other miRNAs w/seed UUGGUCC),miR-148a-3p (and other miRNAs w/seed CAGUGCA),miR-16-5p (and other miRNAs w/seed AGCAGCA),mir-17,miR-17-5p (and other miRNAs w/seed AAAGUGC),mir-191,mir-1…	33		3e-05		let-7,let-7a-5p (and other miRNAs w/seed GAGGUAG),miR-1-3p (and other miRNAs w/seed GGAAUGU),mir-10,mir-130,mir-133,miR-133a-3p (and other miRNAs w/seed UUGGUCC),miR-139-5p (miRNAs w/seed CUACAGU),miR-140-5p (and other miRNAs w/seed AGUGGUU),miR-148a-3p (and other miRNAs w/seed CAGUGCA),miR-16-5p (and other miRNAs w/seed AGCAGCA),mir-17,miR-17-5p (and other miRNAs w/seed AAAGUGC),mir-183,mir-191,…	30		0.0249		mir-10,miR-126a-5p (and other miRNAs w/seed AUUAUUA),miR-143-3p (and other miRNAs w/seed GAGAUGA),miR-145-5p (and other miRNAs w/seed UCCAGUU),mir-17,mir-191,mir-192,miR-218-5p (and other miRNAs w/seed UGUGCUU),miR-29b-3p (and other miRNAs w/seed AGCACCA),mir-8	10
EARLY-MID	4	Connective tissue tumor	6.31e-06	-1.177	mir-1,miR-1-3p (and other miRNAs w/seed GGAAUGU),mir-136,mir-146,mir-154,miR-16-5p (and other miRNAs w/seed AGCAGCA),mir-17,mir-190,miR-193a-3p (and other miRNAs w/seed ACUGGCC),miR-193a-5p (miRNAs w/seed GGGUCUU),miR-218-5p (and other miRNAs w/seed UGUGCUU),miR-29b-3p (and other miRNAs w/seed AGCACCA),mir-335,mir-34,mir-652	15		2.55e-05	0.686	let-7,let-7a-5p (and other miRNAs w/seed GAGGUAG),miR-1-3p (and other miRNAs w/seed GGAAUGU),mir-146,mir-154,miR-16-5p (and other miRNAs w/seed AGCAGCA),mir-17,mir-181,mir-190,miR-193a-5p (miRNAs w/seed GGGUCUU),miR-199a-5p (and other miRNAs w/seed CCAGUGU),miR-218-5p (and other miRNAs w/seed UGUGCUU),miR-26a-5p (and other miRNAs w/seed UCAAGUA),mir-29,miR-29b-3p (and other miRNAs w/seed AGCACCA)…	19
		Dedifferentiated liposarcoma	4.56e-19		mir-136,mir-146,mir-154,miR-16-5p (and other miRNAs w/seed AGCAGCA),mir-190,miR-193a-3p (and other miRNAs w/seed ACUGGCC),miR-193a-5p (miRNAs w/seed GGGUCUU),miR-29b-3p (and other miRNAs w/seed AGCACCA),mir-335,mir-34,mir-652	11		2.3e-20		mir-146,mir-154,miR-16-5p (and other miRNAs w/seed AGCAGCA),mir-190,miR-193a-5p (miRNAs w/seed GGGUCUU),miR-199a-5p (and other miRNAs w/seed CCAGUGU),miR-26a-5p (and other miRNAs w/seed UCAAGUA),mir-29,miR-29b-3p (and other miRNAs w/seed AGCACCA),mir-335,miR-365-3p (and other miRNAs w/seed AAUGCCC),miR-451a (and other miRNAs w/seed AACCGUU),miR-486-5p (and other miRNAs w/seed CCUGUAC)	13
		Advanced malignant solid tumor	1.93e-15	-0.6	mir-1,miR-1-3p (and other miRNAs w/seed GGAAUGU),mir-10,mir-122,mir-132,mir-133,miR-133a-3p (and other miRNAs w/seed UUGGUCC),mir-146,mir-154,mir-17,miR-218-5p (and other miRNAs w/seed UGUGCUU),miR-29b-3p (and other miRNAs w/seed AGCACCA),mir-31,mir-335,mir-34,mir-362,miR-450a-5p (and other miRNAs w/seed UUUGCGA),mir-490,mir-503,miR-542-3p (miRNAs w/seed GUGACAG),miR-96-5p (and other miRNAs w/see…	21		1.67e-20	-0.267	let-7,let-7a-5p (and other miRNAs w/seed GAGGUAG),miR-1-3p (and other miRNAs w/seed GGAAUGU),mir-10,mir-122,miR-130a-3p (and other miRNAs w/seed AGUGCAA),mir-132,mir-133,miR-133a-3p (and other miRNAs w/seed UUGGUCC),miR-142-5p (and other miRNAs w/seed AUAAAGU),mir-146,miR-148a-3p (and other miRNAs w/seed CAGUGCA),mir-149,mir-154,miR-155-5p (miRNAs w/seed UAAUGCU),mir-17,mir-181,mir-192,miR-218-5p…	31
		Malignant connective or soft tissue neoplasm	3.65e-06	-1.177	mir-1,miR-1-3p (and other miRNAs w/seed GGAAUGU),mir-136,mir-146,mir-154,miR-16-5p (and other miRNAs w/seed AGCAGCA),mir-17,mir-190,miR-193a-3p (and other miRNAs w/seed ACUGGCC),miR-193a-5p (miRNAs w/seed GGGUCUU),miR-218-5p (and other miRNAs w/seed UGUGCUU),miR-29b-3p (and other miRNAs w/seed AGCACCA),mir-335,mir-34,mir-652	15		1.36e-05	0.686	let-7,let-7a-5p (and other miRNAs w/seed GAGGUAG),miR-1-3p (and other miRNAs w/seed GGAAUGU),mir-146,mir-154,miR-16-5p (and other miRNAs w/seed AGCAGCA),mir-17,mir-181,mir-190,miR-193a-5p (miRNAs w/seed GGGUCUU),miR-199a-5p (and other miRNAs w/seed CCAGUGU),miR-218-5p (and other miRNAs w/seed UGUGCUU),miR-26a-5p (and other miRNAs w/seed UCAAGUA),mir-29,miR-29b-3p (and other miRNAs w/seed AGCACCA)…	19
EARLY-LATE	1	Solid tumor	0.00971	-0.339	mir-1,miR-1-3p (and other miRNAs w/seed GGAAUGU),mir-10,miR-103-3p (and other miRNAs w/seed GCAGCAU),mir-122,miR-124-3p (and other miRNAs w/seed AAGGCAC),mir-1249,mir-132,mir-133,miR-133a-3p (and other miRNAs w/seed UUGGUCC),mir-136,miR-139-5p (miRNAs w/seed CUACAGU),mir-146,mir-153,mir-154,miR-16-5p (and other miRNAs w/seed AGCAGCA),mir-17,mir-184,mir-190,miR-193a-3p (and other miRNAs w/seed ACU…	45							0.000707	0.17	let-7,let-7a-5p (and other miRNAs w/seed GAGGUAG),miR-1-3p (and other miRNAs w/seed GGAAUGU),mir-10,mir-122,mir-1249,mir-130,mir-132,mir-133,miR-133a-3p (and other miRNAs w/seed UUGGUCC),miR-138-5p (miRNAs w/seed GCUGGUG),miR-139-3p (miRNAs w/seed GGAGACG),miR-139-5p (miRNAs w/seed CUACAGU),miR-140-5p (and other miRNAs w/seed AGUGGUU),miR-142-3p (and other miRNAs w/seed GUAGUGU),miR-142-5p (and o…	72
LATE-MID	64	Growth of epithelial tissue						0.000793	-0.1	let-7,mir-10,mir-132,mir-133,mir-146,mir-154,miR-16-5p (and other miRNAs w/seed AGCAGCA),mir-17,mir-204,mir-29,mir-30	11		0.0023	0.416	let-7,mir-10,mir-130,mir-132,mir-133,mir-146,miR-16-5p (and other miRNAs w/seed AGCAGCA),mir-17,mir-204,mir-205	10
		Survival of organism						0.000113	-1.498	let-7,let-7a-5p (and other miRNAs w/seed GAGGUAG),mir-10,mir-122,miR-142-3p (and other miRNAs w/seed GUAGUGU),miR-16-5p (and other miRNAs w/seed AGCAGCA),mir-17,miR-17-5p (and other miRNAs w/seed AAAGUGC),mir-181,mir-191,mir-208,mir-29,mir-30	13		0.000346	-0.152	let-7,let-7a-5p (and other miRNAs w/seed GAGGUAG),mir-10,mir-122,miR-142-3p (and other miRNAs w/seed GUAGUGU),miR-16-5p (and other miRNAs w/seed AGCAGCA),mir-17,miR-17-5p (and other miRNAs w/seed AAAGUGC),mir-191,mir-208,miR-221-3p (and other miRNAs w/seed GCUACAU),mir-8	12
		Uterine tumor						1.39e-09		let-7,let-7a-5p (and other miRNAs w/seed GAGGUAG),mir-10,miR-103-3p (and other miRNAs w/seed GCAGCAU),miR-130a-3p (and other miRNAs w/seed AGUGCAA),mir-132,mir-133,miR-133a-3p (and other miRNAs w/seed UUGGUCC),miR-142-3p (and other miRNAs w/seed GUAGUGU),miR-142-5p (and other miRNAs w/seed AUAAAGU),mir-146,miR-148a-3p (and other miRNAs w/seed CAGUGCA),mir-149,mir-154,miR-155-5p (miRNAs w/seed UAA…	42		1.15e-07		let-7,let-7a-5p (and other miRNAs w/seed GAGGUAG),mir-10,mir-130,mir-132,mir-133,miR-133a-3p (and other miRNAs w/seed UUGGUCC),miR-142-3p (and other miRNAs w/seed GUAGUGU),miR-142-5p (and other miRNAs w/seed AUAAAGU),mir-144,mir-146,miR-148a-3p (and other miRNAs w/seed CAGUGCA),mir-149,miR-155-5p (miRNAs w/seed UAAUGCU),miR-16-5p (and other miRNAs w/seed AGCAGCA),mir-17,miR-17-5p (and other miRNA…	38
		Hypopharyngeal squamous cell carcinoma						1.18e-26		let-7,let-7a-5p (and other miRNAs w/seed GAGGUAG),miR-1-3p (and other miRNAs w/seed GGAAUGU),mir-10,miR-130a-3p (and other miRNAs w/seed AGUGCAA),miR-16-5p (and other miRNAs w/seed AGCAGCA),mir-17,mir-204,mir-214,miR-218-5p (and other miRNAs w/seed UGUGCUU),miR-26a-5p (and other miRNAs w/seed UCAAGUA),mir-29,miR-29b-3p (and other miRNAs w/seed AGCACCA),mir-30,miR-30a-3p (and other miRNAs w/seed U…	18		3.17e-21		let-7,let-7a-5p (and other miRNAs w/seed GAGGUAG),miR-1-3p (and other miRNAs w/seed GGAAUGU),mir-10,mir-130,miR-139-5p (miRNAs w/seed CUACAGU),miR-140-5p (and other miRNAs w/seed AGUGGUU),miR-16-5p (and other miRNAs w/seed AGCAGCA),mir-17,mir-183,mir-204,miR-26a-5p (and other miRNAs w/seed UCAAGUA),miR-30a-3p (and other miRNAs w/seed UUUCAGU),mir-328,miR-7a-5p (and other miRNAs w/seed GGAAGAC)	15
		Uterine cancer						5.82e-09		let-7,let-7a-5p (and other miRNAs w/seed GAGGUAG),mir-10,miR-103-3p (and other miRNAs w/seed GCAGCAU),miR-130a-3p (and other miRNAs w/seed AGUGCAA),mir-132,mir-133,miR-133a-3p (and other miRNAs w/seed UUGGUCC),miR-142-3p (and other miRNAs w/seed GUAGUGU),miR-142-5p (and other miRNAs w/seed AUAAAGU),mir-146,miR-148a-3p (and other miRNAs w/seed CAGUGCA),mir-149,mir-154,miR-155-5p (miRNAs w/seed UAA…	40		1.44e-06		let-7,let-7a-5p (and other miRNAs w/seed GAGGUAG),mir-10,mir-130,mir-132,mir-133,miR-133a-3p (and other miRNAs w/seed UUGGUCC),miR-142-3p (and other miRNAs w/seed GUAGUGU),miR-142-5p (and other miRNAs w/seed AUAAAGU),mir-146,miR-148a-3p (and other miRNAs w/seed CAGUGCA),mir-149,miR-155-5p (miRNAs w/seed UAAUGCU),miR-16-5p (and other miRNAs w/seed AGCAGCA),mir-17,miR-17-5p (and other miRNAs w/seed…	35
		Hypertrophy						0.000108		let-7,miR-1-3p (and other miRNAs w/seed GGAAUGU),mir-133,miR-133a-3p (and other miRNAs w/seed UUGGUCC),miR-16-5p (and other miRNAs w/seed AGCAGCA),miR-199a-5p (and other miRNAs w/seed CCAGUGU),mir-208,mir-214,miR-26a-5p (and other miRNAs w/seed UCAAGUA),mir-30	10		8.62e-05		let-7,miR-1-3p (and other miRNAs w/seed GGAAUGU),mir-133,miR-133a-3p (and other miRNAs w/seed UUGGUCC),miR-16-5p (and other miRNAs w/seed AGCAGCA),miR-199a-5p (and other miRNAs w/seed CCAGUGU),mir-208,mir-210,mir-23,miR-26a-5p (and other miRNAs w/seed UCAAGUA)	10
		Migration of carcinoma cell lines						4.7e-08	-1.073	let-7,mir-10,mir-132,mir-149,miR-16-5p (and other miRNAs w/seed AGCAGCA),mir-17,miR-17-5p (and other miRNAs w/seed AAAGUGC),mir-190,mir-214,mir-31	10		1.03e-11	-1.817	let-7,mir-10,mir-130,mir-132,mir-149,miR-16-5p (and other miRNAs w/seed AGCAGCA),mir-17,miR-17-5p (and other miRNAs w/seed AAAGUGC),mir-182,mir-183,mir-210,mir-31,mir-8	13
		B-cell lymphoma						0.00155		let-7,let-7a-5p (and other miRNAs w/seed GAGGUAG),mir-146,mir-154,miR-155-5p (miRNAs w/seed UAAUGCU),miR-16-5p (and other miRNAs w/seed AGCAGCA),mir-17,miR-17-5p (and other miRNAs w/seed AAAGUGC),mir-184,mir-29,mir-9,miR-92a-3p (and other miRNAs w/seed AUUGCAC)	12		0.00389		let-7,let-7a-5p (and other miRNAs w/seed GAGGUAG),mir-146,miR-155-5p (miRNAs w/seed UAAUGCU),miR-16-5p (and other miRNAs w/seed AGCAGCA),mir-17,miR-17-5p (and other miRNAs w/seed AAAGUGC),mir-184,mir-210,mir-23,miR-542-3p (miRNAs w/seed GUGACAG)	11
		Liposarcoma						9.19e-21		let-7,let-7a-5p (and other miRNAs w/seed GAGGUAG),mir-146,mir-154,miR-16-5p (and other miRNAs w/seed AGCAGCA),mir-190,miR-193a-5p (miRNAs w/seed GGGUCUU),miR-199a-5p (and other miRNAs w/seed CCAGUGU),miR-26a-5p (and other miRNAs w/seed UCAAGUA),mir-29,miR-29b-3p (and other miRNAs w/seed AGCACCA),mir-335,miR-365-3p (and other miRNAs w/seed AAUGCCC),miR-451a (and other miRNAs w/seed AACCGUU),miR-48…	15		4.62e-14		let-7,let-7a-5p (and other miRNAs w/seed GAGGUAG),mir-144,mir-146,miR-16-5p (and other miRNAs w/seed AGCAGCA),miR-193a-5p (miRNAs w/seed GGGUCUU),miR-199a-5p (and other miRNAs w/seed CCAGUGU),miR-26a-5p (and other miRNAs w/seed UCAAGUA),mir-335,miR-365-3p (and other miRNAs w/seed AAUGCCC),miR-486-5p (and other miRNAs w/seed CCUGUAC)	11
		Enlargement of heart						3.4e-08		let-7,let-7a-5p (and other miRNAs w/seed GAGGUAG),miR-1-3p (and other miRNAs w/seed GGAAUGU),mir-10,mir-133,miR-133a-3p (and other miRNAs w/seed UUGGUCC),miR-16-5p (and other miRNAs w/seed AGCAGCA),mir-17,miR-17-5p (and other miRNAs w/seed AAAGUGC),miR-199a-5p (and other miRNAs w/seed CCAGUGU),mir-208,mir-214,mir-30,miR-30c-5p (and other miRNAs w/seed GUAAACA),mir-342	15		1.7e-07		let-7,let-7a-5p (and other miRNAs w/seed GAGGUAG),miR-1-3p (and other miRNAs w/seed GGAAUGU),mir-10,mir-133,miR-133a-3p (and other miRNAs w/seed UUGGUCC),miR-16-5p (and other miRNAs w/seed AGCAGCA),mir-17,miR-17-5p (and other miRNAs w/seed AAAGUGC),miR-199a-5p (and other miRNAs w/seed CCAGUGU),mir-208,mir-210,mir-23,mir-342	14
		Mature T-cell neoplasm						5.74e-18		let-7,let-7a-5p (and other miRNAs w/seed GAGGUAG),mir-10,mir-132,miR-142-3p (and other miRNAs w/seed GUAGUGU),miR-142-5p (and other miRNAs w/seed AUAAAGU),miR-148a-3p (and other miRNAs w/seed CAGUGCA),miR-155-5p (miRNAs w/seed UAAUGCU),miR-16-5p (and other miRNAs w/seed AGCAGCA),mir-17,miR-17-5p (and other miRNAs w/seed AAAGUGC),mir-181,miR-181a-5p (and other miRNAs w/seed ACAUUCA),mir-192,miR-22…	23		4.69e-17		let-7,let-7a-5p (and other miRNAs w/seed GAGGUAG),mir-10,mir-132,miR-140-5p (and other miRNAs w/seed AGUGGUU),miR-142-3p (and other miRNAs w/seed GUAGUGU),miR-142-5p (and other miRNAs w/seed AUAAAGU),miR-148a-3p (and other miRNAs w/seed CAGUGCA),miR-155-5p (miRNAs w/seed UAAUGCU),miR-16-5p (and other miRNAs w/seed AGCAGCA),mir-17,miR-17-5p (and other miRNAs w/seed AAAGUGC),miR-181a-5p (and other …	22
		Migration of endothelial cells						6.53e-06	-1.066	mir-10,mir-132,mir-133,mir-17,mir-204,mir-29,mir-30,mir-31,mir-342,mir-505	10		5.13e-06	-0.684	mir-10,mir-132,mir-133,mir-17,mir-204,mir-210,mir-31,mir-342,mir-505,mir-8	10
		Proliferation of blood cells						0.00138	-2.298	mir-10,mir-132,mir-146,miR-155-5p (miRNAs w/seed UAAUGCU),mir-17,miR-17-5p (and other miRNAs w/seed AAAGUGC),mir-181,mir-191,mir-29,mir-30,mir-32,miR-486-5p (and other miRNAs w/seed CCUGUAC)	12		0.00352	-0.019	mir-10,mir-132,mir-146,miR-155-5p (miRNAs w/seed UAAUGCU),mir-17,miR-17-5p (and other miRNAs w/seed AAAGUGC),mir-182,mir-191,mir-210,mir-32,miR-486-5p (and other miRNAs w/seed CCUGUAC)	11
		Metastatic melanoma						2.97e-16		let-7,let-7a-5p (and other miRNAs w/seed GAGGUAG),miR-1-3p (and other miRNAs w/seed GGAAUGU),mir-10,miR-130a-3p (and other miRNAs w/seed AGUGCAA),mir-133,miR-133a-3p (and other miRNAs w/seed UUGGUCC),miR-142-5p (and other miRNAs w/seed AUAAAGU),mir-146,miR-148a-3p (and other miRNAs w/seed CAGUGCA),mir-149,miR-155-5p (miRNAs w/seed UAAUGCU),miR-27a-3p (and other miRNAs w/seed UCACAGU),mir-32,miR-9…	15		1.23e-22		let-7,let-7a-5p (and other miRNAs w/seed GAGGUAG),miR-1-3p (and other miRNAs w/seed GGAAUGU),mir-10,mir-130,mir-133,miR-133a-3p (and other miRNAs w/seed UUGGUCC),miR-138-5p (miRNAs w/seed GCUGGUG),miR-142-5p (and other miRNAs w/seed AUAAAGU),mir-146,miR-148a-3p (and other miRNAs w/seed CAGUGCA),mir-149,miR-155-5p (miRNAs w/seed UAAUGCU),mir-183,mir-205,mir-23,miR-27a-3p (and other miRNAs w/seed U…	19
		Miyoshi myopathy						3.02e-23		let-7,mir-10,miR-103-3p (and other miRNAs w/seed GCAGCAU),mir-132,mir-146,mir-154,miR-155-5p (miRNAs w/seed UAAUGCU),mir-214,mir-30,miR-30a-3p (and other miRNAs w/seed UUUCAGU),mir-335,mir-362,mir-500	13		5.14e-19		let-7,mir-10,mir-130,mir-132,mir-146,miR-155-5p (miRNAs w/seed UAAUGCU),mir-210,miR-30a-3p (and other miRNAs w/seed UUUCAGU),mir-335,mir-362,mir-500	11
		Benign pelvic disease						3.86e-12		let-7,let-7a-5p (and other miRNAs w/seed GAGGUAG),miR-1-3p (and other miRNAs w/seed GGAAUGU),mir-10,mir-132,miR-142-3p (and other miRNAs w/seed GUAGUGU),miR-16-5p (and other miRNAs w/seed AGCAGCA),mir-17,miR-17-5p (and other miRNAs w/seed AAAGUGC),miR-27a-3p (and other miRNAs w/seed UCACAGU),mir-29,miR-29b-3p (and other miRNAs w/seed AGCACCA),mir-30,miR-30a-3p (and other miRNAs w/seed UUUCAGU),mi…	20		2.21e-13		let-7,let-7a-5p (and other miRNAs w/seed GAGGUAG),miR-1-3p (and other miRNAs w/seed GGAAUGU),mir-10,mir-130,mir-132,miR-142-3p (and other miRNAs w/seed GUAGUGU),mir-144,miR-16-5p (and other miRNAs w/seed AGCAGCA),mir-17,miR-17-5p (and other miRNAs w/seed AAAGUGC),mir-182,mir-183,mir-186,mir-23,miR-27a-3p (and other miRNAs w/seed UCACAGU),miR-30a-3p (and other miRNAs w/seed UUUCAGU),mir-32,miR-365…	21
		Benign Tumors						0.00103		let-7,let-7a-5p (and other miRNAs w/seed GAGGUAG),mir-132,miR-16-5p (and other miRNAs w/seed AGCAGCA),mir-17,miR-27a-3p (and other miRNAs w/seed UCACAGU),mir-29,miR-29b-3p (and other miRNAs w/seed AGCACCA),mir-30,miR-30c-5p (and other miRNAs w/seed GUAAACA),mir-32,miR-92a-3p (and other miRNAs w/seed AUUGCAC)	12		0.00818		let-7,let-7a-5p (and other miRNAs w/seed GAGGUAG),mir-132,mir-144,miR-16-5p (and other miRNAs w/seed AGCAGCA),mir-17,mir-23,miR-27a-3p (and other miRNAs w/seed UCACAGU),mir-32,mir-8	10
		Chronic inflammatory disorder						6.21e-09		let-7,mir-10,miR-130a-3p (and other miRNAs w/seed AGUGCAA),mir-146,miR-155-5p (miRNAs w/seed UAAUGCU),miR-16-5p (and other miRNAs w/seed AGCAGCA),mir-17,miR-17-5p (and other miRNAs w/seed AAAGUGC),mir-181,miR-181a-5p (and other miRNAs w/seed ACAUUCA),miR-199a-5p (and other miRNAs w/seed CCAGUGU),miR-27a-3p (and other miRNAs w/seed UCACAGU),mir-29,miR-29b-3p (and other miRNAs w/seed AGCACCA),mir-3…	23		4.68e-07		let-7,mir-10,mir-130,miR-138-5p (miRNAs w/seed GCUGGUG),mir-146,miR-155-5p (miRNAs w/seed UAAUGCU),miR-16-5p (and other miRNAs w/seed AGCAGCA),mir-17,miR-17-5p (and other miRNAs w/seed AAAGUGC),miR-181a-5p (and other miRNAs w/seed ACAUUCA),miR-199a-5p (and other miRNAs w/seed CCAGUGU),mir-210,miR-221-3p (and other miRNAs w/seed GCUACAU),mir-23,miR-27a-3p (and other miRNAs w/seed UCACAGU),mir-31,m…	20
		Gastric cancer						0.00255		miR-103-3p (and other miRNAs w/seed GCAGCAU),mir-133,miR-133a-3p (and other miRNAs w/seed UUGGUCC),miR-148a-3p (and other miRNAs w/seed CAGUGCA),miR-16-5p (and other miRNAs w/seed AGCAGCA),mir-17,miR-17-5p (and other miRNAs w/seed AAAGUGC),mir-191,mir-192,mir-214,miR-27a-3p (and other miRNAs w/seed UCACAGU),mir-31,mir-340,miR-451a (and other miRNAs w/seed AACCGUU),miR-7a-5p (and other miRNAs w/se…	16		0.000685		mir-133,miR-133a-3p (and other miRNAs w/seed UUGGUCC),miR-139-5p (miRNAs w/seed CUACAGU),miR-148a-3p (and other miRNAs w/seed CAGUGCA),miR-16-5p (and other miRNAs w/seed AGCAGCA),mir-17,miR-17-5p (and other miRNAs w/seed AAAGUGC),mir-183,mir-191,miR-221-3p (and other miRNAs w/seed GCUACAU),mir-23,miR-27a-3p (and other miRNAs w/seed UCACAGU),mir-31,mir-340,miR-421-3p (and other miRNAs w/seed UCAAC…	17
		Nasal type extranodal NK-/T-cell lymphoma						5.81e-28		let-7,let-7a-5p (and other miRNAs w/seed GAGGUAG),mir-10,mir-132,miR-142-3p (and other miRNAs w/seed GUAGUGU),miR-142-5p (and other miRNAs w/seed AUAAAGU),miR-148a-3p (and other miRNAs w/seed CAGUGCA),miR-155-5p (miRNAs w/seed UAAUGCU),miR-16-5p (and other miRNAs w/seed AGCAGCA),mir-181,miR-181a-5p (and other miRNAs w/seed ACAUUCA),mir-192,miR-22-3p (miRNAs w/seed AGCUGCC),miR-26a-5p (and other m…	21		1.89e-26		let-7,let-7a-5p (and other miRNAs w/seed GAGGUAG),mir-10,mir-132,miR-140-5p (and other miRNAs w/seed AGUGGUU),miR-142-3p (and other miRNAs w/seed GUAGUGU),miR-142-5p (and other miRNAs w/seed AUAAAGU),miR-148a-3p (and other miRNAs w/seed CAGUGCA),miR-155-5p (miRNAs w/seed UAAUGCU),miR-16-5p (and other miRNAs w/seed AGCAGCA),miR-181a-5p (and other miRNAs w/seed ACAUUCA),mir-186,miR-22-3p (miRNAs w/…	20
		Secondary neoplasm of digestive system						2.96e-16		let-7,mir-10,mir-122,mir-132,mir-133,miR-142-5p (and other miRNAs w/seed AUAAAGU),mir-154,mir-17,mir-181,mir-192,miR-218-5p (and other miRNAs w/seed UGUGCUU),mir-30,mir-31,mir-32,mir-328,mir-335,mir-362,mir-9,miR-92a-3p (and other miRNAs w/seed AUUGCAC)	19		1.73e-16		let-7,mir-10,mir-122,mir-130,mir-132,mir-133,miR-142-5p (and other miRNAs w/seed AUAAAGU),mir-17,miR-17-3p (and other miRNAs w/seed CUGCAGU),mir-182,mir-210,mir-23,mir-31,mir-32,mir-328,mir-335,mir-362,miR-542-3p (miRNAs w/seed GUGACAG),mir-8	19
		Esophageal cancer						0.00103		let-7,let-7a-5p (and other miRNAs w/seed GAGGUAG),miR-1-3p (and other miRNAs w/seed GGAAUGU),mir-10,mir-133,miR-133a-3p (and other miRNAs w/seed UUGGUCC),miR-199a-5p (and other miRNAs w/seed CCAGUGU),mir-204,mir-30,mir-326	10		0.000201		let-7,let-7a-5p (and other miRNAs w/seed GAGGUAG),miR-1-3p (and other miRNAs w/seed GGAAUGU),mir-10,mir-133,miR-133a-3p (and other miRNAs w/seed UUGGUCC),miR-139-5p (miRNAs w/seed CUACAGU),miR-199a-5p (and other miRNAs w/seed CCAGUGU),mir-204,mir-326,mir-8	11
		Secondary tumor						1.8e-18	-0.168	let-7,let-7a-5p (and other miRNAs w/seed GAGGUAG),miR-1-3p (and other miRNAs w/seed GGAAUGU),mir-10,mir-122,miR-130a-3p (and other miRNAs w/seed AGUGCAA),mir-132,mir-133,miR-133a-3p (and other miRNAs w/seed UUGGUCC),miR-142-5p (and other miRNAs w/seed AUAAAGU),mir-146,miR-148a-3p (and other miRNAs w/seed CAGUGCA),mir-149,mir-154,miR-155-5p (miRNAs w/seed UAAUGCU),mir-17,miR-17-5p (and other miRNA…	32		6.92e-19	0.001	let-7,let-7a-5p (and other miRNAs w/seed GAGGUAG),miR-1-3p (and other miRNAs w/seed GGAAUGU),mir-10,mir-122,mir-130,mir-132,mir-133,miR-133a-3p (and other miRNAs w/seed UUGGUCC),miR-138-5p (miRNAs w/seed GCUGGUG),miR-142-5p (and other miRNAs w/seed AUAAAGU),mir-146,miR-148a-3p (and other miRNAs w/seed CAGUGCA),mir-149,miR-155-5p (miRNAs w/seed UAAUGCU),mir-17,miR-17-3p (and other miRNAs w/seed CU…	32
		Hematologic cancer						4.64e-06	-1.519	let-7,let-7a-5p (and other miRNAs w/seed GAGGUAG),mir-10,miR-130a-3p (and other miRNAs w/seed AGUGCAA),mir-132,miR-142-3p (and other miRNAs w/seed GUAGUGU),miR-142-5p (and other miRNAs w/seed AUAAAGU),mir-146,miR-148a-3p (and other miRNAs w/seed CAGUGCA),mir-154,miR-155-5p (miRNAs w/seed UAAUGCU),miR-16-5p (and other miRNAs w/seed AGCAGCA),mir-17,miR-17-5p (and other miRNAs w/seed AAAGUGC),mir-18…	34		1.99e-07	0.826	let-7,let-7a-5p (and other miRNAs w/seed GAGGUAG),mir-10,mir-130,mir-132,miR-140-5p (and other miRNAs w/seed AGUGGUU),miR-142-3p (and other miRNAs w/seed GUAGUGU),miR-142-5p (and other miRNAs w/seed AUAAAGU),mir-146,miR-148a-3p (and other miRNAs w/seed CAGUGCA),miR-155-5p (miRNAs w/seed UAAUGCU),miR-16-5p (and other miRNAs w/seed AGCAGCA),mir-17,miR-17-5p (and other miRNAs w/seed AAAGUGC),miR-181…	36
		Lymphohematopoietic cancer						1.74e-06	-1.519	let-7,let-7a-5p (and other miRNAs w/seed GAGGUAG),mir-10,miR-130a-3p (and other miRNAs w/seed AGUGCAA),mir-132,miR-142-3p (and other miRNAs w/seed GUAGUGU),miR-142-5p (and other miRNAs w/seed AUAAAGU),mir-146,miR-148a-3p (and other miRNAs w/seed CAGUGCA),mir-154,miR-155-5p (miRNAs w/seed UAAUGCU),miR-16-5p (and other miRNAs w/seed AGCAGCA),mir-17,miR-17-5p (and other miRNAs w/seed AAAGUGC),mir-18…	35		6.56e-08	0.826	let-7,let-7a-5p (and other miRNAs w/seed GAGGUAG),mir-10,mir-130,mir-132,miR-140-5p (and other miRNAs w/seed AGUGGUU),miR-142-3p (and other miRNAs w/seed GUAGUGU),miR-142-5p (and other miRNAs w/seed AUAAAGU),mir-146,miR-148a-3p (and other miRNAs w/seed CAGUGCA),miR-155-5p (miRNAs w/seed UAAUGCU),miR-16-5p (and other miRNAs w/seed AGCAGCA),mir-17,miR-17-5p (and other miRNAs w/seed AAAGUGC),miR-181…	37
		Neuromuscular disease						0.000175		mir-10,mir-132,mir-146,miR-151-5p (and other miRNAs w/seed CGAGGAG),miR-155-5p (miRNAs w/seed UAAUGCU),mir-17,miR-17-5p (and other miRNAs w/seed AAAGUGC),miR-199a-5p (and other miRNAs w/seed CCAGUGU),mir-29,mir-30,mir-326,mir-335,miR-708-5p (and other miRNAs w/seed AGGAGCU),miR-92a-3p (and other miRNAs w/seed AUUGCAC)	14		0.00496		mir-10,mir-130,mir-132,mir-146,miR-155-5p (miRNAs w/seed UAAUGCU),mir-17,miR-17-5p (and other miRNAs w/seed AAAGUGC),miR-199a-5p (and other miRNAs w/seed CCAGUGU),mir-326,mir-335,miR-708-5p (and other miRNAs w/seed AGGAGCU)	11
		Glioma						0.000584		mir-10,miR-124-3p (and other miRNAs w/seed AAGGCAC),mir-17,miR-17-5p (and other miRNAs w/seed AAAGUGC),mir-181,miR-181a-5p (and other miRNAs w/seed ACAUUCA),miR-218-5p (and other miRNAs w/seed UGUGCUU),miR-26a-5p (and other miRNAs w/seed UCAAGUA),mir-29,mir-31,mir-326,mir-340,mir-342,miR-7a-5p (and other miRNAs w/seed GGAAGAC),mir-9	15		0.00392		mir-10,mir-17,miR-17-3p (and other miRNAs w/seed CUGCAGU),miR-17-5p (and other miRNAs w/seed AAAGUGC),miR-181a-5p (and other miRNAs w/seed ACAUUCA),miR-221-3p (and other miRNAs w/seed GCUACAU),mir-23,miR-26a-5p (and other miRNAs w/seed UCAAGUA),mir-31,mir-326,mir-340,mir-342,miR-7a-5p (and other miRNAs w/seed GGAAGAC)	13
		Proliferation of lung cancer cell lines						1.01e-07	1.744	let-7,let-7a-5p (and other miRNAs w/seed GAGGUAG),mir-132,mir-154,miR-155-5p (miRNAs w/seed UAAUGCU),mir-17,miR-17-5p (and other miRNAs w/seed AAAGUGC),mir-181,mir-191,mir-192,mir-29	11		7.64e-08	-0.477	let-7,let-7a-5p (and other miRNAs w/seed GAGGUAG),mir-130,mir-132,miR-155-5p (miRNAs w/seed UAAUGCU),mir-17,miR-17-5p (and other miRNAs w/seed AAAGUGC),mir-183,mir-191,mir-205,mir-23	11
		Metastasis of tumor cell lines						2.83e-09	-0.534	let-7,let-7a-5p (and other miRNAs w/seed GAGGUAG),mir-10,mir-133,miR-133a-3p (and other miRNAs w/seed UUGGUCC),mir-149,mir-17,miR-17-5p (and other miRNAs w/seed AAAGUGC),mir-214,mir-335,mir-9,miR-9-5p (and other miRNAs w/seed CUUUGGU)	12		1.54e-10	0.315	let-7,let-7a-5p (and other miRNAs w/seed GAGGUAG),mir-10,mir-133,miR-133a-3p (and other miRNAs w/seed UUGGUCC),mir-149,mir-17,miR-17-5p (and other miRNAs w/seed AAAGUGC),mir-182,mir-210,mir-23,mir-335,mir-8	13
		Lymphoid cancer						3.76e-11	-1.954	let-7,let-7a-5p (and other miRNAs w/seed GAGGUAG),mir-10,miR-130a-3p (and other miRNAs w/seed AGUGCAA),mir-132,miR-142-3p (and other miRNAs w/seed GUAGUGU),miR-142-5p (and other miRNAs w/seed AUAAAGU),mir-146,miR-148a-3p (and other miRNAs w/seed CAGUGCA),mir-154,miR-155-5p (miRNAs w/seed UAAUGCU),miR-16-5p (and other miRNAs w/seed AGCAGCA),mir-17,miR-17-5p (and other miRNAs w/seed AAAGUGC),mir-18…	33		2.74e-12		let-7,let-7a-5p (and other miRNAs w/seed GAGGUAG),mir-10,mir-130,mir-132,miR-140-5p (and other miRNAs w/seed AGUGGUU),miR-142-3p (and other miRNAs w/seed GUAGUGU),miR-142-5p (and other miRNAs w/seed AUAAAGU),mir-146,miR-148a-3p (and other miRNAs w/seed CAGUGCA),miR-155-5p (miRNAs w/seed UAAUGCU),miR-16-5p (and other miRNAs w/seed AGCAGCA),mir-17,miR-17-5p (and other miRNAs w/seed AAAGUGC),miR-181…	34
		Mature B-cell neoplasm						0.000595		let-7,let-7a-5p (and other miRNAs w/seed GAGGUAG),mir-10,miR-130a-3p (and other miRNAs w/seed AGUGCAA),mir-146,mir-154,miR-155-5p (miRNAs w/seed UAAUGCU),miR-16-5p (and other miRNAs w/seed AGCAGCA),mir-17,miR-17-5p (and other miRNAs w/seed AAAGUGC),mir-184,mir-192,mir-29,miR-29b-3p (and other miRNAs w/seed AGCACCA),mir-9,miR-92a-3p (and other miRNAs w/seed AUUGCAC)	16		0.00949		let-7,let-7a-5p (and other miRNAs w/seed GAGGUAG),mir-10,mir-130,mir-146,miR-155-5p (miRNAs w/seed UAAUGCU),miR-16-5p (and other miRNAs w/seed AGCAGCA),mir-17,miR-17-5p (and other miRNAs w/seed AAAGUGC),mir-184,mir-210,mir-23,miR-542-3p (miRNAs w/seed GUGACAG)	13
		Cell movement of tumor cell lines						2.15e-11	0.51	let-7,let-7a-5p (and other miRNAs w/seed GAGGUAG),mir-10,mir-122,miR-130a-3p (and other miRNAs w/seed AGUGCAA),mir-132,miR-139-3p (miRNAs w/seed GGAGACG),mir-149,miR-151-5p (and other miRNAs w/seed CGAGGAG),miR-155-5p (miRNAs w/seed UAAUGCU),miR-16-5p (and other miRNAs w/seed AGCAGCA),mir-17,miR-17-5p (and other miRNAs w/seed AAAGUGC),mir-181,miR-181a-5p (and other miRNAs w/seed ACAUUCA),mir-190,…	25		3.11e-16	0.491	let-7,let-7a-5p (and other miRNAs w/seed GAGGUAG),mir-10,mir-122,mir-130,mir-132,miR-139-3p (miRNAs w/seed GGAGACG),miR-139-5p (miRNAs w/seed CUACAGU),mir-144,mir-149,miR-155-5p (miRNAs w/seed UAAUGCU),miR-16-5p (and other miRNAs w/seed AGCAGCA),mir-17,miR-17-5p (and other miRNAs w/seed AAAGUGC),miR-181a-5p (and other miRNAs w/seed ACAUUCA),mir-182,mir-183,mir-186,mir-204,mir-205,mir-210,miR-221-…	30
		T-cell non-Hodgkin lymphoma						7.98e-19		let-7,let-7a-5p (and other miRNAs w/seed GAGGUAG),mir-10,mir-132,miR-142-3p (and other miRNAs w/seed GUAGUGU),miR-142-5p (and other miRNAs w/seed AUAAAGU),mir-146,miR-148a-3p (and other miRNAs w/seed CAGUGCA),miR-155-5p (miRNAs w/seed UAAUGCU),miR-16-5p (and other miRNAs w/seed AGCAGCA),mir-17,miR-17-5p (and other miRNAs w/seed AAAGUGC),mir-181,miR-181a-5p (and other miRNAs w/seed ACAUUCA),mir-19…	24		6.45e-18		let-7,let-7a-5p (and other miRNAs w/seed GAGGUAG),mir-10,mir-132,miR-140-5p (and other miRNAs w/seed AGUGGUU),miR-142-3p (and other miRNAs w/seed GUAGUGU),miR-142-5p (and other miRNAs w/seed AUAAAGU),mir-146,miR-148a-3p (and other miRNAs w/seed CAGUGCA),miR-155-5p (miRNAs w/seed UAAUGCU),miR-16-5p (and other miRNAs w/seed AGCAGCA),mir-17,miR-17-5p (and other miRNAs w/seed AAAGUGC),miR-181a-5p (an…	23
		Primary melanoma						5.84e-29		let-7,let-7a-5p (and other miRNAs w/seed GAGGUAG),mir-10,miR-130a-3p (and other miRNAs w/seed AGUGCAA),mir-132,miR-142-5p (and other miRNAs w/seed AUAAAGU),mir-146,miR-148a-3p (and other miRNAs w/seed CAGUGCA),mir-149,miR-155-5p (miRNAs w/seed UAAUGCU),miR-218-5p (and other miRNAs w/seed UGUGCUU),miR-27a-3p (and other miRNAs w/seed UCACAGU),mir-29,miR-29b-3p (and other miRNAs w/seed AGCACCA),mir-…	18		4.3e-25		let-7,let-7a-5p (and other miRNAs w/seed GAGGUAG),mir-10,mir-130,mir-132,miR-142-5p (and other miRNAs w/seed AUAAAGU),mir-146,miR-148a-3p (and other miRNAs w/seed CAGUGCA),mir-149,miR-155-5p (miRNAs w/seed UAAUGCU),mir-183,mir-205,mir-23,miR-27a-3p (and other miRNAs w/seed UCACAGU),mir-32,mir-8	16
		Progressive motor neuropathy						4.06e-07		mir-10,mir-146,miR-151-5p (and other miRNAs w/seed CGAGGAG),miR-155-5p (miRNAs w/seed UAAUGCU),mir-17,miR-17-5p (and other miRNAs w/seed AAAGUGC),miR-199a-5p (and other miRNAs w/seed CCAGUGU),mir-29,miR-29b-3p (and other miRNAs w/seed AGCACCA),mir-30,mir-326,mir-335,miR-708-5p (and other miRNAs w/seed AGGAGCU),miR-92a-3p (and other miRNAs w/seed AUUGCAC)	14		0.000279		mir-10,mir-130,mir-146,miR-155-5p (miRNAs w/seed UAAUGCU),mir-17,miR-17-5p (and other miRNAs w/seed AAAGUGC),miR-199a-5p (and other miRNAs w/seed CCAGUGU),mir-326,mir-335,miR-708-5p (and other miRNAs w/seed AGGAGCU)	10
		Hepatobiliary system cancer						0.000148		let-7,let-7a-5p (and other miRNAs w/seed GAGGUAG),miR-1-3p (and other miRNAs w/seed GGAAUGU),mir-10,miR-103-3p (and other miRNAs w/seed GCAGCAU),mir-122,miR-130a-3p (and other miRNAs w/seed AGUGCAA),mir-132,mir-146,miR-148a-3p (and other miRNAs w/seed CAGUGCA),miR-151-5p (and other miRNAs w/seed CGAGGAG),mir-154,miR-155-5p (miRNAs w/seed UAAUGCU),miR-16-5p (and other miRNAs w/seed AGCAGCA),mir-17…	40		0.00416		let-7,let-7a-5p (and other miRNAs w/seed GAGGUAG),miR-1-3p (and other miRNAs w/seed GGAAUGU),mir-10,mir-122,mir-130,mir-132,miR-138-5p (miRNAs w/seed GCUGGUG),mir-146,miR-148a-3p (and other miRNAs w/seed CAGUGCA),miR-155-5p (miRNAs w/seed UAAUGCU),miR-16-5p (and other miRNAs w/seed AGCAGCA),mir-17,miR-17-5p (and other miRNAs w/seed AAAGUGC),miR-181a-5p (and other miRNAs w/seed ACAUUCA),mir-183,mi…	35
		Upper aerodigestive tract carcinoma						0.00011		let-7,let-7a-5p (and other miRNAs w/seed GAGGUAG),miR-1-3p (and other miRNAs w/seed GGAAUGU),mir-10,miR-130a-3p (and other miRNAs w/seed AGUGCAA),mir-133,miR-133a-3p (and other miRNAs w/seed UUGGUCC),miR-16-5p (and other miRNAs w/seed AGCAGCA),mir-17,miR-17-5p (and other miRNAs w/seed AAAGUGC),mir-204,mir-214,miR-218-5p (and other miRNAs w/seed UGUGCUU),miR-26a-5p (and other miRNAs w/seed UCAAGUA…	24		0.000199		let-7,let-7a-5p (and other miRNAs w/seed GAGGUAG),miR-1-3p (and other miRNAs w/seed GGAAUGU),mir-10,mir-130,mir-133,miR-133a-3p (and other miRNAs w/seed UUGGUCC),miR-139-5p (miRNAs w/seed CUACAGU),miR-140-5p (and other miRNAs w/seed AGUGGUU),miR-16-5p (and other miRNAs w/seed AGCAGCA),mir-17,miR-17-5p (and other miRNAs w/seed AAAGUGC),mir-183,mir-204,mir-23,miR-24-3p (and other miRNAs w/seed GGCU…	23
		Limb girdle muscular dystrophy type 2B						9.41e-23		let-7,mir-10,miR-103-3p (and other miRNAs w/seed GCAGCAU),mir-132,mir-146,mir-154,miR-155-5p (miRNAs w/seed UAAUGCU),mir-214,mir-30,miR-30a-3p (and other miRNAs w/seed UUUCAGU),mir-335,mir-362,mir-500	13		1.3e-18		let-7,mir-10,mir-130,mir-132,mir-146,miR-155-5p (miRNAs w/seed UAAUGCU),mir-210,miR-30a-3p (and other miRNAs w/seed UUUCAGU),mir-335,mir-362,mir-500	11
		Invasion of breast cancer cell lines						1.87e-09	0.498	let-7,mir-10,mir-149,miR-155-5p (miRNAs w/seed UAAUGCU),mir-17,miR-17-5p (and other miRNAs w/seed AAAGUGC),mir-181,miR-181a-5p (and other miRNAs w/seed ACAUUCA),mir-204,mir-29,miR-29b-3p (and other miRNAs w/seed AGCACCA),miR-7a-5p (and other miRNAs w/seed GGAAGAC),mir-9	13		1.09e-10	0.794	let-7,mir-10,mir-144,mir-149,miR-155-5p (miRNAs w/seed UAAUGCU),mir-17,miR-17-5p (and other miRNAs w/seed AAAGUGC),miR-181a-5p (and other miRNAs w/seed ACAUUCA),mir-182,mir-183,mir-204,mir-23,miR-7a-5p (and other miRNAs w/seed GGAAGAC),mir-8	14
		Malignant neoplasm of aerodigestive tract						5.53e-05		let-7,let-7a-5p (and other miRNAs w/seed GAGGUAG),miR-1-3p (and other miRNAs w/seed GGAAUGU),mir-10,miR-130a-3p (and other miRNAs w/seed AGUGCAA),mir-133,miR-133a-3p (and other miRNAs w/seed UUGGUCC),miR-16-5p (and other miRNAs w/seed AGCAGCA),mir-17,miR-17-5p (and other miRNAs w/seed AAAGUGC),miR-199a-5p (and other miRNAs w/seed CCAGUGU),mir-204,mir-214,miR-218-5p (and other miRNAs w/seed UGUGCU…	25		0.0001		let-7,let-7a-5p (and other miRNAs w/seed GAGGUAG),miR-1-3p (and other miRNAs w/seed GGAAUGU),mir-10,mir-130,mir-133,miR-133a-3p (and other miRNAs w/seed UUGGUCC),miR-139-5p (miRNAs w/seed CUACAGU),miR-140-5p (and other miRNAs w/seed AGUGGUU),miR-16-5p (and other miRNAs w/seed AGCAGCA),mir-17,miR-17-5p (and other miRNAs w/seed AAAGUGC),mir-183,miR-199a-5p (and other miRNAs w/seed CCAGUGU),mir-204,…	24
		Leukopoiesis						5.59e-05	-0.894	let-7,mir-10,mir-132,mir-146,miR-155-5p (miRNAs w/seed UAAUGCU),miR-16-5p (and other miRNAs w/seed AGCAGCA),mir-17,miR-17-5p (and other miRNAs w/seed AAAGUGC),mir-181,mir-326,miR-451a (and other miRNAs w/seed AACCGUU),miR-486-5p (and other miRNAs w/seed CCUGUAC),mir-9,miR-9-5p (and other miRNAs w/seed CUUUGGU)	14		0.000635	-1.445	let-7,mir-10,mir-132,mir-144,mir-146,miR-155-5p (miRNAs w/seed UAAUGCU),miR-16-5p (and other miRNAs w/seed AGCAGCA),mir-17,miR-17-5p (and other miRNAs w/seed AAAGUGC),mir-23,mir-326,miR-486-5p (and other miRNAs w/seed CCUGUAC)	12
		Interphase						1.64e-07	1.807	let-7,let-7a-5p (and other miRNAs w/seed GAGGUAG),mir-10,miR-124-3p (and other miRNAs w/seed AAGGCAC),mir-132,mir-154,miR-155-5p (miRNAs w/seed UAAUGCU),miR-16-5p (and other miRNAs w/seed AGCAGCA),mir-17,miR-17-5p (and other miRNAs w/seed AAAGUGC),mir-181,miR-26a-5p (and other miRNAs w/seed UCAAGUA),miR-27a-3p (and other miRNAs w/seed UCACAGU),mir-29,mir-30,miR-451a (and other miRNAs w/seed AACCG…	17		0.000293	2.126	let-7,let-7a-5p (and other miRNAs w/seed GAGGUAG),mir-10,mir-132,miR-155-5p (miRNAs w/seed UAAUGCU),miR-16-5p (and other miRNAs w/seed AGCAGCA),mir-17,miR-17-5p (and other miRNAs w/seed AAAGUGC),mir-186,mir-23,miR-26a-5p (and other miRNAs w/seed UCAAGUA),miR-27a-3p (and other miRNAs w/seed UCACAGU)	12
		Occlusion of artery						3.88e-07		let-7,let-7a-5p (and other miRNAs w/seed GAGGUAG),miR-1-3p (and other miRNAs w/seed GGAAUGU),mir-10,mir-133,miR-133a-3p (and other miRNAs w/seed UUGGUCC),mir-17,mir-181,mir-191,mir-208,mir-214,mir-30,miR-30c-5p (and other miRNAs w/seed GUAAACA),mir-342	14		1.04e-05		let-7,let-7a-5p (and other miRNAs w/seed GAGGUAG),miR-1-3p (and other miRNAs w/seed GGAAUGU),mir-10,mir-133,miR-133a-3p (and other miRNAs w/seed UUGGUCC),mir-17,mir-191,mir-208,miR-221-3p (and other miRNAs w/seed GCUACAU),mir-23,mir-342	12
		Extraadrenal retroperitoneal tumor						6.55e-05		mir-10,miR-103-3p (and other miRNAs w/seed GCAGCAU),mir-122,miR-130a-3p (and other miRNAs w/seed AGUGCAA),mir-132,miR-142-5p (and other miRNAs w/seed AUAAAGU),mir-146,miR-148a-3p (and other miRNAs w/seed CAGUGCA),miR-155-5p (miRNAs w/seed UAAUGCU),miR-16-5p (and other miRNAs w/seed AGCAGCA),mir-17,miR-17-5p (and other miRNAs w/seed AAAGUGC),mir-181,miR-181a-5p (and other miRNAs w/seed ACAUUCA),mi…	33		0.00296		mir-10,mir-122,mir-130,mir-132,miR-138-5p (miRNAs w/seed GCUGGUG),miR-139-5p (miRNAs w/seed CUACAGU),miR-142-5p (and other miRNAs w/seed AUAAAGU),mir-144,mir-146,miR-148a-3p (and other miRNAs w/seed CAGUGCA),miR-155-5p (miRNAs w/seed UAAUGCU),miR-16-5p (and other miRNAs w/seed AGCAGCA),mir-17,miR-17-5p (and other miRNAs w/seed AAAGUGC),miR-181a-5p (and other miRNAs w/seed ACAUUCA),mir-184,mir-186…	28
		Primary solid tumor						5.3e-20		let-7,let-7a-5p (and other miRNAs w/seed GAGGUAG),miR-1-3p (and other miRNAs w/seed GGAAUGU),mir-10,mir-122,miR-130a-3p (and other miRNAs w/seed AGUGCAA),mir-132,miR-142-5p (and other miRNAs w/seed AUAAAGU),mir-146,miR-148a-3p (and other miRNAs w/seed CAGUGCA),mir-149,miR-155-5p (miRNAs w/seed UAAUGCU),mir-17,miR-17-5p (and other miRNAs w/seed AAAGUGC),miR-218-5p (and other miRNAs w/seed UGUGCUU)…	24		8.35e-18		let-7,let-7a-5p (and other miRNAs w/seed GAGGUAG),miR-1-3p (and other miRNAs w/seed GGAAUGU),mir-10,mir-122,mir-130,mir-132,miR-142-5p (and other miRNAs w/seed AUAAAGU),mir-146,miR-148a-3p (and other miRNAs w/seed CAGUGCA),mir-149,miR-155-5p (miRNAs w/seed UAAUGCU),mir-17,miR-17-3p (and other miRNAs w/seed CUGCAGU),miR-17-5p (and other miRNAs w/seed AAAGUGC),mir-183,mir-205,miR-221-3p (and other …	22
		Dilated cardiomyopathy						1.72e-09		let-7,let-7a-5p (and other miRNAs w/seed GAGGUAG),miR-1-3p (and other miRNAs w/seed GGAAUGU),mir-10,mir-133,miR-16-5p (and other miRNAs w/seed AGCAGCA),mir-17,miR-17-5p (and other miRNAs w/seed AAAGUGC),mir-214,mir-30,miR-30c-5p (and other miRNAs w/seed GUAAACA),mir-342	12		1.84e-07		let-7,let-7a-5p (and other miRNAs w/seed GAGGUAG),miR-1-3p (and other miRNAs w/seed GGAAUGU),mir-10,mir-133,miR-16-5p (and other miRNAs w/seed AGCAGCA),mir-17,miR-17-5p (and other miRNAs w/seed AAAGUGC),mir-23,mir-342	10
		Limb girdle muscular dystrophy type 2a						6.99e-21		let-7,mir-10,miR-103-3p (and other miRNAs w/seed GCAGCAU),mir-132,mir-146,mir-154,mir-214,mir-30,miR-30a-3p (and other miRNAs w/seed UUUCAGU),mir-335,mir-362,mir-500	12		8.75e-17		let-7,mir-10,mir-130,mir-132,mir-146,mir-210,miR-30a-3p (and other miRNAs w/seed UUUCAGU),mir-335,mir-362,mir-500	10
		Nemaline myopathy						1.71e-21		let-7,mir-10,miR-103-3p (and other miRNAs w/seed GCAGCAU),mir-132,mir-146,mir-154,miR-155-5p (miRNAs w/seed UAAUGCU),mir-214,mir-30,miR-30a-3p (and other miRNAs w/seed UUUCAGU),mir-335,mir-362,mir-500	13		1.41e-17		let-7,mir-10,mir-130,mir-132,mir-146,miR-155-5p (miRNAs w/seed UAAUGCU),mir-210,miR-30a-3p (and other miRNAs w/seed UUUCAGU),mir-335,mir-362,mir-500	11
		Systemic autoimmune syndrome						2.37e-05		mir-122,miR-142-3p (and other miRNAs w/seed GUAGUGU),mir-146,mir-154,miR-155-5p (miRNAs w/seed UAAUGCU),miR-16-5p (and other miRNAs w/seed AGCAGCA),mir-17,miR-17-5p (and other miRNAs w/seed AAAGUGC),mir-181,miR-181a-5p (and other miRNAs w/seed ACAUUCA),mir-184,mir-192,mir-29,miR-29b-3p (and other miRNAs w/seed AGCACCA),mir-30,miR-30c-5p (and other miRNAs w/seed GUAAACA),mir-342,miR-374b-5p (and o…	19		0.00479		mir-122,miR-142-3p (and other miRNAs w/seed GUAGUGU),mir-146,miR-155-5p (miRNAs w/seed UAAUGCU),miR-16-5p (and other miRNAs w/seed AGCAGCA),mir-17,miR-17-5p (and other miRNAs w/seed AAAGUGC),miR-181a-5p (and other miRNAs w/seed ACAUUCA),mir-184,mir-23,miR-24-3p (and other miRNAs w/seed GGCUCAG),mir-342,miR-374b-5p (and other miRNAs w/seed UAUAAUA),mir-8	14
		Cell proliferation of lymphoma cell lines						6.64e-09	2.054	let-7,mir-146,miR-155-5p (miRNAs w/seed UAAUGCU),miR-16-5p (and other miRNAs w/seed AGCAGCA),mir-17,miR-17-5p (and other miRNAs w/seed AAAGUGC),mir-181,miR-181a-5p (and other miRNAs w/seed ACAUUCA),miR-26a-5p (and other miRNAs w/seed UCAAGUA),miR-708-5p (and other miRNAs w/seed AGGAGCU)	10		5.11e-09	2.552	let-7,mir-146,miR-155-5p (miRNAs w/seed UAAUGCU),miR-16-5p (and other miRNAs w/seed AGCAGCA),mir-17,miR-17-5p (and other miRNAs w/seed AAAGUGC),miR-181a-5p (and other miRNAs w/seed ACAUUCA),mir-23,miR-26a-5p (and other miRNAs w/seed UCAAGUA),miR-708-5p (and other miRNAs w/seed AGGAGCU)	10
		Apoptosis of carcinoma cell lines						1.41e-07	-0.485	let-7,let-7a-5p (and other miRNAs w/seed GAGGUAG),mir-10,mir-154,mir-17,mir-181,miR-181a-5p (and other miRNAs w/seed ACAUUCA),mir-214,mir-29,miR-29b-3p (and other miRNAs w/seed AGCACCA),mir-30	11		1.01e-06	0.763	let-7,let-7a-5p (and other miRNAs w/seed GAGGUAG),mir-10,miR-138-5p (miRNAs w/seed GCUGGUG),mir-17,miR-17-3p (and other miRNAs w/seed CUGCAGU),miR-181a-5p (and other miRNAs w/seed ACAUUCA),mir-186,miR-221-3p (and other miRNAs w/seed GCUACAU),mir-8	10
		Cell survival						4.16e-07	0.19	mir-10,mir-132,mir-133,miR-133a-3p (and other miRNAs w/seed UUGGUCC),miR-142-5p (and other miRNAs w/seed AUAAAGU),mir-146,mir-149,mir-154,miR-16-5p (and other miRNAs w/seed AGCAGCA),mir-17,miR-17-5p (and other miRNAs w/seed AAAGUGC),mir-181,miR-181a-5p (and other miRNAs w/seed ACAUUCA),mir-191,miR-193a-5p (miRNAs w/seed GGGUCUU),mir-29,mir-30,miR-30c-5p (and other miRNAs w/seed GUAAACA),mir-326,m…	24		1.18e-08	-0.429	mir-10,mir-132,mir-133,miR-133a-3p (and other miRNAs w/seed UUGGUCC),miR-142-5p (and other miRNAs w/seed AUAAAGU),mir-144,mir-146,mir-149,miR-16-5p (and other miRNAs w/seed AGCAGCA),mir-17,miR-17-5p (and other miRNAs w/seed AAAGUGC),miR-181a-5p (and other miRNAs w/seed ACAUUCA),mir-186,mir-191,miR-193a-5p (miRNAs w/seed GGGUCUU),mir-210,miR-221-3p (and other miRNAs w/seed GCUACAU),mir-23,miR-24-3…	26
		Uterine carcinoma						2.6e-09		let-7,let-7a-5p (and other miRNAs w/seed GAGGUAG),mir-10,miR-103-3p (and other miRNAs w/seed GCAGCAU),miR-130a-3p (and other miRNAs w/seed AGUGCAA),mir-132,mir-133,miR-133a-3p (and other miRNAs w/seed UUGGUCC),miR-142-3p (and other miRNAs w/seed GUAGUGU),miR-142-5p (and other miRNAs w/seed AUAAAGU),mir-146,mir-149,mir-154,miR-155-5p (miRNAs w/seed UAAUGCU),miR-16-5p (and other miRNAs w/seed AGCAG…	39		2.61e-06		let-7,let-7a-5p (and other miRNAs w/seed GAGGUAG),mir-10,mir-130,mir-132,mir-133,miR-133a-3p (and other miRNAs w/seed UUGGUCC),miR-142-3p (and other miRNAs w/seed GUAGUGU),miR-142-5p (and other miRNAs w/seed AUAAAGU),mir-146,mir-149,miR-155-5p (miRNAs w/seed UAAUGCU),miR-16-5p (and other miRNAs w/seed AGCAGCA),mir-17,miR-17-5p (and other miRNAs w/seed AAAGUGC),miR-181a-5p (and other miRNAs w/seed…	33
		Upper gastrointestinal carcinoma						0.00243		let-7,let-7a-5p (and other miRNAs w/seed GAGGUAG),miR-1-3p (and other miRNAs w/seed GGAAUGU),mir-10,miR-130a-3p (and other miRNAs w/seed AGUGCAA),mir-133,miR-133a-3p (and other miRNAs w/seed UUGGUCC),miR-16-5p (and other miRNAs w/seed AGCAGCA),mir-17,miR-17-5p (and other miRNAs w/seed AAAGUGC),mir-192,mir-204,mir-214,miR-218-5p (and other miRNAs w/seed UGUGCUU),miR-26a-5p (and other miRNAs w/seed…	25		0.00773		let-7,let-7a-5p (and other miRNAs w/seed GAGGUAG),miR-1-3p (and other miRNAs w/seed GGAAUGU),mir-10,mir-130,mir-133,miR-133a-3p (and other miRNAs w/seed UUGGUCC),miR-139-5p (miRNAs w/seed CUACAGU),miR-140-5p (and other miRNAs w/seed AGUGGUU),miR-16-5p (and other miRNAs w/seed AGCAGCA),mir-17,miR-17-5p (and other miRNAs w/seed AAAGUGC),mir-183,mir-204,mir-23,miR-24-3p (and other miRNAs w/seed GGCU…	23
		Cell proliferation of breast cancer cell lines						3.02e-05	0.048	miR-155-5p (miRNAs w/seed UAAUGCU),mir-17,miR-17-5p (and other miRNAs w/seed AAAGUGC),mir-181,miR-181a-5p (and other miRNAs w/seed ACAUUCA),mir-204,miR-26a-5p (and other miRNAs w/seed UCAAGUA),miR-27a-3p (and other miRNAs w/seed UCACAGU),mir-29,miR-29b-3p (and other miRNAs w/seed AGCACCA),miR-7a-5p (and other miRNAs w/seed GGAAGAC)	11		0.000125	0.518	miR-155-5p (miRNAs w/seed UAAUGCU),mir-17,miR-17-5p (and other miRNAs w/seed AAAGUGC),miR-181a-5p (and other miRNAs w/seed ACAUUCA),mir-204,mir-23,miR-26a-5p (and other miRNAs w/seed UCAAGUA),miR-27a-3p (and other miRNAs w/seed UCACAGU),miR-7a-5p (and other miRNAs w/seed GGAAGAC),mir-8	10
		X-linked hereditary disease						1.11e-07		mir-133,mir-146,mir-154,miR-155-5p (miRNAs w/seed UAAUGCU),mir-214,mir-30,miR-30a-3p (and other miRNAs w/seed UUUCAGU),mir-31,mir-335,mir-362,mir-500,miR-532-5p (and other miRNAs w/seed AUGCCUU)	12		5.52e-06		mir-130,mir-133,mir-146,miR-155-5p (miRNAs w/seed UAAUGCU),mir-210,miR-30a-3p (and other miRNAs w/seed UUUCAGU),mir-31,mir-335,mir-362,mir-500	10
		Endometriosis						3.49e-09		miR-1-3p (and other miRNAs w/seed GGAAUGU),mir-10,mir-132,miR-142-3p (and other miRNAs w/seed GUAGUGU),miR-16-5p (and other miRNAs w/seed AGCAGCA),mir-17,miR-17-5p (and other miRNAs w/seed AAAGUGC),mir-29,miR-29b-3p (and other miRNAs w/seed AGCACCA),mir-30,miR-30a-3p (and other miRNAs w/seed UUUCAGU),miR-365-3p (and other miRNAs w/seed AAUGCCC),mir-9,miR-9-5p (and other miRNAs w/seed CUUUGGU)	14		2.34e-10		miR-1-3p (and other miRNAs w/seed GGAAUGU),mir-10,mir-130,mir-132,miR-142-3p (and other miRNAs w/seed GUAGUGU),miR-16-5p (and other miRNAs w/seed AGCAGCA),mir-17,miR-17-5p (and other miRNAs w/seed AAAGUGC),mir-182,mir-183,mir-186,miR-30a-3p (and other miRNAs w/seed UUUCAGU),miR-365-3p (and other miRNAs w/seed AAUGCCC),miR-425-5p (and other miRNAs w/seed AUGACAC),mir-8	15
		Dermatomyositis						6.67e-13		mir-10,mir-132,mir-146,mir-154,miR-155-5p (miRNAs w/seed UAAUGCU),mir-214,mir-30,miR-30a-3p (and other miRNAs w/seed UUUCAGU),mir-335,mir-362,mir-500	11		1.58e-11		mir-10,mir-130,mir-132,mir-146,miR-155-5p (miRNAs w/seed UAAUGCU),mir-210,miR-30a-3p (and other miRNAs w/seed UUUCAGU),mir-335,mir-362,mir-500	10
		HER2-negative breast cancer						9.4e-10		let-7,mir-10,mir-154,miR-16-5p (and other miRNAs w/seed AGCAGCA),mir-17,mir-191,mir-214,mir-29,mir-30,mir-342,miR-361-5p (miRNAs w/seed UAUCAGA)	11		2.09e-12		let-7,mir-10,mir-130,miR-16-5p (and other miRNAs w/seed AGCAGCA),mir-17,mir-191,mir-205,miR-24-3p (and other miRNAs w/seed GGCUCAG),mir-342,miR-361-3p (miRNAs w/seed CCCCCAG),miR-361-5p (miRNAs w/seed UAUCAGA),miR-421-3p (and other miRNAs w/seed UCAACAG),mir-8	13
		Idiopathic pulmonary fibrosis						7.55e-25		let-7,let-7a-5p (and other miRNAs w/seed GAGGUAG),mir-10,miR-142-3p (and other miRNAs w/seed GUAGUGU),miR-142-5p (and other miRNAs w/seed AUAAAGU),miR-155-5p (miRNAs w/seed UAAUGCU),mir-17,miR-17-5p (and other miRNAs w/seed AAAGUGC),mir-181,mir-184,miR-26a-5p (and other miRNAs w/seed UCAAGUA),mir-29,miR-29b-3p (and other miRNAs w/seed AGCACCA),mir-30,miR-30a-3p (and other miRNAs w/seed UUUCAGU),m…	19		1.13e-28		let-7,let-7a-5p (and other miRNAs w/seed GAGGUAG),mir-10,mir-130,miR-138-5p (miRNAs w/seed GCUGGUG),miR-140-5p (and other miRNAs w/seed AGUGGUU),miR-142-3p (and other miRNAs w/seed GUAGUGU),miR-142-5p (and other miRNAs w/seed AUAAAGU),mir-144,miR-155-5p (miRNAs w/seed UAAUGCU),mir-17,miR-17-3p (and other miRNAs w/seed CUGCAGU),miR-17-5p (and other miRNAs w/seed AAAGUGC),mir-184,mir-186,mir-210,mi…	21
		Proliferation of muscle cells						1.77e-06	0.437	let-7,mir-10,mir-133,miR-133a-3p (and other miRNAs w/seed UUGGUCC),miR-16-5p (and other miRNAs w/seed AGCAGCA),mir-17,mir-204,mir-208,mir-214,mir-29,mir-31	11		9.81e-06	-0.554	let-7,mir-10,mir-133,miR-133a-3p (and other miRNAs w/seed UUGGUCC),miR-16-5p (and other miRNAs w/seed AGCAGCA),mir-17,mir-204,mir-208,miR-221-3p (and other miRNAs w/seed GCUACAU),mir-31	10
		Cell proliferation of cervical cancer cell lines						1.14e-12	-0.397	let-7,mir-10,mir-133,miR-133a-3p (and other miRNAs w/seed UUGGUCC),mir-17,mir-181,miR-181a-5p (and other miRNAs w/seed ACAUUCA),mir-190,mir-191,mir-192,miR-199a-5p (and other miRNAs w/seed CCAGUGU),mir-204,miR-218-5p (and other miRNAs w/seed UGUGCUU),mir-29	14		4.58e-08	-0.93	let-7,mir-10,mir-133,miR-133a-3p (and other miRNAs w/seed UUGGUCC),mir-144,mir-17,miR-181a-5p (and other miRNAs w/seed ACAUUCA),mir-191,miR-199a-5p (and other miRNAs w/seed CCAGUGU),mir-204	10
		Primary tumor						2.19e-17		let-7,let-7a-5p (and other miRNAs w/seed GAGGUAG),miR-1-3p (and other miRNAs w/seed GGAAUGU),mir-10,mir-122,miR-130a-3p (and other miRNAs w/seed AGUGCAA),mir-132,miR-142-5p (and other miRNAs w/seed AUAAAGU),mir-146,miR-148a-3p (and other miRNAs w/seed CAGUGCA),mir-149,miR-155-5p (miRNAs w/seed UAAUGCU),miR-218-5p (and other miRNAs w/seed UGUGCUU),miR-27a-3p (and other miRNAs w/seed UCACAGU),mir-2…	22		3.88e-14		let-7,let-7a-5p (and other miRNAs w/seed GAGGUAG),miR-1-3p (and other miRNAs w/seed GGAAUGU),mir-10,mir-122,mir-130,mir-132,miR-142-5p (and other miRNAs w/seed AUAAAGU),mir-146,miR-148a-3p (and other miRNAs w/seed CAGUGCA),mir-149,miR-155-5p (miRNAs w/seed UAAUGCU),mir-183,mir-205,miR-221-3p (and other miRNAs w/seed GCUACAU),mir-23,miR-27a-3p (and other miRNAs w/seed UCACAGU),mir-32,mir-8	19
		Stomach tumor						0.000379		let-7,let-7a-5p (and other miRNAs w/seed GAGGUAG),miR-103-3p (and other miRNAs w/seed GCAGCAU),mir-133,miR-133a-3p (and other miRNAs w/seed UUGGUCC),miR-148a-3p (and other miRNAs w/seed CAGUGCA),miR-16-5p (and other miRNAs w/seed AGCAGCA),mir-17,miR-17-5p (and other miRNAs w/seed AAAGUGC),mir-191,mir-192,mir-214,miR-27a-3p (and other miRNAs w/seed UCACAGU),mir-31,mir-340,miR-451a (and other miRNA…	18		8.44e-05		let-7,let-7a-5p (and other miRNAs w/seed GAGGUAG),mir-133,miR-133a-3p (and other miRNAs w/seed UUGGUCC),miR-139-5p (miRNAs w/seed CUACAGU),miR-148a-3p (and other miRNAs w/seed CAGUGCA),miR-16-5p (and other miRNAs w/seed AGCAGCA),mir-17,miR-17-5p (and other miRNAs w/seed AAAGUGC),mir-183,mir-191,miR-221-3p (and other miRNAs w/seed GCUACAU),mir-23,miR-27a-3p (and other miRNAs w/seed UCACAGU),mir-31…	19
MID-LR	1	Cell death of lung cancer cell lines						9.09e-08	1.127	mir-10,mir-132,mir-146,mir-154,mir-17,mir-181,miR-181a-5p (and other miRNAs w/seed ACAUUCA),mir-191,mir-29,miR-29b-3p (and other miRNAs w/seed AGCACCA),mir-30	11							1.46e-11	0.551	mir-10,miR-143-3p (and other miRNAs w/seed GAGAUGA),miR-145-5p (and other miRNAs w/seed UCCAGUU),mir-154,mir-17,mir-181,miR-181a-5p (and other miRNAs w/seed ACAUUCA),mir-191,miR-29b-3p (and other miRNAs w/seed AGCACCA),mir-8	10
EARLY	4	Bladder tumor	0.000317		mir-1,miR-1-3p (and other miRNAs w/seed GGAAUGU),mir-10,miR-124-3p (and other miRNAs w/seed AAGGCAC),mir-133,miR-133a-3p (and other miRNAs w/seed UUGGUCC),miR-139-5p (miRNAs w/seed CUACAGU),mir-17,mir-184,miR-193a-3p (and other miRNAs w/seed ACUGGCC),miR-29b-3p (and other miRNAs w/seed AGCACCA),mir-503	12
		Transcription	0.016	-0.53	mir-1,mir-10,mir-122,mir-132,mir-133,mir-136,mir-146,mir-154,mir-17,mir-184,mir-208,mir-217,mir-34	13
		Expression of RNA	0.011	-0.752	mir-1,mir-10,mir-122,mir-132,mir-133,mir-136,mir-146,mir-154,mir-17,mir-184,mir-208,mir-217,mir-31,mir-34	14
		Digestive system cancer	0.00361		mir-1,miR-1-3p (and other miRNAs w/seed GGAAUGU),mir-10,miR-103-3p (and other miRNAs w/seed GCAGCAU),mir-122,miR-124-3p (and other miRNAs w/seed AAGGCAC),mir-132,mir-133,miR-133a-3p (and other miRNAs w/seed UUGGUCC),mir-136,miR-139-5p (miRNAs w/seed CUACAGU),mir-146,mir-154,miR-16-5p (and other miRNAs w/seed AGCAGCA),mir-17,mir-184,mir-190,miR-193a-3p (and other miRNAs w/seed ACUGGCC),miR-202-3p …	41
MID	37	Growth of organism						0.000261	-0.86	let-7,mir-10,miR-103-3p (and other miRNAs w/seed GCAGCAU),miR-148a-3p (and other miRNAs w/seed CAGUGCA),mir-17,miR-17-5p (and other miRNAs w/seed AAAGUGC),mir-214,mir-29,miR-29b-3p (and other miRNAs w/seed AGCACCA),mir-30,miR-30c-5p (and other miRNAs w/seed GUAAACA),mir-326,mir-9	13
		Systemic sclerosis						1.5e-11		let-7,let-7a-5p (and other miRNAs w/seed GAGGUAG),miR-1-3p (and other miRNAs w/seed GGAAUGU),mir-10,miR-124-3p (and other miRNAs w/seed AAGGCAC),miR-142-5p (and other miRNAs w/seed AUAAAGU),mir-146,mir-17,mir-192,mir-208	10
		B-cell leukemia						1.35e-06		let-7,let-7a-5p (and other miRNAs w/seed GAGGUAG),mir-10,miR-130a-3p (and other miRNAs w/seed AGUGCAA),miR-142-3p (and other miRNAs w/seed GUAGUGU),miR-155-5p (miRNAs w/seed UAAUGCU),miR-16-5p (and other miRNAs w/seed AGCAGCA),mir-29,miR-29b-3p (and other miRNAs w/seed AGCACCA),miR-451a (and other miRNAs w/seed AACCGUU)	10
		Stenosis of aorta						5e-14		let-7,let-7a-5p (and other miRNAs w/seed GAGGUAG),miR-1-3p (and other miRNAs w/seed GGAAUGU),mir-10,mir-17,mir-181,mir-191,mir-214,mir-30,miR-30c-5p (and other miRNAs w/seed GUAAACA),mir-342	11
		Subcutaneous tumor						1.28e-06		let-7,let-7a-5p (and other miRNAs w/seed GAGGUAG),mir-132,miR-27a-3p (and other miRNAs w/seed UCACAGU),mir-29,miR-29b-3p (and other miRNAs w/seed AGCACCA),mir-30,miR-30c-5p (and other miRNAs w/seed GUAAACA),mir-32,mir-9,miR-92a-3p (and other miRNAs w/seed AUUGCAC)	11
		Stage I-II cancer						1.09e-08		let-7,let-7a-5p (and other miRNAs w/seed GAGGUAG),mir-10,miR-16-5p (and other miRNAs w/seed AGCAGCA),mir-17,miR-17-5p (and other miRNAs w/seed AAAGUGC),mir-181,miR-181a-5p (and other miRNAs w/seed ACAUUCA),mir-31,miR-92a-3p (and other miRNAs w/seed AUUGCAC)	10
		Lymphocytic leukemia						0.000195		let-7,let-7a-5p (and other miRNAs w/seed GAGGUAG),mir-10,miR-130a-3p (and other miRNAs w/seed AGUGCAA),miR-142-3p (and other miRNAs w/seed GUAGUGU),miR-155-5p (miRNAs w/seed UAAUGCU),miR-16-5p (and other miRNAs w/seed AGCAGCA),mir-17,mir-29,miR-29b-3p (and other miRNAs w/seed AGCACCA),miR-451a (and other miRNAs w/seed AACCGUU),miR-92a-3p (and other miRNAs w/seed AUUGCAC)	12
		Pancreatobiliary tumor						0.00178		let-7,mir-10,miR-103-3p (and other miRNAs w/seed GCAGCAU),miR-130a-3p (and other miRNAs w/seed AGUGCAA),mir-132,miR-142-5p (and other miRNAs w/seed AUAAAGU),mir-146,miR-148a-3p (and other miRNAs w/seed CAGUGCA),miR-155-5p (miRNAs w/seed UAAUGCU),miR-16-5p (and other miRNAs w/seed AGCAGCA),mir-17,miR-17-5p (and other miRNAs w/seed AAAGUGC),mir-181,miR-181a-5p (and other miRNAs w/seed ACAUUCA),mir-…	27
		Colony formation						0.000199	-0.575	let-7,let-7a-5p (and other miRNAs w/seed GAGGUAG),mir-10,mir-133,miR-133a-3p (and other miRNAs w/seed UUGGUCC),mir-192,mir-214,miR-26a-5p (and other miRNAs w/seed UCAAGUA),miR-27a-3p (and other miRNAs w/seed UCACAGU),mir-29,mir-31	11
		Muscle tumor						0.000341		let-7,let-7a-5p (and other miRNAs w/seed GAGGUAG),miR-1-3p (and other miRNAs w/seed GGAAUGU),mir-132,miR-27a-3p (and other miRNAs w/seed UCACAGU),mir-29,miR-29b-3p (and other miRNAs w/seed AGCACCA),mir-30,miR-30c-5p (and other miRNAs w/seed GUAAACA),mir-32,miR-92a-3p (and other miRNAs w/seed AUUGCAC)	11
		Polymyositis						3.14e-15		mir-10,mir-132,mir-146,mir-154,miR-155-5p (miRNAs w/seed UAAUGCU),mir-214,mir-30,miR-30a-3p (and other miRNAs w/seed UUUCAGU),mir-362,mir-500	10
		Central nervous system solid tumor						0.000108		mir-10,miR-124-3p (and other miRNAs w/seed AAGGCAC),mir-17,miR-17-5p (and other miRNAs w/seed AAAGUGC),mir-181,miR-181a-5p (and other miRNAs w/seed ACAUUCA),miR-218-5p (and other miRNAs w/seed UGUGCUU),miR-26a-5p (and other miRNAs w/seed UCAAGUA),mir-29,mir-30,miR-30c-5p (and other miRNAs w/seed GUAAACA),mir-31,mir-326,mir-340,mir-342,miR-7a-5p (and other miRNAs w/seed GGAAGAC),mir-9,miR-92a-3p (…	18
		Morphology of body cavity						0.000996		let-7,let-7a-5p (and other miRNAs w/seed GAGGUAG),miR-1-3p (and other miRNAs w/seed GGAAUGU),mir-10,mir-122,mir-133,miR-133a-3p (and other miRNAs w/seed UUGGUCC),mir-146,miR-16-5p (and other miRNAs w/seed AGCAGCA),mir-17,miR-17-5p (and other miRNAs w/seed AAAGUGC),miR-199a-5p (and other miRNAs w/seed CCAGUGU),mir-208,mir-214,mir-29,mir-30,miR-30c-5p (and other miRNAs w/seed GUAAACA),mir-342	18
		Uterine leiomyoma						2e-07		let-7,let-7a-5p (and other miRNAs w/seed GAGGUAG),mir-132,miR-27a-3p (and other miRNAs w/seed UCACAGU),mir-29,miR-29b-3p (and other miRNAs w/seed AGCACCA),mir-30,miR-30c-5p (and other miRNAs w/seed GUAAACA),mir-32,miR-92a-3p (and other miRNAs w/seed AUUGCAC)	10
		Viral Infection						0.00106	-0.894	mir-10,miR-103-3p (and other miRNAs w/seed GCAGCAU),mir-122,miR-130a-3p (and other miRNAs w/seed AGUGCAA),mir-132,miR-148a-3p (and other miRNAs w/seed CAGUGCA),miR-16-5p (and other miRNAs w/seed AGCAGCA),mir-17,miR-17-5p (and other miRNAs w/seed AAAGUGC),miR-199a-5p (and other miRNAs w/seed CCAGUGU),mir-208,mir-214,miR-27a-3p (and other miRNAs w/seed UCACAGU),mir-29,miR-29b-3p (and other miRNAs w…	18
		Genital tumor						0.00671		let-7,let-7a-5p (and other miRNAs w/seed GAGGUAG),mir-10,miR-103-3p (and other miRNAs w/seed GCAGCAU),miR-124-3p (and other miRNAs w/seed AAGGCAC),miR-130a-3p (and other miRNAs w/seed AGUGCAA),mir-132,mir-133,miR-133a-3p (and other miRNAs w/seed UUGGUCC),miR-142-3p (and other miRNAs w/seed GUAGUGU),miR-142-5p (and other miRNAs w/seed AUAAAGU),mir-146,miR-148a-3p (and other miRNAs w/seed CAGUGCA),…	44
		Cell death of cancer cells						2.26e-07	-0.755	mir-10,mir-132,mir-146,mir-149,miR-16-5p (and other miRNAs w/seed AGCAGCA),mir-17,miR-17-5p (and other miRNAs w/seed AAAGUGC),mir-181,mir-192,miR-193a-5p (miRNAs w/seed GGGUCUU),mir-29,miR-29b-3p (and other miRNAs w/seed AGCACCA)	12
		Renal lesion						0.00376		mir-122,mir-154,miR-155-5p (miRNAs w/seed UAAUGCU),miR-16-5p (and other miRNAs w/seed AGCAGCA),mir-184,mir-192,miR-199a-5p (and other miRNAs w/seed CCAGUGU),mir-204,mir-29,miR-29b-3p (and other miRNAs w/seed AGCACCA),mir-335,miR-451a (and other miRNAs w/seed AACCGUU),mir-9,miR-9-5p (and other miRNAs w/seed CUUUGGU)	14
		Hematopoiesis of mononuclear leukocytes						0.000806	-1.154	let-7,mir-132,mir-146,miR-155-5p (miRNAs w/seed UAAUGCU),miR-16-5p (and other miRNAs w/seed AGCAGCA),mir-17,miR-17-5p (and other miRNAs w/seed AAAGUGC),mir-181,mir-326,mir-9,miR-9-5p (and other miRNAs w/seed CUUUGGU)	11
		Proliferation of immune cells						0.00581	-2.116	mir-132,mir-146,miR-155-5p (miRNAs w/seed UAAUGCU),mir-17,miR-17-5p (and other miRNAs w/seed AAAGUGC),mir-181,mir-29,mir-30,mir-32,miR-486-5p (and other miRNAs w/seed CCUGUAC)	10
		B-cell neoplasm						3.92e-05	-1.964	let-7,let-7a-5p (and other miRNAs w/seed GAGGUAG),mir-10,miR-130a-3p (and other miRNAs w/seed AGUGCAA),mir-132,miR-142-3p (and other miRNAs w/seed GUAGUGU),mir-146,mir-154,miR-155-5p (miRNAs w/seed UAAUGCU),miR-16-5p (and other miRNAs w/seed AGCAGCA),mir-17,miR-17-5p (and other miRNAs w/seed AAAGUGC),mir-184,mir-192,mir-29,miR-29b-3p (and other miRNAs w/seed AGCACCA),miR-451a (and other miRNAs w/…	19
		Proliferation of endothelial cells						3.35e-06	0.373	let-7,mir-10,mir-132,mir-133,mir-146,mir-154,miR-16-5p (and other miRNAs w/seed AGCAGCA),mir-17,mir-29,mir-30	10
		Rheumatoid arthritis						0.000426		mir-146,miR-155-5p (miRNAs w/seed UAAUGCU),miR-16-5p (and other miRNAs w/seed AGCAGCA),mir-17,mir-181,miR-181a-5p (and other miRNAs w/seed ACAUUCA),mir-29,miR-29b-3p (and other miRNAs w/seed AGCACCA),mir-30,miR-30c-5p (and other miRNAs w/seed GUAAACA),miR-374b-5p (and other miRNAs w/seed UAUAAUA),miR-92a-3p (and other miRNAs w/seed AUUGCAC)	12
		Liver lesion						0.00158	0.159	let-7,let-7a-5p (and other miRNAs w/seed GAGGUAG),miR-1-3p (and other miRNAs w/seed GGAAUGU),mir-10,miR-103-3p (and other miRNAs w/seed GCAGCAU),mir-122,miR-130a-3p (and other miRNAs w/seed AGUGCAA),mir-132,mir-133,miR-133a-3p (and other miRNAs w/seed UUGGUCC),mir-146,miR-148a-3p (and other miRNAs w/seed CAGUGCA),miR-151-5p (and other miRNAs w/seed CGAGGAG),mir-154,miR-155-5p (miRNAs w/seed UAAUG…	41
		Stage I-III colorectal cancer						6.92e-16		let-7,let-7a-5p (and other miRNAs w/seed GAGGUAG),mir-10,miR-16-5p (and other miRNAs w/seed AGCAGCA),mir-17,miR-17-5p (and other miRNAs w/seed AAAGUGC),mir-181,miR-181a-5p (and other miRNAs w/seed ACAUUCA),mir-31,miR-92a-3p (and other miRNAs w/seed AUUGCAC)	10
		Apoptosis of cancer cells						4.1e-08	-0.508	mir-10,mir-146,mir-149,miR-16-5p (and other miRNAs w/seed AGCAGCA),mir-17,miR-17-5p (and other miRNAs w/seed AAAGUGC),mir-181,mir-192,mir-29,miR-29b-3p (and other miRNAs w/seed AGCACCA)	10
		Congenital malformation of genitourinary system						1.04e-12		mir-10,mir-132,mir-146,miR-148a-3p (and other miRNAs w/seed CAGUGCA),mir-154,mir-17,miR-17-5p (and other miRNAs w/seed AAAGUGC),mir-181,miR-181a-5p (and other miRNAs w/seed ACAUUCA),miR-199a-5p (and other miRNAs w/seed CCAGUGU),mir-214,miR-216a-5p (miRNAs w/seed AAUCUCA),mir-29,mir-30,miR-30c-5p (and other miRNAs w/seed GUAAACA),mir-31,mir-335,miR-7a-5p (and other miRNAs w/seed GGAAGAC)	18
		Fibrosis of heart						5.79e-10	0.424	let-7,mir-10,mir-133,miR-133a-3p (and other miRNAs w/seed UUGGUCC),miR-16-5p (and other miRNAs w/seed AGCAGCA),miR-199a-5p (and other miRNAs w/seed CCAGUGU),mir-208,mir-29,miR-29b-3p (and other miRNAs w/seed AGCACCA),mir-30,miR-30c-5p (and other miRNAs w/seed GUAAACA)	11
		Interphase of tumor cell lines						4.81e-06		mir-10,miR-124-3p (and other miRNAs w/seed AAGGCAC),mir-132,mir-154,miR-155-5p (miRNAs w/seed UAAUGCU),miR-16-5p (and other miRNAs w/seed AGCAGCA),mir-17,mir-181,miR-26a-5p (and other miRNAs w/seed UCAAGUA),mir-30,miR-451a (and other miRNAs w/seed AACCGUU)	11
		Immune response of cells						0.000121	0.8	let-7,mir-10,miR-142-3p (and other miRNAs w/seed GUAGUGU),mir-146,miR-155-5p (miRNAs w/seed UAAUGCU),mir-17,mir-29,miR-29b-3p (and other miRNAs w/seed AGCACCA),mir-30,mir-615,mir-9	11
		Pancreatic tumor						0.00143		mir-10,miR-103-3p (and other miRNAs w/seed GCAGCAU),miR-130a-3p (and other miRNAs w/seed AGUGCAA),mir-132,miR-142-5p (and other miRNAs w/seed AUAAAGU),mir-146,miR-148a-3p (and other miRNAs w/seed CAGUGCA),miR-155-5p (miRNAs w/seed UAAUGCU),miR-16-5p (and other miRNAs w/seed AGCAGCA),mir-17,miR-17-5p (and other miRNAs w/seed AAAGUGC),mir-181,miR-181a-5p (and other miRNAs w/seed ACAUUCA),mir-190,mi…	25
		Central nervous system cancer						2.8e-06		mir-10,miR-124-3p (and other miRNAs w/seed AAGGCAC),mir-17,miR-17-5p (and other miRNAs w/seed AAAGUGC),mir-181,miR-181a-5p (and other miRNAs w/seed ACAUUCA),miR-218-5p (and other miRNAs w/seed UGUGCUU),miR-26a-5p (and other miRNAs w/seed UCAAGUA),mir-30,miR-30c-5p (and other miRNAs w/seed GUAAACA),mir-326,mir-340,miR-7a-5p (and other miRNAs w/seed GGAAGAC),miR-92a-3p (and other miRNAs w/seed AUUG…	14
		Advanced malignant tumor						3.19e-19	-0.168	let-7,let-7a-5p (and other miRNAs w/seed GAGGUAG),miR-1-3p (and other miRNAs w/seed GGAAUGU),mir-10,mir-122,miR-130a-3p (and other miRNAs w/seed AGUGCAA),mir-132,mir-133,miR-133a-3p (and other miRNAs w/seed UUGGUCC),miR-142-5p (and other miRNAs w/seed AUAAAGU),mir-146,miR-148a-3p (and other miRNAs w/seed CAGUGCA),mir-149,mir-154,miR-155-5p (miRNAs w/seed UAAUGCU),mir-17,miR-17-5p (and other miRNA…	34
		G1 phase						1.79e-07	2.317	let-7,let-7a-5p (and other miRNAs w/seed GAGGUAG),mir-10,miR-124-3p (and other miRNAs w/seed AAGGCAC),mir-154,miR-16-5p (and other miRNAs w/seed AGCAGCA),mir-17,miR-17-5p (and other miRNAs w/seed AAAGUGC),miR-26a-5p (and other miRNAs w/seed UCAAGUA),miR-27a-3p (and other miRNAs w/seed UCACAGU),mir-29,mir-30,miR-92a-3p (and other miRNAs w/seed AUUGCAC)	13
		Primitive neuroectodermal tumor						1.11e-07		mir-10,mir-17,miR-17-5p (and other miRNAs w/seed AAAGUGC),mir-181,miR-218-5p (and other miRNAs w/seed UGUGCUU),mir-29,mir-30,miR-30c-5p (and other miRNAs w/seed GUAAACA),mir-9,miR-92a-3p (and other miRNAs w/seed AUUGCAC)	10
		Arrest in interphase						6.93e-05		miR-124-3p (and other miRNAs w/seed AAGGCAC),mir-132,mir-154,miR-16-5p (and other miRNAs w/seed AGCAGCA),mir-17,mir-181,miR-26a-5p (and other miRNAs w/seed UCAAGUA),miR-27a-3p (and other miRNAs w/seed UCACAGU),mir-30,miR-451a (and other miRNAs w/seed AACCGUU)	10
		Papillary thyroid carcinoma						6.69e-11		miR-130a-3p (and other miRNAs w/seed AGUGCAA),mir-146,mir-154,mir-17,miR-17-5p (and other miRNAs w/seed AAAGUGC),mir-181,miR-181a-5p (and other miRNAs w/seed ACAUUCA),miR-218-5p (and other miRNAs w/seed UGUGCUU),mir-30,miR-30c-5p (and other miRNAs w/seed GUAAACA),mir-31	11
LATE	12	Cell movement of breast cancer cell lines											4.68e-07	1.146	let-7,mir-144,mir-149,miR-155-5p (miRNAs w/seed UAAUGCU),mir-17,miR-17-5p (and other miRNAs w/seed AAAGUGC),miR-181a-5p (and other miRNAs w/seed ACAUUCA),mir-204,mir-23,miR-7a-5p (and other miRNAs w/seed GGAAGAC),mir-8	11
		Ovarian endometriosis											1.18e-21		miR-1-3p (and other miRNAs w/seed GGAAUGU),mir-10,mir-130,mir-132,mir-17,miR-17-5p (and other miRNAs w/seed AAAGUGC),mir-182,mir-183,mir-186,miR-30a-3p (and other miRNAs w/seed UUUCAGU),miR-365-3p (and other miRNAs w/seed AAUGCCC),miR-425-5p (and other miRNAs w/seed AUGACAC),mir-8	13
		Metastasis of cells											1.79e-10	0.088	let-7,let-7a-5p (and other miRNAs w/seed GAGGUAG),mir-10,mir-133,miR-133a-3p (and other miRNAs w/seed UUGGUCC),miR-138-5p (miRNAs w/seed GCUGGUG),mir-149,mir-17,miR-17-5p (and other miRNAs w/seed AAAGUGC),mir-182,mir-210,mir-23,mir-335,mir-8	14
		Slowly progressive idiopathic pulmonary fibrosis											1.29e-22		let-7,mir-10,mir-130,miR-140-5p (and other miRNAs w/seed AGUGGUU),miR-142-3p (and other miRNAs w/seed GUAGUGU),miR-142-5p (and other miRNAs w/seed AUAAAGU),mir-144,mir-17,mir-186,mir-210,mir-32,mir-8	12
		Neuroendocrine tumor											0.00201		let-7,let-7a-5p (and other miRNAs w/seed GAGGUAG),miR-142-5p (and other miRNAs w/seed AUAAAGU),mir-144,mir-146,miR-16-5p (and other miRNAs w/seed AGCAGCA),mir-17,miR-17-5p (and other miRNAs w/seed AAAGUGC),mir-210,mir-8	10
		Breast carcinoma											0.00738		let-7,let-7a-5p (and other miRNAs w/seed GAGGUAG),mir-10,miR-142-5p (and other miRNAs w/seed AUAAAGU),miR-16-5p (and other miRNAs w/seed AGCAGCA),mir-17,miR-17-5p (and other miRNAs w/seed AAAGUGC),mir-182,mir-183,mir-191,mir-205,mir-210,mir-342,miR-425-3p (miRNAs w/seed UCGGGAA),mir-8,mir-874	16
		Rapidly progressive idiopathic pulmonary fibrosis											7.07e-19		let-7,mir-10,mir-130,miR-140-5p (and other miRNAs w/seed AGUGGUU),miR-142-3p (and other miRNAs w/seed GUAGUGU),miR-142-5p (and other miRNAs w/seed AUAAAGU),mir-144,mir-17,mir-186,mir-32,mir-8	11
		Weakness											2.34e-12		let-7,mir-10,mir-130,mir-132,mir-146,miR-155-5p (miRNAs w/seed UAAUGCU),mir-205,mir-210,miR-30a-3p (and other miRNAs w/seed UUUCAGU),mir-335,mir-362,mir-500	12
		Breast or ovarian cancer											3.84e-09		let-7,let-7a-5p (and other miRNAs w/seed GAGGUAG),mir-10,mir-122,mir-130,miR-142-3p (and other miRNAs w/seed GUAGUGU),miR-142-5p (and other miRNAs w/seed AUAAAGU),mir-146,mir-149,miR-155-5p (miRNAs w/seed UAAUGCU),miR-16-5p (and other miRNAs w/seed AGCAGCA),mir-17,miR-17-5p (and other miRNAs w/seed AAAGUGC),mir-182,mir-183,mir-186,mir-191,miR-193a-5p (miRNAs w/seed GGGUCUU),miR-199a-5p (and other…	41
		Extracranial solid tumor											0.00177	0.129	let-7,let-7a-5p (and other miRNAs w/seed GAGGUAG),miR-1-3p (and other miRNAs w/seed GGAAUGU),mir-10,mir-122,mir-1249,mir-130,mir-132,mir-133,miR-133a-3p (and other miRNAs w/seed UUGGUCC),miR-138-5p (miRNAs w/seed GCUGGUG),miR-139-3p (miRNAs w/seed GGAGACG),miR-139-5p (miRNAs w/seed CUACAGU),miR-140-5p (and other miRNAs w/seed AGUGGUU),miR-142-3p (and other miRNAs w/seed GUAGUGU),miR-142-5p (and o…	71
		Invasion of carcinoma cell lines											8.89e-10	-1.045	let-7,mir-10,mir-132,mir-133,miR-138-5p (miRNAs w/seed GCUGGUG),mir-17,miR-17-5p (and other miRNAs w/seed AAAGUGC),mir-182,mir-183,mir-210,mir-31,mir-8	12
		Malignant solid tumor											0.00594	0.74	let-7,let-7a-5p (and other miRNAs w/seed GAGGUAG),miR-1-3p (and other miRNAs w/seed GGAAUGU),mir-10,mir-122,mir-130,mir-132,mir-133,miR-133a-3p (and other miRNAs w/seed UUGGUCC),miR-138-5p (miRNAs w/seed GCUGGUG),miR-139-5p (miRNAs w/seed CUACAGU),miR-140-5p (and other miRNAs w/seed AGUGGUU),miR-142-3p (and other miRNAs w/seed GUAGUGU),miR-142-5p (and other miRNAs w/seed AUAAAGU),mir-144,mir-146,…	70
LR	1	Cell movement																0.000512	-1.666	mir-10,miR-126a-5p (and other miRNAs w/seed AUUAUUA),miR-143-3p (and other miRNAs w/seed GAGAUGA),miR-145-5p (and other miRNAs w/seed UCCAGUU),mir-154,mir-17,mir-181,miR-181a-5p (and other miRNAs w/seed ACAUUCA),mir-192,mir-208,mir-342,mir-8	12

## Sheet: Table S2B
Table S2B. List all significantly perturbed networks enriched by differentially expressed ssc-miRNAs across the four post-total body irradiation (TBI) time course.
Time points	Diseases or Functions Annotation	p-Value	Enriching metabolites
EARLY	Adhesion of blood cells	0.00884	heparan sulfate,N-acetylneuraminic acid
	Binding of cell surface	0.012	heparan sulfate,metformin
	Catabolism of protein	0.0202	beta-hydroxyisovaleric acid,heparan sulfate
	Colony formation of hematopoietic progenitor cells	0.0265	dCMP,metformin
	Proliferation of lymphocytes	0.0304	heparan sulfate,metformin,phosphatidylethanolamine
MID	Accumulation of cells	0.0276	L-phenylalanine,linolenic acid
	Hepatocellular carcinoma	0.0336	gamma-linolenic acid,L-alpha-palmitoyloleolyl-phosphatidylcholine,L-phenylalanine
Late	None
LR	Binding of cell surface	0.012	heparan sulfate,metformin
	Colony formation of hematopoietic progenitor cells	0.0265	dCMP,metformin
	Growth of organism	0.0401	heparan sulfate,L-phenylalanine
	Hydrolysis of protein	0.00252	heparan sulfate,L-phenylalanine
	Mucopolysaccharidoses	0.000127	heparan sulfate,L-phenylalanine
	Peroxidation of lipid	0.037	L-phenylalanine,metformin
	Quantity of leukocytes	0.0468	heparan sulfate,L-phenylalanine,metformin

## Sheet: Table S3A
Table S3A. Day 0: Negatively charged spectral features
masses	Identifier	Adduct	PPM.Error	Molecular.Weight	Name	Formula	Score.1	Score.2	Score.3	Final.Score	CAS	Kegg	HMDB	LipidMaps	Metlin	PubChem	InChIKey	Pathways	P_N	RT	rownum	logFC	AveExpr	t	P.Value	adj.P.Val	B	FDR	FC
117.056	165908	M-H	0	118.063	(+/-)-alpha-Hydroxyisovaleric acid	C5H10O3	N/A	N/A	N/A	N/A	600-37-3				3751	NA			NEG	1.17	1555	0.603873	8.01741	4.05694	0.000479336	0.550617	-1.18008	0.550617	1.51979
117.056	165909	M-H	0	118.063	ß-Hydroxypentanoate	C5H10O3	N/A	N/A	N/A	N/A					3756	NA			NEG	1.17	1555	0.603873	8.01741	4.05694	0.000479336	0.550617	-1.18008	0.550617	1.51979
117.056	165910	M-H	0	118.063	DL-a-Hydroxyvaleric acid	C5H10O3	N/A	N/A	N/A	N/A	617-31-2				3784	NA			NEG	1.17	1555	0.603873	8.01741	4.05694	0.000479336	0.550617	-1.18008	0.550617	1.51979
117.056	165911	M-H	0	118.063	L-a-Hydroxyisovaleric acid	C5H10O3	N/A	N/A	N/A	N/A	17407-55-5				4129	NA			NEG	1.17	1555	0.603873	8.01741	4.05694	0.000479336	0.550617	-1.18008	0.550617	1.51979
117.056	165912	M-H	0	118.063	Methyl(S)-3-hydroxybutyrate	C5H10O3	N/A	N/A	N/A	N/A	1487-49-6				44778	NA			NEG	1.17	1555	0.603873	8.01741	4.05694	0.000479336	0.550617	-1.18008	0.550617	1.51979
117.056	165035	M-H	0	118.063	(S)-2-Ethyl-3-hydroxypropionic acid	C5H10O3	N/A	N/A	N/A	N/A	4374-62-3				6618	NA			NEG	1.17	1555	0.603873	8.01741	4.05694	0.000479336	0.550617	-1.18008	0.550617	1.51979
117.056	165036	M-H	0	118.063	3-Hydroxy-2-methyl-[R-(R,R)]-butanoic acid	C5H10O3	N/A	N/A	N/A	N/A					5409	NA			NEG	1.17	1555	0.603873	8.01741	4.05694	0.000479336	0.550617	-1.18008	0.550617	1.51979
117.056	164055	M-H	0	118.063	2-hydroxy-3-methyl-butyric acid	C5H10O3	N/A	N/A	N/A	N/A					74700	NA			NEG	1.17	1555	0.603873	8.01741	4.05694	0.000479336	0.550617	-1.18008	0.550617	1.51979
117.056	100204	M-H	0	118.063	4-hydroxy-2-methylbutanoic acid	C5H10O3	N/A	N/A	N/A	N/A			HMDB0130836		NA	14081034	JYTYEGKJKIXWOJ-UHFFFAOYSA-N		NEG	1.17	1555	0.603873	8.01741	4.05694	0.000479336	0.550617	-1.18008	0.550617	1.51979
117.056	31664	M-H	0	118.063	Methyl 3-hydroxy-butanoate	C5H10O3	N/A	N/A	N/A	N/A			HMDB0041603	LMFA07010513	NA	15146	LDLDJEAVRNAEBW-UHFFFAOYSA-N		NEG	1.17	1555	0.603873	8.01741	4.05694	0.000479336	0.550617	-1.18008	0.550617	1.51979
117.056	26909	M-H	0	118.063	2-ethyl-hydracrylic acid	C5H10O3	2	N/A	N/A	2			HMDB0000396	LMFA01050388	74699	188979	ZMZQVAUJTDKQGE-UHFFFAOYSA-N		NEG	1.17	1555	0.603873	8.01741	4.05694	0.000479336	0.550617	-1.18008	0.550617	1.51979
117.056	26910	M-H	0	118.063	2-hydroxy-2-methyl-butyric acid	C5H10O3	2	N/A	N/A	2			HMDB0001987	LMFA01050389	45847	95433	MBIQENSCDNJOIY-UHFFFAOYSA-N		NEG	1.17	1555	0.603873	8.01741	4.05694	0.000479336	0.550617	-1.18008	0.550617	1.51979
117.056	26912	M-H	0	118.063	2-methyl-3-hydroxybutyric acid	C5H10O3	2	N/A	N/A	2			HMDB0000354	LMFA01050391	3786	160471	VEXDRERIMPLZLU-UHFFFAOYSA-N		NEG	1.17	1555	0.603873	8.01741	4.05694	0.000479336	0.550617	-1.18008	0.550617	1.51979
117.056	26916	M-H	0	118.063	3-hydroxy-isovaleric acid	C5H10O3	2	N/A	N/A	2		C20827	HMDB0000754	LMFA01050396	3792	69362	AXFYFNCPONWUHW-UHFFFAOYSA-N	Valine, Leucine and Isoleucine Degradation	NEG	1.17	1555	0.603873	8.01741	4.05694	0.000479336	0.550617	-1.18008	0.550617	1.51979
117.056	26919	M-H	0	118.063	4-hydroxy-isovaleric acid	C5H10O3	2	N/A	N/A	2			HMDB0002011	LMFA01050399	45853	131760	ZGYGEPZZMAXSKH-UHFFFAOYSA-N		NEG	1.17	1555	0.603873	8.01741	4.05694	0.000479336	0.550617	-1.18008	0.550617	1.51979
117.056	26688	M-H	0	118.063	DL-2-hydroxy valeric acid	C5H10O3	2	N/A	N/A	2			HMDB0001863	LMFA01050007	74489	98009	JRHWHSJDIILJAT-UHFFFAOYSA-N		NEG	1.17	1555	0.603873	8.01741	4.05694	0.000479336	0.550617	-1.18008	0.550617	1.51979
117.056	26689	M-H	0	118.063	3-hydroxy valeric acid	C5H10O3	2	N/A	N/A	2			HMDB0000531	LMFA01050008	74490	107802	REKYPYSUBKSCAT-UHFFFAOYSA-N		NEG	1.17	1555	0.603873	8.01741	4.05694	0.000479336	0.550617	-1.18008	0.550617	1.51979
117.056	26691	M-H	0	118.063	5-hydroxy valeric acid	C5H10O3	2	N/A	N/A	2		C02804	HMDB0061927	LMFA01050010	35394	25945	PHOJOSOUIAQEDH-UHFFFAOYSA-N		NEG	1.17	1555	0.603873	8.01741	4.05694	0.000479336	0.550617	-1.18008	0.550617	1.51979
117.056	136005	M-H	0	118.063	Diethyl carbonate	C5H10O3	N/A	N/A	N/A	N/A			HMDB0059844		NA	7766	OIFBSDVPJOWBCH-UHFFFAOYSA-N		NEG	1.17	1555	0.603873	8.01741	4.05694	0.000479336	0.550617	-1.18008	0.550617	1.51979
117.056	99659	M-H	0	118.063	Ethyl lactate	C5H10O3	N/A	N/A	N/A	N/A	97-64-3		HMDB0040735		95204	7344	LZCLXQDLBQLTDK-UHFFFAOYSA-N		NEG	1.17	1555	0.603873	8.01741	4.05694	0.000479336	0.550617	-1.18008	0.550617	1.51979
117.056	26979	M-H	0	118.063	2-Hydroxy-3-methylbutyric acid	C5H10O3	2	N/A	N/A	2			HMDB0000407	LMFA01050478	NA	99823	NGEWQZIDQIYUNV-UHFFFAOYSA-N		NEG	1.17	1555	0.603873	8.01741	4.05694	0.000479336	0.550617	-1.18008	0.550617	1.51979
117.056	26992	M-H	0	118.063	3-Hydroxy-2-methyl-[R-(R,S)]-butanoic acid	C5H10O3	2	N/A	N/A	2			HMDB0000642	LMFA01050491	5340	12313370	VEXDRERIMPLZLU-IUYQGCFVSA-N		NEG	1.17	1555	0.603873	8.01741	4.05694	0.000479336	0.550617	-1.18008	0.550617	1.51979
117.056	26993	M-H	0	118.063	3-Hydroxy-2-methyl-[S-(R,R)]-butanoic acid	C5H10O3	2	N/A	N/A	2			HMDB0000410	LMFA01050492	NA	12313369	VEXDRERIMPLZLU-QWWZWVQMSA-N		NEG	1.17	1555	0.603873	8.01741	4.05694	0.000479336	0.550617	-1.18008	0.550617	1.51979
117.056	26911	M-H	0	118.063	2-hydroxy-3-methyl-butyric acid	C5H10O3	2	N/A	N/A	2				LMFA01050390	NA	NA	NGEWQZIDQIYUNV-BYPYZUCNSA-N		NEG	1.17	1555	0.603873	8.01741	4.05694	0.000479336	0.550617	-1.18008	0.550617	1.51979
117.056	26913	M-H	0	118.063	3-hydroxy-2-methyl-[R-(R,S)]-butanoic acid	C5H10O3	2	N/A	N/A	2				LMFA01050393	NA	NA	VEXDRERIMPLZLU-DMTCNVIQSA-N		NEG	1.17	1555	0.603873	8.01741	4.05694	0.000479336	0.550617	-1.18008	0.550617	1.51979
117.056	26914	M-H	0	118.063	3-Hydroxy-2-methyl-[S-(R,R)]-butanoic acid	C5H10O3	2	N/A	N/A	2				LMFA01050394	45849	NA	VEXDRERIMPLZLU-IMJSIDKUSA-N		NEG	1.17	1555	0.603873	8.01741	4.05694	0.000479336	0.550617	-1.18008	0.550617	1.51979
117.056	26690	M-H	0	118.063	4-hydroxy-valeric acid	C5H10O3	2	N/A	N/A	2				LMFA01050009	35393	NA	FMHKPLXYWVCLME-UHFFFAOYSA-N		NEG	1.17	1555	0.603873	8.01741	4.05694	0.000479336	0.550617	-1.18008	0.550617	1.51979
117.056	94508	M+FA-H	0	72.0575	2,2-Dimethyloxirane	C4H8O	N/A	N/A	N/A	N/A	558-30-5		HMDB0034431		89933	11208	GELKGHVAFRCJNA-UHFFFAOYSA-N		NEG	1.17	1555	0.603873	8.01741	4.05694	0.000479336	0.550617	-1.18008	0.550617	1.51979
117.056	99389	M+FA-H	0	72.0575	3-Buten-1-ol	C4H8O	N/A	N/A	N/A	N/A	627-27-0		HMDB0031324		87587	69389	ZSPTYLOMNJNZNG-UHFFFAOYSA-N		NEG	1.17	1555	0.603873	8.01741	4.05694	0.000479336	0.550617	-1.18008	0.550617	1.51979
117.056	48234	M+FA-H	0	72.0575	Tetrahydrofuran	C4H8O	N/A	N/A	N/A	N/A	109-99-9		HMDB0000246		5251	8028	WYURNTSHIVDZCO-UHFFFAOYSA-N		NEG	1.17	1555	0.603873	8.01741	4.05694	0.000479336	0.550617	-1.18008	0.550617	1.51979
117.056	137848	M+FA-H	0	72.0575	2-Methylpropanal	C4H8O	N/A	N/A	N/A	N/A	78-84-2		HMDB0031243		NA	6561	AMIMRNSIRUDHCM-UHFFFAOYSA-N		NEG	1.17	1555	0.603873	8.01741	4.05694	0.000479336	0.550617	-1.18008	0.550617	1.51979
117.056	33733	M+FA-H	0	72.0575	Butan-2-one	C4H8O	N/A	N/A	N/A	N/A		C02845	HMDB0000474	LMFA12000043	4138	6569	ZWEHNKRNPOVVGH-UHFFFAOYSA-N		NEG	1.17	1555	0.603873	8.01741	4.05694	0.000479336	0.550617	-1.18008	0.550617	1.51979
117.056	85457	M+FA-H	0	72.0575	2-Buten-1-ol	C4H8O	N/A	N/A	N/A	N/A	6117-91-5		HMDB0033858		89574	643789	WCASXYBKJHWFMY-IHWYPQMZSA-N		NEG	1.17	1555	0.603873	8.01741	4.05694	0.000479336	0.550617	-1.18008	0.550617	1.51979
117.056	46579	M+FA-H	0	72.0575	Butanal	C4H8O	N/A	N/A	N/A	N/A	123-72-8	C01412	HMDB0003543		6947	261	ZTQSAGDEMFDKMZ-UHFFFAOYSA-N	Butyrate Metabolism	NEG	1.17	1555	0.603873	8.01741	4.05694	0.000479336	0.550617	-1.18008	0.550617	1.51979
117.056	161706	M+FA-H	0	72.0575	1,2-Epoxybutane; 1-Butene oxide	C4H8O	N/A	N/A	N/A	N/A	106-88-7	C19237			72960	7834	RBACIKXCRWGCBB-UHFFFAOYSA-N		NEG	1.17	1555	0.603873	8.01741	4.05694	0.000479336	0.550617	-1.18008	0.550617	1.51979
117.056	57103	M-H-H2O	4	136.074	1-Deoxy-D-ribitol	C5H12O4	N/A	N/A	N/A	N/A	13046-76-9		HMDB0041486		95872	270738	FJGNTEKSQVNVTJ-UHFFFAOYSA-N		NEG	1.17	1555	0.603873	8.01741	4.05694	0.000479336	0.550617	-1.18008	0.550617	1.51979
117.056	76396	M-H-H2O	4	136.074	1,2-Diacylglycerol-LD-PE-pool	C5H12O4	N/A	N/A	N/A	N/A	115-77-5		HMDB0062269		NA	8285	WXZMFSXDPGVJKK-UHFFFAOYSA-N		NEG	1.17	1555	0.603873	8.01741	4.05694	0.000479336	0.550617	-1.18008	0.550617	1.51979
117.056	77876	M-H-H2O	4	136.074	2-Methylerythritol	C5H12O4	N/A	N/A	N/A	N/A	93921-83-6		HMDB0011659		62404	125094	HGVJFBSSLICXEM-CRCLSJGQSA-N		NEG	1.17	1555	0.603873	8.01741	4.05694	0.000479336	0.550617	-1.18008	0.550617	1.51979
117.056	95877	M-H-H2O	4	136.074	2-Deoxy-D-ribitol	C5H12O4	N/A	N/A	N/A	N/A			HMDB0033919		89618	249377	ZDAWZDFBPUUDAY-UHFFFAOYSA-N		NEG	1.17	1555	0.603873	8.01741	4.05694	0.000479336	0.550617	-1.18008	0.550617	1.51979
117.056	73921	M-H-H2O	4	136.074	3-Deoxy-D-arabinitol	C5H12O4	N/A	N/A	N/A	N/A			HMDB0031201		87490	14865845	VHDMXHLHMMROPO-UHFFFAOYSA-N		NEG	1.17	1555	0.603873	8.01741	4.05694	0.000479336	0.550617	-1.18008	0.550617	1.51979
117.056	135352	M-H-H2O	6	136.075	Tetrahydropteridine	C6H8N4	N/A	N/A	N/A	N/A	10593-78-9	C05650	HMDB0001216		6086	156	IDAICLIJTRXNER-UHFFFAOYSA-N		NEG	1.17	1555	0.603873	8.01741	4.05694	0.000479336	0.550617	-1.18008	0.550617	1.51979
131.071	157997	M-H	6	132.077	1,1-Diethyl-2-hydroxy-2-nitrosohydrazine; D-NONOate	C4H10N3O2	N/A	N/A	N/A	N/A	86831-65-4	C13773			NA	107754	VFZXVONSQCNCAT-UHFFFAOYSA-N		NEG	2.2	1276	0.421429	8.15261	3.93905	0.000643244	0.550617	-1.34067	0.550617	1.33925
131.071	154959	M-H	4	132.079	Ethyl (R)-3-hydroxybutanoate	C6H12O3	N/A	N/A	N/A	N/A		C03499			NA	440030	OMSUIQOIVADKIM-RXMQYKEDSA-N		NEG	2.2	1276	0.421429	8.15261	3.93905	0.000643244	0.550617	-1.34067	0.550617	1.33925
131.071	165949	M-H	4	132.079	(S)-(-)-2-Hydroxyisocaproic acid	C6H12O3	N/A	N/A	N/A	N/A	13748-90-8				4142	NA			NEG	2.2	1276	0.421429	8.15261	3.93905	0.000643244	0.550617	-1.34067	0.550617	1.33925
131.071	165950	M-H	4	132.079	3-Hydroxy-2-methylvalerate	C6H12O3	N/A	N/A	N/A	N/A	28892-73-1				44714	NA			NEG	2.2	1276	0.421429	8.15261	3.93905	0.000643244	0.550617	-1.34067	0.550617	1.33925
131.071	165055	M-H	4	132.079	2-Ethyl-2-Hydroxybutyric acid	C6H12O3	N/A	N/A	N/A	N/A	3639-21-2				6411	NA			NEG	2.2	1276	0.421429	8.15261	3.93905	0.000643244	0.550617	-1.34067	0.550617	1.33925
131.071	165056	M-H	4	132.079	2-Hydroxycaproic acid	C6H12O3	N/A	N/A	N/A	N/A	6064-63-7				6332	NA			NEG	2.2	1276	0.421429	8.15261	3.93905	0.000643244	0.550617	-1.34067	0.550617	1.33925
131.071	26948	M-H	4	132.079	(2R,3S)-2-hydroxy-3-methylpentanoic acid	C6H12O3	2	N/A	N/A	2				LMFA01050441	NA	NA	RILPIWOPNGRASR-CRCLSJGQSA-N		NEG	2.2	1276	0.421429	8.15261	3.93905	0.000643244	0.550617	-1.34067	0.550617	1.33925
131.071	26950	M-H	4	132.079	(2S,3R)-3-hydroxy-2-methylpentanoic acid	C6H12O3	2	N/A	N/A	2				LMFA01050443	NA	NA	NVIHALDXJWGLFD-CRCLSJGQSA-N		NEG	2.2	1276	0.421429	8.15261	3.93905	0.000643244	0.550617	-1.34067	0.550617	1.33925
131.071	26898	M-H	4	132.079	5R-hydroxy-hexanoic acid	C6H12O3	2	N/A	N/A	2			HMDB0000409	LMFA01050376	5398	7131043	YDCRNMJQROAWFT-RXMQYKEDSA-N		NEG	2.2	1276	0.421429	8.15261	3.93905	0.000643244	0.550617	-1.34067	0.550617	1.33925
131.071	26899	M-H	4	132.079	3R-hydroxy-hexanoic acid	C6H12O3	2	N/A	N/A	2			HMDB0010718	LMFA01050377	45840	10197713	HPMGFDVTYHWBAG-RXMQYKEDSA-N		NEG	2.2	1276	0.421429	8.15261	3.93905	0.000643244	0.550617	-1.34067	0.550617	1.33925
131.071	26901	M-H	4	132.079	2-hydroxy-3-methyl-pentanoic acid	C6H12O3	2	N/A	N/A	2			HMDB0000317	LMFA01050380	45843	10796774	RILPIWOPNGRASR-RFZPGFLSSA-N		NEG	2.2	1276	0.421429	8.15261	3.93905	0.000643244	0.550617	-1.34067	0.550617	1.33925
131.071	26902	M-H	4	132.079	Leucinic acid	C6H12O3	2	N/A	N/A	2			HMDB0000665	LMFA01050381	64935	92779	LVRFTAZAXQPQHI-UHFFFAOYSA-N		NEG	2.2	1276	0.421429	8.15261	3.93905	0.000643244	0.550617	-1.34067	0.550617	1.33925
131.071	145175	M-H	4	132.079	Paraldehyde	C6H12O3	N/A	N/A	N/A	N/A	123-63-7	C07834	HMDB0032456		43298	31264	SQYNKIJPMDEDEG-UHFFFAOYSA-N		NEG	2.2	1276	0.421429	8.15261	3.93905	0.000643244	0.550617	-1.34067	0.550617	1.33925
131.071	26908	M-H	4	132.079	2-ethyl-2-hydroxy-butyric acid	C6H12O3	2	N/A	N/A	2			HMDB0001975	LMFA01050387	74698	77199	LXVSANCQXSSLPA-UHFFFAOYSA-N		NEG	2.2	1276	0.421429	8.15261	3.93905	0.000643244	0.550617	-1.34067	0.550617	1.33925
131.071	112421	M-H	4	132.079	4,4-Dimethoxy-2-butanone	C6H12O3	N/A	N/A	N/A	N/A	5436-21-5		HMDB0033851		89571	228548	PJCCSZUMZMCWSX-UHFFFAOYSA-N		NEG	2.2	1276	0.421429	8.15261	3.93905	0.000643244	0.550617	-1.34067	0.550617	1.33925
131.071	26921	M-H	4	132.079	D-Leucic acid	C6H12O3	2	N/A	N/A	2		C03264	HMDB0000624	LMFA01050402	5597	439960	LVRFTAZAXQPQHI-RXMQYKEDSA-N		NEG	2.2	1276	0.421429	8.15261	3.93905	0.000643244	0.550617	-1.34067	0.550617	1.33925
131.071	26922	M-H	4	132.079	hydroxy-isocaproic acid	C6H12O3	2	N/A	N/A	2			HMDB0000746	LMFA01050408	74702	83697	LVRFTAZAXQPQHI-YFKPBYRVSA-N		NEG	2.2	1276	0.421429	8.15261	3.93905	0.000643244	0.550617	-1.34067	0.550617	1.33925
131.071	85301	M-H	4	132.079	2-Methyl-3-hydroxyvaleric acid	C6H12O3	N/A	N/A	N/A	N/A			HMDB0029166		NA	152968	NVIHALDXJWGLFD-UHFFFAOYSA-N		NEG	2.2	1276	0.421429	8.15261	3.93905	0.000643244	0.550617	-1.34067	0.550617	1.33925
131.071	26692	M-H	4	132.079	DL-2-hydroxy caproic acid	C6H12O3	2	N/A	N/A	2			HMDB0001624	LMFA01050011	74491	99824	NYHNVHGFPZAZGA-UHFFFAOYSA-N		NEG	2.2	1276	0.421429	8.15261	3.93905	0.000643244	0.550617	-1.34067	0.550617	1.33925
131.071	26693	M-H	4	132.079	DL-3-hydroxy caproic acid	C6H12O3	2	N/A	N/A	2			HMDB0061652	LMFA01050012	35395	151492	HPMGFDVTYHWBAG-UHFFFAOYSA-N		NEG	2.2	1276	0.421429	8.15261	3.93905	0.000643244	0.550617	-1.34067	0.550617	1.33925
131.071	26695	M-H	4	132.079	5-hydroxy caproic acid	C6H12O3	2	N/A	N/A	2			HMDB0000525	LMFA01050014	74492	170748	YDCRNMJQROAWFT-UHFFFAOYSA-N		NEG	2.2	1276	0.421429	8.15261	3.93905	0.000643244	0.550617	-1.34067	0.550617	1.33925
131.071	26696	M-H	4	132.079	6-hydroxy caproic acid	C6H12O3	2	N/A	N/A	2		C06103	HMDB0012843	LMFA01050015	35397	14490	IWHLYPDWHHPVAA-UHFFFAOYSA-N	Microbial metabolism in diverse environments	NEG	2.2	1276	0.421429	8.15261	3.93905	0.000643244	0.550617	-1.34067	0.550617	1.33925
131.071	51560	M-H	4	132.079	Butoxyacetic acid	C6H12O3	N/A	N/A	N/A	N/A	2516-93-0		HMDB0041844		96156	41958	AJQOASGWDCBKCJ-UHFFFAOYSA-N		NEG	2.2	1276	0.421429	8.15261	3.93905	0.000643244	0.550617	-1.34067	0.550617	1.33925
131.071	62103	M-H	4	132.079	(+/-)-1-Acetoxy-1-ethoxyethane	C6H12O3	N/A	N/A	N/A	N/A	1608-72-6		HMDB0032158		88235	97895	FAIARWOGQAQTPS-UHFFFAOYSA-N		NEG	2.2	1276	0.421429	8.15261	3.93905	0.000643244	0.550617	-1.34067	0.550617	1.33925
131.071	46277	M-H	4	132.079	Ethyl (±)-3-hydroxybutyrate	C6H12O3	N/A	N/A	N/A	N/A	35608-64-1		HMDB0040409		44754	62572	OMSUIQOIVADKIM-UHFFFAOYSA-N		NEG	2.2	1276	0.421429	8.15261	3.93905	0.000643244	0.550617	-1.34067	0.550617	1.33925
131.071	80597	M-H	4	132.079	Threo-3-Hydroxy-2-methylbutyric acid	C6H12O3	N/A	N/A	N/A	N/A			HMDB0059770		NA	642248	FFJMPYODEQVBEX-UHNVWZDZSA-N		NEG	2.2	1276	0.421429	8.15261	3.93905	0.000643244	0.550617	-1.34067	0.550617	1.33925
131.071	26939	M-H	4	132.079	(S)-3-hydroxyhexanoic acid	C6H12O3	2	N/A	N/A	2				LMFA01050432	NA	NA	HPMGFDVTYHWBAG-YFKPBYRVSA-N		NEG	2.2	1276	0.421429	8.15261	3.93905	0.000643244	0.550617	-1.34067	0.550617	1.33925
131.071	25668	M-H	4	132.079	L-Isoleucic acid	C6H12O3	2	N/A	N/A	2				LMFA01020401	NA	NA	RILPIWOPNGRASR-WHFBIAKZSA-N		NEG	2.2	1276	0.421429	8.15261	3.93905	0.000643244	0.550617	-1.34067	0.550617	1.33925
131.071	26694	M-H	4	132.079	DL-4-hydroxy caproic acid	C6H12O3	2	N/A	N/A	2				LMFA01050013	35396	NA	ABIKNKURIGPIRJ-UHFFFAOYSA-N		NEG	2.2	1276	0.421429	8.15261	3.93905	0.000643244	0.550617	-1.34067	0.550617	1.33925
131.071	84284	M+FA-H	7	86.0732	(S)-2-Methylbutanal	C5H10O	N/A	N/A	N/A	N/A			HMDB0031525		87737	6971249	BYGQBDHUGHBGMD-YFKPBYRVSA-N		NEG	2.2	1276	0.421429	8.15261	3.93905	0.000643244	0.550617	-1.34067	0.550617	1.33925
131.071	119872	M+FA-H	7	86.0732	Isoprenyl alcohol	C5H10O	N/A	N/A	N/A	N/A	115-18-4	C21402	HMDB0033854		89572	8257	HNVRRHSXBLFLIG-UHFFFAOYSA-N		NEG	2.2	1276	0.421429	8.15261	3.93905	0.000643244	0.550617	-1.34067	0.550617	1.33925
131.071	131397	M+FA-H	7	86.0732	2-Methyl-2-buten-1-ol	C5H10O	N/A	N/A	N/A	N/A	4675-87-0		HMDB0034465		89953	6433417	NEJDKFPXHQRVMV-HWKANZROSA-N		NEG	2.2	1276	0.421429	8.15261	3.93905	0.000643244	0.550617	-1.34067	0.550617	1.33925
131.071	30560	M+FA-H	7	86.0732	3-Methyl-2-buten-1-ol	C5H10O	N/A	N/A	N/A	N/A		C01390	HMDB0030124	LMFA05000106	46060	11173	ASUAYTHWZCLXAN-UHFFFAOYSA-N		NEG	2.2	1276	0.421429	8.15261	3.93905	0.000643244	0.550617	-1.34067	0.550617	1.33925
131.071	30561	M+FA-H	7	86.0732	3-Methyl-3-buten-1-ol	C5H10O	N/A	N/A	N/A	N/A			HMDB0030126	LMFA05000107	46061	12988	CPJRRXSHAYUTGL-UHFFFAOYSA-N		NEG	2.2	1276	0.421429	8.15261	3.93905	0.000643244	0.550617	-1.34067	0.550617	1.33925
131.071	62305	M+FA-H	7	86.0732	(±)-2-Methylbutanal	C5H10O	N/A	N/A	N/A	N/A	96-17-3	C02223	HMDB0031526		65731	7284	BYGQBDHUGHBGMD-UHFFFAOYSA-N		NEG	2.2	1276	0.421429	8.15261	3.93905	0.000643244	0.550617	-1.34067	0.550617	1.33925
131.071	30564	M+FA-H	7	86.0732	2Z-Penten-1-ol	C5H10O	N/A	N/A	N/A	N/A			HMDB0031604	LMFA05000110	46063	5364919	BTSIZIIPFNVMHF-ARJAWSKDSA-N		NEG	2.2	1276	0.421429	8.15261	3.93905	0.000643244	0.550617	-1.34067	0.550617	1.33925
131.071	33693	M+FA-H	7	86.0732	pentan-2-one	C5H10O	N/A	N/A	N/A	N/A		C01949	HMDB0034235	LMFA12000003	36779	7895	XNLICIUVMPYHGG-UHFFFAOYSA-N		NEG	2.2	1276	0.421429	8.15261	3.93905	0.000643244	0.550617	-1.34067	0.550617	1.33925
131.071	31140	M+FA-H	7	86.0732	Pentanal	C5H10O	N/A	N/A	N/A	N/A			HMDB0031206	LMFA06000251	46535	8063	HGBOYTHUEUWSSQ-UHFFFAOYSA-N		NEG	2.2	1276	0.421429	8.15261	3.93905	0.000643244	0.550617	-1.34067	0.550617	1.33925
131.071	118970	M+FA-H	7	86.0732	1-Penten-3-ol	C5H10O	N/A	N/A	N/A	N/A	616-25-1		HMDB0031605		87801	12020	VHVMXWZXFBOANQ-UHFFFAOYSA-N		NEG	2.2	1276	0.421429	8.15261	3.93905	0.000643244	0.550617	-1.34067	0.550617	1.33925
131.071	127676	M+FA-H	7	86.0732	xi-3-Methyl-3-buten-2-ol	C5H10O	N/A	N/A	N/A	N/A			HMDB0039779		94328	66329	JEYLKNVLTAPJAF-UHFFFAOYSA-N		NEG	2.2	1276	0.421429	8.15261	3.93905	0.000643244	0.550617	-1.34067	0.550617	1.33925
131.071	143075	M+FA-H	7	86.0732	Iso-Valeraldehyde	C5H10O	N/A	N/A	N/A	N/A	590-86-3	C07329	HMDB0006478		58421	11552	YGHRJJRRZDOVPD-UHFFFAOYSA-N		NEG	2.2	1276	0.421429	8.15261	3.93905	0.000643244	0.550617	-1.34067	0.550617	1.33925
131.071	30557	M+FA-H	7	86.0732	2-Methyl-3-buten-1-ol	C5H10O	N/A	N/A	N/A	N/A				LMFA05000103	46057	NA	NVGOATMUHKIQQG-UHFFFAOYSA-N		NEG	2.2	1276	0.421429	8.15261	3.93905	0.000643244	0.550617	-1.34067	0.550617	1.33925
131.071	30559	M+FA-H	7	86.0732	2-Methylenebutan-1-ol	C5H10O	N/A	N/A	N/A	N/A				LMFA05000105	46059	NA	JKLUVCHKXQJGIG-UHFFFAOYSA-N		NEG	2.2	1276	0.421429	8.15261	3.93905	0.000643244	0.550617	-1.34067	0.550617	1.33925
131.071	33691	M+FA-H	7	86.0732	pentan-3-one	C5H10O	N/A	N/A	N/A	N/A				LMFA12000001	36777	NA	FDPIMTJIUBPUKL-UHFFFAOYSA-N		NEG	2.2	1276	0.421429	8.15261	3.93905	0.000643244	0.550617	-1.34067	0.550617	1.33925
131.071	33714	M+FA-H	7	86.0732	3-Methylbutan-2-one	C5H10O	N/A	N/A	N/A	N/A				LMFA12000024	98091	NA	SYBYTAAJFKOIEJ-UHFFFAOYSA-N		NEG	2.2	1276	0.421429	8.15261	3.93905	0.000643244	0.550617	-1.34067	0.550617	1.33925
131.071	157305	M+FA-H	7	86.0732	Cyclopentanol; Cyclopentyl alcohol	C5H10O	N/A	N/A	N/A	N/A	96-41-3	C02020			65703	7298	XCIXKGXIYUWCLL-UHFFFAOYSA-N		NEG	2.2	1276	0.421429	8.15261	3.93905	0.000643244	0.550617	-1.34067	0.550617	1.33925
123.957	127428	M+FA-H	5	78.9585	Phosphite	O3P	N/A	N/A	N/A	N/A	14901-63-4		HMDB0001443		NA	107908	AQSJGOWTSHOLKH-UHFFFAOYSA-N		NEG	0.4	1504	0.237134	8.94022	3.21161	0.0038321	0.639222	-2.33981	0.639222	1.17865
485.282	32780	M-H	5	486.292	N-(2'-(4-benzenesulfonamide)-ethyl) arachidonoyl amine	C28H42N2O3S	N/A	N/A	N/A	N/A				LMFA08020053	36721	NA	PCSYNZSWISKYPW-DOFZRALJSA-N		NEG	6.67	1275	-0.474271	9.78624	-2.9384	0.00732568	0.798242	-2.71073	0.798242	1.38922
485.282	9157	M+Cl	3	450.311	PA(P-20:0/0:0)	C23H47O6P	N/A	N/A	N/A	N/A				LMGP10070001	82361	NA	SPWZKHQASBLBQR-LJSVLAKTSA-N		NEG	6.67	1275	-0.474271	9.78624	-2.9384	0.00732568	0.798242	-2.71073	0.798242	1.38922
887.521	7798	M+FA-H	9	842.531	PI(O-16:0/20:5(5Z,8Z,11Z,14Z,17Z))	C45H79O12P	N/A	N/A	N/A	N/A				LMGP06020075	81059	NA	RNQKOHOSTXZKMH-PELAUOGXSA-N		NEG	7.97	1446	-0.226485	8.39227	-2.85984	0.00879773	0.798242	-2.81603	0.798242	1.16998
887.521	7860	M+FA-H	9	842.531	PI(P-18:0/18:4(6Z,9Z,12Z,15Z))	C45H79O12P	N/A	N/A	N/A	N/A				LMGP06030044	81121	NA	HSFNIJYGBMOFDM-PQPKJIJZSA-N		NEG	7.97	1446	-0.226485	8.39227	-2.85984	0.00879773	0.798242	-2.81603	0.798242	1.16998
887.521	7903	M+FA-H	9	842.531	PI(P-16:0/20:4(5Z,8Z,11Z,14Z))	C45H79O12P	N/A	N/A	N/A	N/A				LMGP06030087	81164	NA	JCKGBSXXAZYDKN-AXJHAAOYSA-N		NEG	7.97	1446	-0.226485	8.39227	-2.85984	0.00879773	0.798242	-2.81603	0.798242	1.16998
887.521	129916	M-H-H2O	1	906.539	PGP(18:0/22:4(7Z,10Z,13Z,16Z))	C46H84O13P2	N/A	N/A	N/A	N/A			HMDB0013513		NA	53481831	VGKFEFMDFHKEHA-RKHXCIBKSA-N		NEG	7.97	1446	-0.226485	8.39227	-2.85984	0.00879773	0.798242	-2.81603	0.798242	1.16998
474.283	66995	M-H	7	475.293	Hydrocortamate	C27H41NO6	N/A	N/A	N/A	N/A	76-47-1		HMDB0014907		85428	84088	FWFVLWGEFDIZMJ-FOMYWIRZSA-N		NEG	10.25	1475	-0.233622	9.00289	-2.84683	0.00906717	0.798242	-2.8334	0.798242	1.17578
474.283	150773	M-H	7	475.293	Progeldanamycin	C27H41NO6	N/A	N/A	N/A	N/A		C15823			71105	49787025	JUHXUUXMSBXUJZ-ISVCGJASSA-N		NEG	10.25	1475	-0.233622	9.00289	-2.84683	0.00906717	0.798242	-2.8334	0.798242	1.17578
474.283	177942	M+FA-H	8	429.281	Arg Arg Val	C17H35N9O4	N/A	N/A	N/A	N/A					15788	NA			NEG	10.25	1475	-0.233622	9.00289	-2.84683	0.00906717	0.798242	-2.8334	0.798242	1.17578
474.283	177943	M+FA-H	8	429.281	Arg Val Arg	C17H35N9O4	N/A	N/A	N/A	N/A					16794	NA			NEG	10.25	1475	-0.233622	9.00289	-2.84683	0.00906717	0.798242	-2.8334	0.798242	1.17578
474.283	177944	M+FA-H	8	429.281	Val Arg Arg	C17H35N9O4	N/A	N/A	N/A	N/A					18489	NA			NEG	10.25	1475	-0.233622	9.00289	-2.84683	0.00906717	0.798242	-2.8334	0.798242	1.17578
474.283	162250	M-H-H2O	6	493.304	Zygadenine	C27H43NO7	N/A	N/A	N/A	N/A	545-45-9	C10831			68614	442987	NPNDUIMQBJIGQS-IDFKWMMPSA-N		NEG	10.25	1475	-0.233622	9.00289	-2.84683	0.00906717	0.798242	-2.8334	0.798242	1.17578
340.203	143964	M-H	5	341.212	14-oxo-DoHE(1-)	C22H29O3	N/A	N/A	N/A	N/A			HMDB0062685		NA	NA	CTOFGDVNVOUNPL-NOCJUQARSA-M		NEG	6.21	1373	-0.218603	9.10109	-2.73767	0.0116576	0.798242	-2.97817	0.798242	1.16361
340.203	150417	M+Cl	6	305.236	Samandarine	C19H31NO2	N/A	N/A	N/A	N/A	467-51-6	C19950			73446	NA	HJCSQOSWSRPBOU-XTXNWKRWSA-N		NEG	6.21	1373	-0.218603	9.10109	-2.73767	0.0116576	0.798242	-2.97817	0.798242	1.16361
340.203	158654	M+Cl	6	305.236	17beta-Nitro-5alpha-androstane	C19H31NO2	N/A	N/A	N/A	N/A		C15281			70757	248417	NEHHFSVRZKWSKW-KYQPOWKGSA-N		NEG	6.21	1373	-0.218603	9.10109	-2.73767	0.0116576	0.798242	-2.97817	0.798242	1.16361
129.055	157519	M-H	7	130.063	6-Hydroxyhexan-6-olide; 6-Hydroxy-6-hexanolactone	C6H10O3	N/A	N/A	N/A	N/A		C03241			65941	439955	FXIBGWAZMBWMLW-UHFFFAOYSA-N	Caprolactam degradation	NEG	1.79	411	0.260698	11.335	2.71657	0.0122329	0.798242	-3.00595	0.798242	1.19806
129.055	152179	M-H	7	130.063	2-Hydroxyethyl methacrylate; HEMA	C6H10O3	N/A	N/A	N/A	N/A	868-77-9	C14530			70131	13360	WOBHKFSMXKNTIM-UHFFFAOYSA-N		NEG	1.79	411	0.260698	11.335	2.71657	0.0122329	0.798242	-3.00595	0.798242	1.19806
129.055	165050	M-H	7	130.063	4,5-Dihydroxyhexanoic acid lactone	C6H10O3	N/A	N/A	N/A	N/A	27610-27-1				6526	NA			NEG	1.79	411	0.260698	11.335	2.71657	0.0122329	0.798242	-3.00595	0.798242	1.19806
129.055	156859	M-H	7	130.063	(R)-Pantolactone; (R)-Pantoyl lactone; (3R)-Dihydro-3-hydroxy-4,4-dimethyl-2(3H)-furanone	C6H10O3	N/A	N/A	N/A	N/A	599-04-2	C01012			65551	439368	SERHXTVXHNVDKA-BYPYZUCNSA-N		NEG	1.79	411	0.260698	11.335	2.71657	0.0122329	0.798242	-3.00595	0.798242	1.19806
129.055	164058	M-H	7	130.063	(R)-3-methyl-2-oxo-Pentanoic acid	C6H10O3	N/A	N/A	N/A	N/A					7072	NA			NEG	1.79	411	0.260698	11.335	2.71657	0.0122329	0.798242	-3.00595	0.798242	1.19806
129.055	162267	M-H	7	130.063	1-Oxa-2-oxo-3-hydroxycycloheptane	C6H10O3	N/A	N/A	N/A	N/A		C12314			69429	443044	HUFRMAUWIZDZIJ-UHFFFAOYSA-N	Microbial metabolism in diverse environments	NEG	1.79	411	0.260698	11.335	2.71657	0.0122329	0.798242	-3.00595	0.798242	1.19806
129.055	120950	M-H	7	130.063	Methyl levulinate	C6H10O3	N/A	N/A	N/A	N/A	624-45-3		HMDB0041602		95978	69354	UAGJVSRUFNSIHR-UHFFFAOYSA-N		NEG	1.79	411	0.260698	11.335	2.71657	0.0122329	0.798242	-3.00595	0.798242	1.19806
129.055	45112	M-H	7	130.063	Ketoleucine	C6H10O3	N/A	N/A	N/A	N/A	816-66-0	C00233	HMDB0000695		121	70	BKAJNAXTPSGJCU-UHFFFAOYSA-N	Valine, Leucine and Isoleucine Degradation	NEG	1.79	411	0.260698	11.335	2.71657	0.0122329	0.798242	-3.00595	0.798242	1.19806
129.055	94328	M-H	7	130.063	Mevalonolactone	C6H10O3	N/A	N/A	N/A	N/A	503-48-0		HMDB0006024		44780	5325923	JYVXNLLUYHCIIH-LURJTMIESA-N		NEG	1.79	411	0.260698	11.335	2.71657	0.0122329	0.798242	-3.00595	0.798242	1.19806
129.055	50316	M-H	7	130.063	Pantolactone	C6H10O3	N/A	N/A	N/A	N/A			HMDB0059876		NA	989	SERHXTVXHNVDKA-UHFFFAOYSA-N		NEG	1.79	411	0.260698	11.335	2.71657	0.0122329	0.798242	-3.00595	0.798242	1.19806
129.055	27033	M-H	7	130.063	2-keto-n-caproic acid	C6H10O3	2	N/A	N/A	2		C00902	HMDB0001864	LMFA01060007	74708	159664	XNIHZNNZJHYHLC-UHFFFAOYSA-N		NEG	1.79	411	0.260698	11.335	2.71657	0.0122329	0.798242	-3.00595	0.798242	1.19806
129.055	100761	M-H	7	130.063	(4S,6S)-3,4,5,6-Tetrahydro-4-hydroxy-6-methyl-2H-pyran-2-one	C6H10O3	N/A	N/A	N/A	N/A			HMDB0033302		89158	241025	KKZQBMBBMJKIRQ-UHFFFAOYSA-N		NEG	1.79	411	0.260698	11.335	2.71657	0.0122329	0.798242	-3.00595	0.798242	1.19806
129.055	27034	M-H	7	130.063	3-keto-n-caproic acid	C6H10O3	2	N/A	N/A	2		C02122	HMDB0010717	LMFA01060008	35703	439658	BDCLDNALSPBWPQ-UHFFFAOYSA-N		NEG	1.79	411	0.260698	11.335	2.71657	0.0122329	0.798242	-3.00595	0.798242	1.19806
129.055	27036	M-H	7	130.063	5-keto-n-caproic acid	C6H10O3	2	N/A	N/A	2		C02129	HMDB0061881	LMFA01060010	35705	18407	MGTZCLMLSSAXLD-UHFFFAOYSA-N		NEG	1.79	411	0.260698	11.335	2.71657	0.0122329	0.798242	-3.00595	0.798242	1.19806
129.055	118950	M-H	7	130.063	Adipate semialdehyde	C6H10O3	N/A	N/A	N/A	N/A	928-81-4	C06102	HMDB0012882		66347	440918	PNPPVRALIYXJBW-UHFFFAOYSA-N	Microbial metabolism in diverse environments	NEG	1.79	411	0.260698	11.335	2.71657	0.0122329	0.798242	-3.00595	0.798242	1.19806
129.055	113591	M-H	7	130.063	5-Ethoxy-4,5-dihydro-2(3H)furanone	C6H10O3	N/A	N/A	N/A	N/A			HMDB0031214		87499	356063	RGFKJRWDZOGFEG-UHFFFAOYSA-N		NEG	1.79	411	0.260698	11.335	2.71657	0.0122329	0.798242	-3.00595	0.798242	1.19806
129.055	84671	M-H	7	130.063	Ethyl 3-oxobutanoate	C6H10O3	N/A	N/A	N/A	N/A	141-97-9	C03500	HMDB0031218		87501	8868	XYIBRDXRRQCHLP-UHFFFAOYSA-N		NEG	1.79	411	0.260698	11.335	2.71657	0.0122329	0.798242	-3.00595	0.798242	1.19806
129.055	110292	M-H	7	130.063	Acetoin acetate	C6H10O3	N/A	N/A	N/A	N/A	4906-24-5		HMDB0033698		89482	521246	ZKPTYCJWRHHBOW-UHFFFAOYSA-N		NEG	1.79	411	0.260698	11.335	2.71657	0.0122329	0.798242	-3.00595	0.798242	1.19806
129.055	148711	M-H	7	130.063	2-Methyl-3-ketovaleric acid	C6H10O3	N/A	N/A	N/A	N/A	14925-93-0		HMDB0000408		5397	189028	QTLYPQZWYOHATR-UHFFFAOYSA-N		NEG	1.79	411	0.260698	11.335	2.71657	0.0122329	0.798242	-3.00595	0.798242	1.19806
129.055	85486	M-H	7	130.063	Sherry lactone	C6H10O3	N/A	N/A	N/A	N/A			HMDB0033286		89144	100900	KBLZKAKKJPDYKJ-UHFFFAOYSA-N		NEG	1.79	411	0.260698	11.335	2.71657	0.0122329	0.798242	-3.00595	0.798242	1.19806
129.055	149236	M-H	7	130.063	3-Methyl-2-oxovaleric acid	C6H10O3	N/A	N/A	N/A	N/A	1460-34-0	C03465	HMDB0000491		5478	47	JVQYSWDUAOAHFM-UHFFFAOYSA-N	Valine, Leucine and Isoleucine Degradation	NEG	1.79	411	0.260698	11.335	2.71657	0.0122329	0.798242	-3.00595	0.798242	1.19806
129.055	27035	M-H	7	130.063	4-keto-n-caproic acid	C6H10O3	2	N/A	N/A	2				LMFA01060009	35704	NA	CLJBDOUIEHLLEN-UHFFFAOYSA-N		NEG	1.79	411	0.260698	11.335	2.71657	0.0122329	0.798242	-3.00595	0.798242	1.19806
129.055	32192	M-H	7	130.063	4-Hydroxy-4-methyltetrahydro-2H-pyran-2-one	C6H10O3	N/A	N/A	N/A	N/A				LMFA07040003	NA	NA	JYVXNLLUYHCIIH-UHFFFAOYSA-N		NEG	1.79	411	0.260698	11.335	2.71657	0.0122329	0.798242	-3.00595	0.798242	1.19806
129.055	25549	M-H	7	130.063	3S-methyl-2-oxo-pentanoic acid	C6H10O3	2	N/A	N/A	2		C00671		LMFA01020275	NA	439286	JVQYSWDUAOAHFM-BYPYZUCNSA-N	Valine, Leucine and Isoleucine Degradation	NEG	1.79	411	0.260698	11.335	2.71657	0.0122329	0.798242	-3.00595	0.798242	1.19806
129.055	25550	M-H	7	130.063	3-oxo-4-methyl-pentanoic acid	C6H10O3	2	N/A	N/A	2		C03467		LMFA01020276	34691	440024	ZXLSKTZECNUVIS-UHFFFAOYSA-N		NEG	1.79	411	0.260698	11.335	2.71657	0.0122329	0.798242	-3.00595	0.798242	1.19806
129.055	25554	M-H	7	130.063	2oxo-3R-methyl-pentanoic acid	C6H10O3	2	N/A	N/A	2		C06008		LMFA01020280	NA	440877	JVQYSWDUAOAHFM-SCSAIBSYSA-N		NEG	1.79	411	0.260698	11.335	2.71657	0.0122329	0.798242	-3.00595	0.798242	1.19806
129.055	26884	M-H-H2O	2	148.074	Mevalonic acid	C6H12O4	1	N/A	N/A	1		C00418	HMDB0059629	LMFA01050352	35699	439230	KJTLQQUUPVSXIM-ZCFIWIBFSA-N	Metabolic pathways	NEG	1.79	411	0.260698	11.335	2.71657	0.0122329	0.798242	-3.00595	0.798242	1.19806
129.055	51514	M-H-H2O	2	148.074	Glycerol 1-propanoate	C6H12O4	N/A	N/A	N/A	N/A			HMDB0031639		87830	117335	AALUCPRYHRPMAG-UHFFFAOYSA-N		NEG	1.79	411	0.260698	11.335	2.71657	0.0122329	0.798242	-3.00595	0.798242	1.19806
129.055	26956	M-H-H2O	2	148.074	(R) 2,3-Dihydroxy-3-methylvalerate	C6H12O4	1	N/A	N/A	1		C06007	HMDB0012140	LMFA01050452	63442	448154	PDGXJDXVGMHUIR-UJURSFKZSA-N	Metabolic pathways	NEG	1.79	411	0.260698	11.335	2.71657	0.0122329	0.798242	-3.00595	0.798242	1.19806
129.055	103038	M-H-H2O	2	148.074	Mevalonic acid	C6H12O4	N/A	N/A	N/A	N/A	150-97-0		HMDB0000227		127	449	KJTLQQUUPVSXIM-UHFFFAOYSA-N	Steroid Biosynthesis	NEG	1.79	411	0.260698	11.335	2.71657	0.0122329	0.798242	-3.00595	0.798242	1.19806
129.055	60370	M-H-H2O	2	148.074	(2-Methoxyethoxy)propanoic acid	C6H12O4	N/A	N/A	N/A	N/A			HMDB0059705		96276	9815219	JIXHYWCLUOGIMM-UHFFFAOYSA-N		NEG	1.79	411	0.260698	11.335	2.71657	0.0122329	0.798242	-3.00595	0.798242	1.19806
129.055	26970	M-H-H2O	2	148.074	2,3-Dihydroxy-3-methylpentanoic acid	C6H12O4	1	N/A	N/A	1		C04104		LMFA01050469	292	8	PDGXJDXVGMHUIR-UHFFFAOYSA-N		NEG	1.79	411	0.260698	11.335	2.71657	0.0122329	0.798242	-3.00595	0.798242	1.19806
129.055	153856	M-H-H2O	2	148.074	3,6-Dideoxy-L-galactose; Colitose; 3,6-Dideoxy-L-xylo-hexose	C6H12O4	N/A	N/A	N/A	N/A		C03348			65959	439987	KYPWIZMAJMNPMJ-OMMKOOBNSA-N		NEG	1.79	411	0.260698	11.335	2.71657	0.0122329	0.798242	-3.00595	0.798242	1.19806
129.055	156970	M-H-H2O	2	148.074	(R)-Pantoate; Pantoate; Pantoic acid	C6H12O4	N/A	N/A	N/A	N/A	470-29-1	C00522			309	439251	OTOIIPJYVQJATP-BYPYZUCNSA-N	Pantothenate and CoA Biosynthesis	NEG	1.79	411	0.260698	11.335	2.71657	0.0122329	0.798242	-3.00595	0.798242	1.19806
129.055	166029	M-H-H2O	2	148.074	Digitoxose	C6H12O4	N/A	N/A	N/A	N/A	527-52-6				44745	NA			NEG	1.79	411	0.260698	11.335	2.71657	0.0122329	0.798242	-3.00595	0.798242	1.19806
129.055	158202	M-H-H2O	2	148.074	Abequose; 3,6-Dideoxy-D-galactose; 3,6-Dideoxy-D-xylo-hexose; 3-Deoxy-D-fucose	C6H12O4	N/A	N/A	N/A	N/A		C06471			3287	160540	KYPWIZMAJMNPMJ-JDJSBBGDSA-N		NEG	1.79	411	0.260698	11.335	2.71657	0.0122329	0.798242	-3.00595	0.798242	1.19806
129.055	152322	M-H-H2O	3	148.074	D-Digitoxose; 2,6-Dideoxy-D-ribo-hexopyranose	C6H12O4	N/A	N/A	N/A	N/A		C21045			NA	NA	FDWRIIDFYSUTDP-WGDKFINWSA-N		NEG	1.79	411	0.260698	11.335	2.71657	0.0122329	0.798242	-3.00595	0.798242	1.19806
129.055	150549	M-H-H2O	3	148.074	Paratose; 3,6-Dideoxy-D-ribo-hexopyranose	C6H12O4	N/A	N/A	N/A	N/A		C21055			NA	NA	KYPWIZMAJMNPMJ-IANNHFEVSA-N		NEG	1.79	411	0.260698	11.335	2.71657	0.0122329	0.798242	-3.00595	0.798242	1.19806
129.055	162072	M-H-H2O	3	148.074	(S)-Mevalonate; (S)-Mevalonic acid; (S)-3,5-Dihydroxy-3-methylvaleric acid	C6H12O4	N/A	N/A	N/A	N/A	32451-23-3	C02104			NA	134965	KJTLQQUUPVSXIM-LURJTMIESA-N		NEG	1.79	411	0.260698	11.335	2.71657	0.0122329	0.798242	-3.00595	0.798242	1.19806
129.055	158302	M-H-H2O	3	148.074	Olivose; 2,6-Dideoxy-D-arabino-hexopyranose	C6H12O4	N/A	N/A	N/A	N/A		C21054			NA	NA	FDWRIIDFYSUTDP-DUVQVXGLSA-N		NEG	1.79	411	0.260698	11.335	2.71657	0.0122329	0.798242	-3.00595	0.798242	1.19806
129.055	151197	M-H-H2O	3	148.074	Tyvelose; 3,6-Dideoxy-D-arabino-hexopyranose	C6H12O4	N/A	N/A	N/A	N/A		C21062			NA	NA	KYPWIZMAJMNPMJ-OEXCPVAWSA-N		NEG	1.79	411	0.260698	11.335	2.71657	0.0122329	0.798242	-3.00595	0.798242	1.19806
233.157	180730	M-H	10	234.162	C15:4	C15H22O2	2	N/A	N/A	2					NA	NA			NEG	5.08	1189	-0.368285	8.11486	-2.69803	0.0127607	0.798242	-3.0303	0.798242	1.29082
233.157	66563	M-H	10	234.162	1,10-Epoxygermacrone	C15H22O2	N/A	N/A	N/A	N/A			HMDB0035408		90699	15139241	BRHJBHVGLHMQCU-WZUFQYTHSA-N		NEG	5.08	1189	-0.368285	8.11486	-2.69803	0.0127607	0.798242	-3.0303	0.798242	1.29082
233.157	49668	M-H	10	234.162	2-benzyloctanoic acid	C15H22O2	N/A	N/A	N/A	N/A			HMDB0134153		NA	14250627	ZIHRHXYJUFOLLV-UHFFFAOYSA-N		NEG	5.08	1189	-0.368285	8.11486	-2.69803	0.0127607	0.798242	-3.0303	0.798242	1.29082
233.157	59653	M-H	10	234.162	alpha-Rotunol	C15H22O2	N/A	N/A	N/A	N/A			HMDB0035869		91080	12315078	WDFLKCAWQQMJCA-UHFFFAOYSA-N		NEG	5.08	1189	-0.368285	8.11486	-2.69803	0.0127607	0.798242	-3.0303	0.798242	1.29082
233.157	87814	M-H	10	234.162	Saussurea lactone	C15H22O2	N/A	N/A	N/A	N/A			HMDB0034742		90173	556963	LMNJALUUIMXUQQ-UHFFFAOYSA-N		NEG	5.08	1189	-0.368285	8.11486	-2.69803	0.0127607	0.798242	-3.0303	0.798242	1.29082
233.157	43017	M-H	10	234.162	(2-hexyl-3-phenyloxiran-2-yl)methanol	C15H22O2	N/A	N/A	N/A	N/A			HMDB0134142		NA	131837886	VPCCFIMBDLKMIF-UHFFFAOYSA-N		NEG	5.08	1189	-0.368285	8.11486	-2.69803	0.0127607	0.798242	-3.0303	0.798242	1.29082
233.157	135954	M-H	10	234.162	4-Methylphenyl octanoate	C15H22O2	N/A	N/A	N/A	N/A	59558-23-5		HMDB0037710		92533	43046	ALRYNTSLFYRKGF-UHFFFAOYSA-N		NEG	5.08	1189	-0.368285	8.11486	-2.69803	0.0127607	0.798242	-3.0303	0.798242	1.29082
233.157	129307	M-H	10	234.162	Rishitinol	C15H22O2	N/A	N/A	N/A	N/A	31316-42-4		HMDB0038190		92926	12314974	CHZJSQCDRSPCMD-UHFFFAOYSA-N		NEG	5.08	1189	-0.368285	8.11486	-2.69803	0.0127607	0.798242	-3.0303	0.798242	1.29082
233.157	139553	M-H	10	234.162	2-[(4-hydroxyphenyl)methyl]octanal	C15H22O2	N/A	N/A	N/A	N/A			HMDB0134133		NA	131837877	QKOVATCWHYSSBL-UHFFFAOYSA-N		NEG	5.08	1189	-0.368285	8.11486	-2.69803	0.0127607	0.798242	-3.0303	0.798242	1.29082
233.157	102951	M-H	10	234.162	3-[(1Z)-2-hexyl-3-hydroxyprop-1-en-1-yl]phenol	C15H22O2	N/A	N/A	N/A	N/A			HMDB0134139		NA	131837883	HBEURTSBWRPKQL-UVTDQMKNSA-N		NEG	5.08	1189	-0.368285	8.11486	-2.69803	0.0127607	0.798242	-3.0303	0.798242	1.29082
233.157	139051	M-H	10	234.162	Dehydrocurdione	C15H22O2	N/A	N/A	N/A	N/A	38230-32-9		HMDB0035407		71453	14191392	ZYPUZCWWTYIGFV-WDZFZDKYSA-N		NEG	5.08	1189	-0.368285	8.11486	-2.69803	0.0127607	0.798242	-3.0303	0.798242	1.29082
233.157	118575	M-H	10	234.162	4,10-Longipinanedione	C15H22O2	N/A	N/A	N/A	N/A			HMDB0032081		88165	101618840	PZYLIQGFDJFRCZ-UHFFFAOYSA-N		NEG	5.08	1189	-0.368285	8.11486	-2.69803	0.0127607	0.798242	-3.0303	0.798242	1.29082
233.157	95283	M-H	10	234.162	(Z)-alpha-Bergamotenoic acid	C15H22O2	N/A	N/A	N/A	N/A			HMDB0036392		91535	14059031	CTORLPNPQPAKGI-VZUCSPMQSA-N		NEG	5.08	1189	-0.368285	8.11486	-2.69803	0.0127607	0.798242	-3.0303	0.798242	1.29082
233.157	145722	M-H	10	234.162	2-[(2-hydroxyphenyl)methyl]octanal	C15H22O2	N/A	N/A	N/A	N/A			HMDB0134137		NA	131837881	GCIAJTHYIOXONL-UHFFFAOYSA-N		NEG	5.08	1189	-0.368285	8.11486	-2.69803	0.0127607	0.798242	-3.0303	0.798242	1.29082
233.157	113212	M-H	10	234.162	2-[hydroxy(phenyl)methyl]octanal	C15H22O2	N/A	N/A	N/A	N/A			HMDB0134131		NA	131837875	OUOOUXRMTJCQJB-UHFFFAOYSA-N		NEG	5.08	1189	-0.368285	8.11486	-2.69803	0.0127607	0.798242	-3.0303	0.798242	1.29082
233.157	147527	M-H	10	234.162	beta-Costic acid	C15H22O2	N/A	N/A	N/A	N/A	3650-43-9		HMDB0035794		91028	12304100	UJQGVDNQDFTTLZ-UHFFFAOYSA-N		NEG	5.08	1189	-0.368285	8.11486	-2.69803	0.0127607	0.798242	-3.0303	0.798242	1.29082
233.157	107083	M-H	10	234.162	Cyclodehydroisolubimin	C15H22O2	N/A	N/A	N/A	N/A	72055-93-7		HMDB0037038		92017	14258974	YHIWYGHFGRMQMO-UHFFFAOYSA-N		NEG	5.08	1189	-0.368285	8.11486	-2.69803	0.0127607	0.798242	-3.0303	0.798242	1.29082
233.157	120653	M-H	10	234.162	Epiacoronene	C15H22O2	N/A	N/A	N/A	N/A			HMDB0031349		87603	15558293	SXHQJMKFQDMBIW-UHFFFAOYSA-N		NEG	5.08	1189	-0.368285	8.11486	-2.69803	0.0127607	0.798242	-3.0303	0.798242	1.29082
233.157	134734	M-H	10	234.162	Curcumenol	C15H22O2	N/A	N/A	N/A	N/A	19431-84-6	C16942	HMDB0033960		71448	387977	ISFMXVMWEWLJGJ-UHFFFAOYSA-N		NEG	5.08	1189	-0.368285	8.11486	-2.69803	0.0127607	0.798242	-3.0303	0.798242	1.29082
233.157	82254	M-H	10	234.162	beta-Santalic acid	C15H22O2	N/A	N/A	N/A	N/A			HMDB0039621		94178	131752692	PMCPDNGTLRPFQQ-YHYXMXQVSA-N		NEG	5.08	1189	-0.368285	8.11486	-2.69803	0.0127607	0.798242	-3.0303	0.798242	1.29082
233.157	51536	M-H	10	234.162	Dihydroisoalantolactone	C15H22O2	N/A	N/A	N/A	N/A			HMDB0035935		91124	5104810	YYJRTJYCOMIDIC-UHFFFAOYSA-N		NEG	5.08	1189	-0.368285	8.11486	-2.69803	0.0127607	0.798242	-3.0303	0.798242	1.29082
233.157	110426	M-H	10	234.162	Curcumenone	C15H22O2	N/A	N/A	N/A	N/A	100347-96-4		HMDB0033253		NA	14632994	HUZJLWLCLJEXEL-UHFFFAOYSA-N		NEG	5.08	1189	-0.368285	8.11486	-2.69803	0.0127607	0.798242	-3.0303	0.798242	1.29082
233.157	130657	M-H	10	234.162	Oxysolavetivone	C15H22O2	N/A	N/A	N/A	N/A			HMDB0034956		90327	74427721	JPVDGXUSNAEUIC-UHFFFAOYSA-N		NEG	5.08	1189	-0.368285	8.11486	-2.69803	0.0127607	0.798242	-3.0303	0.798242	1.29082
233.157	53347	M-H	10	234.162	2-(phenylmethylidene)octane-1,3-diol	C15H22O2	N/A	N/A	N/A	N/A			HMDB0134138		NA	NA	QRBCAWWJAMWZKB-UHFFFAOYSA-N		NEG	5.08	1189	-0.368285	8.11486	-2.69803	0.0127607	0.798242	-3.0303	0.798242	1.29082
233.157	59500	M-H	10	234.162	Marasmene	C15H22O2	N/A	N/A	N/A	N/A			HMDB0036035		91213	14433071	VPPKLPHBKTZWEF-KYEXWDHISA-N		NEG	5.08	1189	-0.368285	8.11486	-2.69803	0.0127607	0.798242	-3.0303	0.798242	1.29082
233.157	127095	M-H	10	234.162	(2Z)-2-(phenylmethylidene)octane-1,8-diol	C15H22O2	N/A	N/A	N/A	N/A			HMDB0134143		NA	131837887	KGMQBKFDCQGTRS-QINSGFPZSA-N		NEG	5.08	1189	-0.368285	8.11486	-2.69803	0.0127607	0.798242	-3.0303	0.798242	1.29082
233.157	48504	M-H	10	234.162	4-[(1Z)-2-hexyl-3-hydroxyprop-1-en-1-yl]phenol	C15H22O2	N/A	N/A	N/A	N/A			HMDB0134140		NA	131837884	BRWCMQLSSVGDAN-KAMYIIQDSA-N		NEG	5.08	1189	-0.368285	8.11486	-2.69803	0.0127607	0.798242	-3.0303	0.798242	1.29082
233.157	78969	M-H	10	234.162	Isocurcumenol	C15H22O2	N/A	N/A	N/A	N/A			HMDB0036647		91692	5255901	DEBDFZGNZTYPMF-UHFFFAOYSA-N		NEG	5.08	1189	-0.368285	8.11486	-2.69803	0.0127607	0.798242	-3.0303	0.798242	1.29082
233.157	148345	M-H	10	234.162	9-Pentadecene-12,14-diyne-1,11-diol	C15H22O2	N/A	N/A	N/A	N/A			HMDB0034562		90026	13913099	KIIGQXVIHZSFAX-JLHYYAGUSA-N		NEG	5.08	1189	-0.368285	8.11486	-2.69803	0.0127607	0.798242	-3.0303	0.798242	1.29082
233.157	55418	M-H	10	234.162	2-Methyl-4-phenyl-2-butyl 2-methylpropanoate	C15H22O2	N/A	N/A	N/A	N/A	10031-71-7		HMDB0037640		92481	61446	WCEXWNUHYPYHDN-UHFFFAOYSA-N		NEG	5.08	1189	-0.368285	8.11486	-2.69803	0.0127607	0.798242	-3.0303	0.798242	1.29082
233.157	124797	M-H	10	234.162	3-Phenylpropyl hexanoate	C15H22O2	N/A	N/A	N/A	N/A	6281-40-9		HMDB0036390		91533	221417	RSOGLEKUVSFLMO-UHFFFAOYSA-N		NEG	5.08	1189	-0.368285	8.11486	-2.69803	0.0127607	0.798242	-3.0303	0.798242	1.29082
233.157	135550	M-H	10	234.162	xi-2-Hydroxy-1,3,5-bisabolatrien-9-one	C15H22O2	N/A	N/A	N/A	N/A			HMDB0038698		93353	131752435	VLJVBISZYRTNJO-UHFFFAOYSA-N		NEG	5.08	1189	-0.368285	8.11486	-2.69803	0.0127607	0.798242	-3.0303	0.798242	1.29082
233.157	91265	M-H	10	234.162	Procurcumenol	C15H22O2	N/A	N/A	N/A	N/A	21698-40-8		HMDB0036427		91562	5320710	RHBOHEXDGUVIIY-UHFFFAOYSA-N		NEG	5.08	1189	-0.368285	8.11486	-2.69803	0.0127607	0.798242	-3.0303	0.798242	1.29082
233.157	111491	M-H	10	234.162	2-benzyl-7-hydroxyoctanal	C15H22O2	N/A	N/A	N/A	N/A			HMDB0134134		NA	131837878	UXZGTNFHWRKLKY-UHFFFAOYSA-N		NEG	5.08	1189	-0.368285	8.11486	-2.69803	0.0127607	0.798242	-3.0303	0.798242	1.29082
233.157	123526	M-H	10	234.162	3,7-Bisaboladiene-2,8-dione	C15H22O2	N/A	N/A	N/A	N/A			HMDB0038198		92932	101289687	KXTCYNARSLCXMW-WQLSENKSSA-N		NEG	5.08	1189	-0.368285	8.11486	-2.69803	0.0127607	0.798242	-3.0303	0.798242	1.29082
233.157	113799	M-H	10	234.162	Curcumanolide A	C15H22O2	N/A	N/A	N/A	N/A			HMDB0033252		89117	14191393	KHOTZHZBHNDKOB-UHFFFAOYSA-N		NEG	5.08	1189	-0.368285	8.11486	-2.69803	0.0127607	0.798242	-3.0303	0.798242	1.29082
233.157	31890	M-H	10	234.162	4,6-Decadiyn-1-ol isovalerate	C15H22O2	N/A	N/A	N/A	N/A			HMDB0038914	LMFA07010766	93527	528753	NVMLEKVHEUTCIU-UHFFFAOYSA-N		NEG	5.08	1189	-0.368285	8.11486	-2.69803	0.0127607	0.798242	-3.0303	0.798242	1.29082
233.157	134295	M-H	10	234.162	7-(1,3-Cyclohexadienyl)-5-hydroxy-2,6-dimethyl-2-hepten-4-one	C15H22O2	N/A	N/A	N/A	N/A			HMDB0037739		92562	101699843	ZKNLFTOBEMGDRP-UHFFFAOYSA-N		NEG	5.08	1189	-0.368285	8.11486	-2.69803	0.0127607	0.798242	-3.0303	0.798242	1.29082
233.157	43163	M-H	10	234.162	2-benzyl-8-hydroxyoctanal	C15H22O2	N/A	N/A	N/A	N/A			HMDB0134135		NA	131837879	YYQNXKHKKLJFDA-UHFFFAOYSA-N		NEG	5.08	1189	-0.368285	8.11486	-2.69803	0.0127607	0.798242	-3.0303	0.798242	1.29082
233.157	136348	M-H	10	234.162	Zerumbone oxide	C15H22O2	N/A	N/A	N/A	N/A			HMDB0036466		91593	5463724	UXYYOHOTPOQJPD-MHLOZHTBSA-N		NEG	5.08	1189	-0.368285	8.11486	-2.69803	0.0127607	0.798242	-3.0303	0.798242	1.29082
233.157	83617	M-H	10	234.162	Sugeonol	C15H22O2	N/A	N/A	N/A	N/A			HMDB0041036		NA	12443125	BOBZQUWDNGGBHD-UHFFFAOYSA-N		NEG	5.08	1189	-0.368285	8.11486	-2.69803	0.0127607	0.798242	-3.0303	0.798242	1.29082
233.157	115622	M-H	10	234.162	p-Hydroxynonanophenone	C15H22O2	N/A	N/A	N/A	N/A	14392-69-9		HMDB0037391		92310	167093	JZBXYOOARNRUME-UHFFFAOYSA-N		NEG	5.08	1189	-0.368285	8.11486	-2.69803	0.0127607	0.798242	-3.0303	0.798242	1.29082
233.157	84408	M-H	10	234.162	Valerenic acid	C15H22O2	N/A	N/A	N/A	N/A	3569-10-06		HMDB0030016		NA	6042891	FEBNTWHYQKGEIQ-DHZHZOJOSA-N		NEG	5.08	1189	-0.368285	8.11486	-2.69803	0.0127607	0.798242	-3.0303	0.798242	1.29082
233.157	64455	M-H	10	234.162	Germacrone 4,5-epoxide	C15H22O2	N/A	N/A	N/A	N/A			HMDB0035889		NA	13922652	DWGVRYKQVZGSIB-WDZFZDKYSA-N		NEG	5.08	1189	-0.368285	8.11486	-2.69803	0.0127607	0.798242	-3.0303	0.798242	1.29082
233.157	57289	M-H	10	234.162	7-Hydroxycostal	C15H22O2	N/A	N/A	N/A	N/A			HMDB0035202		90521	14165820	VRDBEJGMTYROKE-UHFFFAOYSA-N		NEG	5.08	1189	-0.368285	8.11486	-2.69803	0.0127607	0.798242	-3.0303	0.798242	1.29082
233.157	108759	M-H	10	234.162	(4alpha,5alpha)-11-Eremophilene-2,9-dione	C15H22O2	N/A	N/A	N/A	N/A			HMDB0035413		90704	131751742	FFYAYKVAOOBUBP-UHFFFAOYSA-N		NEG	5.08	1189	-0.368285	8.11486	-2.69803	0.0127607	0.798242	-3.0303	0.798242	1.29082
233.157	45795	M-H	10	234.162	(1alpha,4beta,5beta)-4-Hydroxy-7(11),10(14)-guaiadien-8-one	C15H22O2	N/A	N/A	N/A	N/A			HMDB0036449		91583	14543197	ITIGZFMSPAFZAE-UHFFFAOYSA-N		NEG	5.08	1189	-0.368285	8.11486	-2.69803	0.0127607	0.798242	-3.0303	0.798242	1.29082
233.157	131303	M-H	10	234.162	Petasalbin	C15H22O2	N/A	N/A	N/A	N/A			HMDB0035639		90907	495921	ANKFPIBCTISOBX-UHFFFAOYSA-N		NEG	5.08	1189	-0.368285	8.11486	-2.69803	0.0127607	0.798242	-3.0303	0.798242	1.29082
233.157	112616	M-H	10	234.162	2-[(3-hydroxyphenyl)methyl]octanal	C15H22O2	N/A	N/A	N/A	N/A			HMDB0134132		NA	131837876	XHTWWKTZVDYYIB-UHFFFAOYSA-N		NEG	5.08	1189	-0.368285	8.11486	-2.69803	0.0127607	0.798242	-3.0303	0.798242	1.29082
233.157	89836	M-H	10	234.162	(2Z)-2-(phenylmethylidene)octane-1,7-diol	C15H22O2	N/A	N/A	N/A	N/A			HMDB0134141		NA	131837885	LEIBWKFVYGVIOQ-PTNGSMBKSA-N		NEG	5.08	1189	-0.368285	8.11486	-2.69803	0.0127607	0.798242	-3.0303	0.798242	1.29082
233.157	85492	M-H	10	234.162	2,7(14)-Illudadiene-10,15-diol	C15H22O2	N/A	N/A	N/A	N/A			HMDB0038796		93439	131752467	ZVWRQSVBGORCLN-UHFFFAOYSA-N		NEG	5.08	1189	-0.368285	8.11486	-2.69803	0.0127607	0.798242	-3.0303	0.798242	1.29082
233.157	58103	M-H	10	234.162	7,9-Illudadiene-3,14-diol	C15H22O2	N/A	N/A	N/A	N/A			HMDB0038795		93438	91752244	YEDYYAKSTVQMBN-UHFFFAOYSA-N		NEG	5.08	1189	-0.368285	8.11486	-2.69803	0.0127607	0.798242	-3.0303	0.798242	1.29082
233.157	60671	M-H	10	234.162	2-benzyl-2-hydroxyoctanal	C15H22O2	N/A	N/A	N/A	N/A			HMDB0134136		NA	131837880	HHUQGNJVOJUBBY-UHFFFAOYSA-N		NEG	5.08	1189	-0.368285	8.11486	-2.69803	0.0127607	0.798242	-3.0303	0.798242	1.29082
233.157	151299	M-H	10	234.162	Drimenin	C15H22O2	N/A	N/A	N/A	N/A	2326-89-8	C09399			67662	442202	BQNSBENKJCLJGN-ZOWXZIJZSA-N		NEG	5.08	1189	-0.368285	8.11486	-2.69803	0.0127607	0.798242	-3.0303	0.798242	1.29082
233.157	296	M-H	10	234.162	1,13-Dihydroxy-herbertene	C15H22O2	N/A	N/A	N/A	N/A				LMPR0103160001	53402	NA	RWRCROWOIGNRGD-HNNXBMFYSA-N		NEG	5.08	1189	-0.368285	8.11486	-2.69803	0.0127607	0.798242	-3.0303	0.798242	1.29082
233.157	160051	M-H	10	234.162	13-Hydroxygermacrone	C15H22O2	N/A	N/A	N/A	N/A		C17491			71732	NA	OYONKNQJEXRUQZ-PQDRPWSESA-N		NEG	5.08	1189	-0.368285	8.11486	-2.69803	0.0127607	0.798242	-3.0303	0.798242	1.29082
233.157	150839	M-H	10	234.162	Tetradymol	C15H22O2	N/A	N/A	N/A	N/A	52279-13-7	C09739			67915	442401	YGPYHQDJFQOKLN-GLQYFDAESA-N		NEG	5.08	1189	-0.368285	8.11486	-2.69803	0.0127607	0.798242	-3.0303	0.798242	1.29082
233.157	313	M-H	10	234.162	(+)-artemisinic acid	C15H22O2	N/A	N/A	N/A	N/A		C20309		LMPR0103190015	NA	NA	PLQMEXSCSAIXGB-SAXRGWBVSA-N		NEG	5.08	1189	-0.368285	8.11486	-2.69803	0.0127607	0.798242	-3.0303	0.798242	1.29082
233.157	152635	M-H	10	234.162	Chrysantherol	C15H22O2	N/A	N/A	N/A	N/A		C17609			71814	46173954	IMIAOSAKRWYJIZ-UHFFFAOYSA-N		NEG	5.08	1189	-0.368285	8.11486	-2.69803	0.0127607	0.798242	-3.0303	0.798242	1.29082
233.157	321	M-H	10	234.162	12-Hydroxy-chiloscyphone	C15H22O2	N/A	N/A	N/A	N/A				LMPR0103260001	53421	NA	NEUJHRQRRDXWQD-NJZAAPMLSA-N		NEG	5.08	1189	-0.368285	8.11486	-2.69803	0.0127607	0.798242	-3.0303	0.798242	1.29082
233.157	155721	M-H	10	234.162	Sclerosporin	C15H22O2	N/A	N/A	N/A	N/A	66419-03-2	C09721			67907	442392	WMNZIVZTRJKKHL-MBNYWOFBSA-N		NEG	5.08	1189	-0.368285	8.11486	-2.69803	0.0127607	0.798242	-3.0303	0.798242	1.29082
233.157	331	M-H	10	234.162	Macrophyllic acid A	C15H22O2	N/A	N/A	N/A	N/A				LMPR0103320001	53431	NA	CFUISBDJXHZKJK-OBLPCYNLSA-N		NEG	5.08	1189	-0.368285	8.11486	-2.69803	0.0127607	0.798242	-3.0303	0.798242	1.29082
233.157	160076	M-H	10	234.162	Confertifolin	C15H22O2	N/A	N/A	N/A	N/A	1811-23-0	C09376			85121	442187	ZERYGJQXPPRRCW-SWLSCSKDSA-N		NEG	5.08	1189	-0.368285	8.11486	-2.69803	0.0127607	0.798242	-3.0303	0.798242	1.29082
233.157	165208	M-H	10	234.162	alpha-Cyperone	C15H22O2	N/A	N/A	N/A	N/A					71551	NA			NEG	5.08	1189	-0.368285	8.11486	-2.69803	0.0127607	0.798242	-3.0303	0.798242	1.29082
233.157	345	M-H	10	234.162	Curmadione	C15H22O2	N/A	N/A	N/A	N/A				LMPR0103390001	53441	NA	JXBMAOPQNNTXPM-UHFFFAOYSA-N		NEG	5.08	1189	-0.368285	8.11486	-2.69803	0.0127607	0.798242	-3.0303	0.798242	1.29082
233.157	347	M-H	10	234.162	Curcumenone	C15H22O2	N/A	N/A	N/A	N/A				LMPR0103400001	NA	NA	HUZJLWLCLJEXEL-JHIQODARSA-N		NEG	5.08	1189	-0.368285	8.11486	-2.69803	0.0127607	0.798242	-3.0303	0.798242	1.29082
233.157	164187	M-H	10	234.162	Curcumenone	C15H22O2	N/A	N/A	N/A	N/A					53443	NA			NEG	5.08	1189	-0.368285	8.11486	-2.69803	0.0127607	0.798242	-3.0303	0.798242	1.29082
233.157	164188	M-H	10	234.162	Sugeonol	C15H22O2	N/A	N/A	N/A	N/A					53456	NA			NEG	5.08	1189	-0.368285	8.11486	-2.69803	0.0127607	0.798242	-3.0303	0.798242	1.29082
233.157	164189	M-H	10	234.162	Valerenic acid	C15H22O2	N/A	N/A	N/A	N/A					53458	NA			NEG	5.08	1189	-0.368285	8.11486	-2.69803	0.0127607	0.798242	-3.0303	0.798242	1.29082
233.157	364	M-H	10	234.162	Sugeonol	C15H22O2	N/A	N/A	N/A	N/A				LMPR0103450003	NA	NA	BOBZQUWDNGGBHD-OMCHNSJMSA-N		NEG	5.08	1189	-0.368285	8.11486	-2.69803	0.0127607	0.798242	-3.0303	0.798242	1.29082
233.157	150637	M-H	10	234.162	Bakkenolide A	C15H22O2	N/A	N/A	N/A	N/A	19906-72-0	C09350			67623	442173	OVXAYHNZXBOVPV-QMGNLALYSA-N		NEG	5.08	1189	-0.368285	8.11486	-2.69803	0.0127607	0.798242	-3.0303	0.798242	1.29082
233.157	366	M-H	10	234.162	Valerenic acid	C15H22O2	N/A	N/A	N/A	N/A				LMPR0103460001	NA	NA	FEBNTWHYQKGEIQ-WOZCTFBPSA-N		NEG	5.08	1189	-0.368285	8.11486	-2.69803	0.0127607	0.798242	-3.0303	0.798242	1.29082
233.157	160117	M-H	10	234.162	Eremophilenolide	C15H22O2	N/A	N/A	N/A	N/A		C09409			67671	442210	AEQDXSFIHGWHDV-XPGAZNKBSA-N		NEG	5.08	1189	-0.368285	8.11486	-2.69803	0.0127607	0.798242	-3.0303	0.798242	1.29082
233.157	382	M-H	10	234.162	8beta-Hydroxy-3-longipinen-5-one	C15H22O2	N/A	N/A	N/A	N/A				LMPR0103490002	53474	NA	OHOHYEGETNXOJK-CEJAEVFISA-N		NEG	5.08	1189	-0.368285	8.11486	-2.69803	0.0127607	0.798242	-3.0303	0.798242	1.29082
233.157	162718	M-H	10	234.162	(4S,5S)-(+)-Germacrone 4,5-epoxide	C15H22O2	N/A	N/A	N/A	N/A		C17489			71730	13922653	DWGVRYKQVZGSIB-ZRDDCUNGSA-N		NEG	5.08	1189	-0.368285	8.11486	-2.69803	0.0127607	0.798242	-3.0303	0.798242	1.29082
233.157	418	M-H	10	234.162	Onitin	C15H22O2	N/A	N/A	N/A	N/A				LMPR0103610001	53510	NA	GCMUHPCLXBXQDH-UHFFFAOYSA-N		NEG	5.08	1189	-0.368285	8.11486	-2.69803	0.0127607	0.798242	-3.0303	0.798242	1.29082
233.157	419	M-H	10	234.162	Alcyopterosins O	C15H22O2	N/A	N/A	N/A	N/A				LMPR0103610002	53511	NA	BQJOEAFEARPHDH-UHFFFAOYSA-N		NEG	5.08	1189	-0.368285	8.11486	-2.69803	0.0127607	0.798242	-3.0303	0.798242	1.29082
233.157	151726	M-H	10	234.162	Germacrene A acid; Germacra-1(10),4,11(13)-trien-12-oate	C15H22O2	N/A	N/A	N/A	N/A		C19678			73288	NA	IBJVPIJUFFVDBS-JBMXZMKISA-N	Biosynthesis of secondary metabolites	NEG	5.08	1189	-0.368285	8.11486	-2.69803	0.0127607	0.798242	-3.0303	0.798242	1.29082
233.157	162494	M-H	10	234.162	Polygodial	C15H22O2	N/A	N/A	N/A	N/A	6754-20-7	C09712			67901	72503	AZJUJOFIHHNCSV-KCQAQPDRSA-N		NEG	5.08	1189	-0.368285	8.11486	-2.69803	0.0127607	0.798242	-3.0303	0.798242	1.29082
233.157	483	M-H	10	234.162	1-deoxypentalenic acid	C15H22O2	N/A	N/A	N/A	N/A				LMPR0103890004	NA	NA	DCFDRCCHOOORSB-DSKWVYQCSA-N		NEG	5.08	1189	-0.368285	8.11486	-2.69803	0.0127607	0.798242	-3.0303	0.798242	1.29082
233.157	17652	M-H	10	234.162	5-((Z)-non-2-en-1-yl)resorcinol	C15H22O2	N/A	N/A	N/A	N/A				LMPK15030016	NA	NA	VKWFGJNPZKSIEL-FPLPWBNLSA-N		NEG	5.08	1189	-0.368285	8.11486	-2.69803	0.0127607	0.798242	-3.0303	0.798242	1.29082
233.157	150261	M-H	10	234.162	Hydroxyisopatchoulenone	C15H22O2	N/A	N/A	N/A	N/A		C09686			67885	442378	MCNAURNYDFSEML-APAOZMKASA-N		NEG	5.08	1189	-0.368285	8.11486	-2.69803	0.0127607	0.798242	-3.0303	0.798242	1.29082
233.157	161279	M-H	10	234.162	Helminthosporal	C15H22O2	N/A	N/A	N/A	N/A	723-61-5	C09677			67879	442373	VQXZGZPEZBQXFZ-UHFFFAOYSA-N		NEG	5.08	1189	-0.368285	8.11486	-2.69803	0.0127607	0.798242	-3.0303	0.798242	1.29082
233.157	152834	M-H	10	234.162	Valerenic acid	C15H22O2	N/A	N/A	N/A	N/A		C09743			NA	5281538	FEBNTWHYQKGEIQ-SUKRRCERSA-N		NEG	5.08	1189	-0.368285	8.11486	-2.69803	0.0127607	0.798242	-3.0303	0.798242	1.29082
233.157	158244	M-H	10	234.162	1-Deoxypentalenate	C15H22O2	N/A	N/A	N/A	N/A		C20404			NA	NA	DCFDRCCHOOORSB-QCMHXBKZSA-N	Biosynthesis of antibiotics	NEG	5.08	1189	-0.368285	8.11486	-2.69803	0.0127607	0.798242	-3.0303	0.798242	1.29082
233.157	154582	M-H	10	234.162	Sugeonol	C15H22O2	N/A	N/A	N/A	N/A		C17504			NA	46173923	BOBZQUWDNGGBHD-PYXYLQBXSA-N		NEG	5.08	1189	-0.368285	8.11486	-2.69803	0.0127607	0.798242	-3.0303	0.798242	1.29082
233.157	152289	M-H	10	234.162	Curcumenone	C15H22O2	N/A	N/A	N/A	N/A		C17492			NA	153845	HUZJLWLCLJEXEL-NFAWXSAZSA-N		NEG	5.08	1189	-0.368285	8.11486	-2.69803	0.0127607	0.798242	-3.0303	0.798242	1.29082
233.157	163061	M-H	10	234.162	Dehydrocurdione	C15H22O2	N/A	N/A	N/A	N/A		C16949			NA	6442617	ZYPUZCWWTYIGFV-DSDFTUOUSA-N		NEG	5.08	1189	-0.368285	8.11486	-2.69803	0.0127607	0.798242	-3.0303	0.798242	1.29082
486.284	178541	M+FA-H	4	441.284	Boc-Pro-DVal(NMe)-Val-OMe	C22H39N3O6	N/A	N/A	N/A	N/A					65474	NA			NEG	6.67	1333	-0.420996	8.60802	-2.6973	0.012782	0.798242	-3.03126	0.798242	1.33885
486.284	178542	M+FA-H	5	441.288	17-phenyl trinor PGF2a cyclopropyl methyl amide	C27H39NO4	N/A	N/A	N/A	N/A	1138395-10-4				64708	NA			NEG	6.67	1333	-0.420996	8.60802	-2.6973	0.012782	0.798242	-3.03126	0.798242	1.33885
486.284	178543	M+FA-H	5	441.288	N-(a-Linolenoyl) Tyrosine	C27H39NO4	N/A	N/A	N/A	N/A	259143-19-6				64731	NA			NEG	6.67	1333	-0.420996	8.60802	-2.6973	0.012782	0.798242	-3.03126	0.798242	1.33885
356.184	172468	M-H	3	357.19	Glu Leu Pro	C16H27N3O6	N/A	N/A	N/A	N/A					15983	NA			NEG	6.27	827	-0.364453	8.94341	-2.49757	0.0200072	0.798242	-3.28966	0.798242	1.28739
356.184	172469	M-H	3	357.19	Leu Glu Pro	C16H27N3O6	N/A	N/A	N/A	N/A					16350	NA			NEG	6.27	827	-0.364453	8.94341	-2.49757	0.0200072	0.798242	-3.28966	0.798242	1.28739
356.184	172470	M-H	3	357.19	Pro Glu Ile	C16H27N3O6	N/A	N/A	N/A	N/A					16833	NA			NEG	6.27	827	-0.364453	8.94341	-2.49757	0.0200072	0.798242	-3.28966	0.798242	1.28739
356.184	172471	M-H	3	357.19	Glu Pro Leu	C16H27N3O6	N/A	N/A	N/A	N/A					17918	NA			NEG	6.27	827	-0.364453	8.94341	-2.49757	0.0200072	0.798242	-3.28966	0.798242	1.28739
356.184	172472	M-H	3	357.19	Pro Ile Glu	C16H27N3O6	N/A	N/A	N/A	N/A					18617	NA			NEG	6.27	827	-0.364453	8.94341	-2.49757	0.0200072	0.798242	-3.28966	0.798242	1.28739
356.184	172473	M-H	3	357.19	Leu Pro Glu	C16H27N3O6	N/A	N/A	N/A	N/A					18698	NA			NEG	6.27	827	-0.364453	8.94341	-2.49757	0.0200072	0.798242	-3.28966	0.798242	1.28739
356.184	172474	M-H	3	357.19	Glu Pro Ile	C16H27N3O6	N/A	N/A	N/A	N/A					19717	NA			NEG	6.27	827	-0.364453	8.94341	-2.49757	0.0200072	0.798242	-3.28966	0.798242	1.28739
356.184	172475	M-H	3	357.19	Pro Leu Glu	C16H27N3O6	N/A	N/A	N/A	N/A					22040	NA			NEG	6.27	827	-0.364453	8.94341	-2.49757	0.0200072	0.798242	-3.28966	0.798242	1.28739
356.184	172476	M-H	3	357.19	Ile Pro Glu	C16H27N3O6	N/A	N/A	N/A	N/A					22898	NA			NEG	6.27	827	-0.364453	8.94341	-2.49757	0.0200072	0.798242	-3.28966	0.798242	1.28739
356.184	172477	M-H	3	357.19	Pro Glu Leu	C16H27N3O6	N/A	N/A	N/A	N/A					22988	NA			NEG	6.27	827	-0.364453	8.94341	-2.49757	0.0200072	0.798242	-3.28966	0.798242	1.28739
356.184	172478	M-H	3	357.19	Ile Glu Pro	C16H27N3O6	N/A	N/A	N/A	N/A					23149	NA			NEG	6.27	827	-0.364453	8.94341	-2.49757	0.0200072	0.798242	-3.28966	0.798242	1.28739
356.184	172479	M-H	3	357.19	Glu Ile Pro	C16H27N3O6	N/A	N/A	N/A	N/A					23296	NA			NEG	6.27	827	-0.364453	8.94341	-2.49757	0.0200072	0.798242	-3.28966	0.798242	1.28739
356.184	157921	M-H	8	357.194	Laudanosine	C21H27NO4	N/A	N/A	N/A	N/A		C09558			NA	73397	KGPAYJZAMGEDIQ-KRWDZBQOSA-N		NEG	6.27	827	-0.364453	8.94341	-2.49757	0.0200072	0.798242	-3.28966	0.798242	1.28739
356.184	95888	M-H	8	357.194	Nalbuphine	C21H27NO4	N/A	N/A	N/A	N/A	20594-83-6	C07251	HMDB0014982		1399	5311304	NETZHAKZCGBWSS-CEDHKZHLSA-N		NEG	6.27	827	-0.364453	8.94341	-2.49757	0.0200072	0.798242	-3.28966	0.798242	1.28739
356.184	106669	M-H	8	357.194	5-hydroxypropafenone	C21H27NO4	N/A	N/A	N/A	N/A			HMDB0060988		NA	107927	LUTWDNUXHDYZRA-UHFFFAOYSA-N		NEG	6.27	827	-0.364453	8.94341	-2.49757	0.0200072	0.798242	-3.28966	0.798242	1.28739
356.184	108505	M-H	8	357.194	(S)-Laudanosine	C21H27NO4	N/A	N/A	N/A	N/A	2688-77-9		HMDB0030213		1154	15548	KGPAYJZAMGEDIQ-UHFFFAOYSA-N		NEG	6.27	827	-0.364453	8.94341	-2.49757	0.0200072	0.798242	-3.28966	0.798242	1.28739
356.184	172480	M-H	8	357.194	5-Hydroxypropafenone	C21H27NO4	N/A	N/A	N/A	N/A	86384-10-3				2150	NA			NEG	6.27	827	-0.364453	8.94341	-2.49757	0.0200072	0.798242	-3.28966	0.798242	1.28739
356.184	169414	M+FA-H	3	311.185	Val Pro Pro	C15H25N3O4	N/A	N/A	N/A	N/A					21255	NA			NEG	6.27	827	-0.364453	8.94341	-2.49757	0.0200072	0.798242	-3.28966	0.798242	1.28739
356.184	169415	M+FA-H	3	311.185	Pro Val Pro	C15H25N3O4	N/A	N/A	N/A	N/A					21539	NA			NEG	6.27	827	-0.364453	8.94341	-2.49757	0.0200072	0.798242	-3.28966	0.798242	1.28739
356.184	169416	M+FA-H	3	311.185	Pro Pro Val	C15H25N3O4	N/A	N/A	N/A	N/A					22893	NA			NEG	6.27	827	-0.364453	8.94341	-2.49757	0.0200072	0.798242	-3.28966	0.798242	1.28739
356.184	155722	M+FA-H	10	311.188	17beta-Hydroxy-3-methoxyestra-1,3,5(10)-triene-17-carbonitrile	C20H25NO2	N/A	N/A	N/A	N/A		C15062			70556	253112	JLKBXDGMZFCRPY-SWBPCFCJSA-N		NEG	6.27	827	-0.364453	8.94341	-2.49757	0.0200072	0.798242	-3.28966	0.798242	1.28739
356.184	160622	M+FA-H	10	311.188	Allocain-S	C20H25NO2	N/A	N/A	N/A	N/A		C14174			69853	5282358	YOGZOJPVXCHKKZ-UHFFFAOYSA-N		NEG	6.27	827	-0.364453	8.94341	-2.49757	0.0200072	0.798242	-3.28966	0.798242	1.28739
356.184	169417	M+FA-H	10	311.188	Dinorpropoxyphene	C20H25NO2	N/A	N/A	N/A	N/A	42576-07-8				2165	NA			NEG	6.27	827	-0.364453	8.94341	-2.49757	0.0200072	0.798242	-3.28966	0.798242	1.28739
356.184	169418	M+FA-H	10	311.188	Adiphenine	C20H25NO2	N/A	N/A	N/A	N/A	50-42-0				44326	NA			NEG	6.27	827	-0.364453	8.94341	-2.49757	0.0200072	0.798242	-3.28966	0.798242	1.28739
356.184	165332	M+FA-H	10	311.188	Norajmaline	C20H25NO2	N/A	N/A	N/A	N/A					64323	NA			NEG	6.27	827	-0.364453	8.94341	-2.49757	0.0200072	0.798242	-3.28966	0.798242	1.28739
356.184	160725	M+FA-H	10	311.188	Spiradine A; 6-Hydroxyhetisan-11-one	C20H25NO2	N/A	N/A	N/A	N/A		C08708			67142	441756	YWJLOJZDBLDKSA-MLJITFGKSA-N		NEG	6.27	827	-0.364453	8.94341	-2.49757	0.0200072	0.798242	-3.28966	0.798242	1.28739
317.123	123946	M-H	6	318.133	Tyrosyl-Histidine	C15H18N4O4	N/A	N/A	N/A	N/A			HMDB0029107		85999	14717809	ZQOOYCZQENFIMC-UHFFFAOYSA-N		NEG	3.49	548	0.487406	9.24286	2.41409	0.0240325	0.798242	-3.39527	0.798242	1.40192
317.123	81456	M-H	6	318.133	Asparaginyl-Tryptophan	C15H18N4O4	N/A	N/A	N/A	N/A			HMDB0028742		85657	18218187	RGGVDKVXLBOLNS-UHFFFAOYSA-N		NEG	3.49	548	0.487406	9.24286	2.41409	0.0240325	0.798242	-3.39527	0.798242	1.40192
317.123	63390	M-H	6	318.133	Histidinyl-Tyrosine	C15H18N4O4	N/A	N/A	N/A	N/A			HMDB0028897		85803	435685	HTOOKGDPMXSJSY-UHFFFAOYSA-N		NEG	3.49	548	0.487406	9.24286	2.41409	0.0240325	0.798242	-3.39527	0.798242	1.40192
317.123	133802	M-H	6	318.133	Tryptophyl-Asparagine	C15H18N4O4	N/A	N/A	N/A	N/A			HMDB0029078		85971	18218248	GRQCSEWEPIHLBI-UHFFFAOYSA-N		NEG	3.49	548	0.487406	9.24286	2.41409	0.0240325	0.798242	-3.39527	0.798242	1.40192
317.123	169786	M-H	6	318.133	Gly Gly Trp	C15H18N4O4	N/A	N/A	N/A	N/A					18265	NA			NEG	3.49	548	0.487406	9.24286	2.41409	0.0240325	0.798242	-3.39527	0.798242	1.40192
317.123	169787	M-H	6	318.133	Trp Gly Gly	C15H18N4O4	N/A	N/A	N/A	N/A					20157	NA			NEG	3.49	548	0.487406	9.24286	2.41409	0.0240325	0.798242	-3.39527	0.798242	1.40192
317.123	169788	M-H	6	318.133	Gly Trp Gly	C15H18N4O4	N/A	N/A	N/A	N/A					20469	NA			NEG	3.49	548	0.487406	9.24286	2.41409	0.0240325	0.798242	-3.39527	0.798242	1.40192
317.123	169789	M-H	6	318.133	Trp Asn	C15H18N4O4	N/A	N/A	N/A	N/A					23668	NA			NEG	3.49	548	0.487406	9.24286	2.41409	0.0240325	0.798242	-3.39527	0.798242	1.40192
317.123	169790	M-H	6	318.133	His Tyr	C15H18N4O4	N/A	N/A	N/A	N/A					23711	NA			NEG	3.49	548	0.487406	9.24286	2.41409	0.0240325	0.798242	-3.39527	0.798242	1.40192
317.123	169791	M-H	6	318.133	Tyr His	C15H18N4O4	N/A	N/A	N/A	N/A					24008	NA			NEG	3.49	548	0.487406	9.24286	2.41409	0.0240325	0.798242	-3.39527	0.798242	1.40192
317.123	169792	M-H	6	318.133	Asn Trp	C15H18N4O4	N/A	N/A	N/A	N/A					24016	NA			NEG	3.49	548	0.487406	9.24286	2.41409	0.0240325	0.798242	-3.39527	0.798242	1.40192
317.123	169793	M-H	6	318.133	PD-160725 2-hydroxyethanesulfonate	C15H18N4O4	N/A	N/A	N/A	N/A	186268-11-1				103476	NA			NEG	3.49	548	0.487406	9.24286	2.41409	0.0240325	0.798242	-3.39527	0.798242	1.40192
317.123	142967	M+FA-H	7	272.123	Decarbamoylneosaxitoxin	C9H16N6O4	N/A	N/A	N/A	N/A	68683-58-9		HMDB0033663		89460	73001424	KUMXVBFFVVLQFX-UHFFFAOYSA-N		NEG	3.49	548	0.487406	9.24286	2.41409	0.0240325	0.798242	-3.39527	0.798242	1.40192
317.123	151252	M-H-H2O	7	336.139	Steroid O-sulfate; Phenolic steroid O-sulfate	C18H24O4S	N/A	N/A	N/A	N/A		C02590			65795	439761	KFFRVXQLZSOXIX-UHFFFAOYSA-N		NEG	3.49	548	0.487406	9.24286	2.41409	0.0240325	0.798242	-3.39527	0.798242	1.40192
317.123	170976	M-H-H2O	4	336.143	Mitomycin C hydroquinone	C15H20N4O5	N/A	N/A	N/A	N/A	92056-69-4				750	NA			NEG	3.49	548	0.487406	9.24286	2.41409	0.0240325	0.798242	-3.39527	0.798242	1.40192
317.123	170977	M-H-H2O	4	336.143	Asn Gly Phe	C15H20N4O5	N/A	N/A	N/A	N/A					16327	NA			NEG	3.49	548	0.487406	9.24286	2.41409	0.0240325	0.798242	-3.39527	0.798242	1.40192
317.123	170978	M-H-H2O	4	336.143	Gly Asn Phe	C15H20N4O5	N/A	N/A	N/A	N/A					17055	NA			NEG	3.49	548	0.487406	9.24286	2.41409	0.0240325	0.798242	-3.39527	0.798242	1.40192
317.123	170979	M-H-H2O	4	336.143	Phe Gly Asn	C15H20N4O5	N/A	N/A	N/A	N/A					17399	NA			NEG	3.49	548	0.487406	9.24286	2.41409	0.0240325	0.798242	-3.39527	0.798242	1.40192
317.123	170980	M-H-H2O	4	336.143	Gly Phe Asn	C15H20N4O5	N/A	N/A	N/A	N/A					17812	NA			NEG	3.49	548	0.487406	9.24286	2.41409	0.0240325	0.798242	-3.39527	0.798242	1.40192
317.123	170981	M-H-H2O	4	336.143	Phe Asn Gly	C15H20N4O5	N/A	N/A	N/A	N/A					21499	NA			NEG	3.49	548	0.487406	9.24286	2.41409	0.0240325	0.798242	-3.39527	0.798242	1.40192
317.123	170982	M-H-H2O	4	336.143	Asn Phe Gly	C15H20N4O5	N/A	N/A	N/A	N/A					23199	NA			NEG	3.49	548	0.487406	9.24286	2.41409	0.0240325	0.798242	-3.39527	0.798242	1.40192
421.223	177606	M-H	6	422.228	Phe Arg Thr	C19H30N6O5	N/A	N/A	N/A	N/A					15663	NA			NEG	5.68	970	-0.200584	10.0437	-2.40058	0.02475	0.798242	-3.41221	0.798242	1.14916
421.223	177607	M-H	6	422.228	Phe Thr Arg	C19H30N6O5	N/A	N/A	N/A	N/A					20927	NA			NEG	5.68	970	-0.200584	10.0437	-2.40058	0.02475	0.798242	-3.41221	0.798242	1.14916
421.223	177608	M-H	6	422.228	Arg Thr Phe	C19H30N6O5	N/A	N/A	N/A	N/A					21153	NA			NEG	5.68	970	-0.200584	10.0437	-2.40058	0.02475	0.798242	-3.41221	0.798242	1.14916
421.223	177609	M-H	6	422.228	Thr Phe Arg	C19H30N6O5	N/A	N/A	N/A	N/A					21346	NA			NEG	5.68	970	-0.200584	10.0437	-2.40058	0.02475	0.798242	-3.41221	0.798242	1.14916
421.223	177610	M-H	6	422.228	Thr Arg Phe	C19H30N6O5	N/A	N/A	N/A	N/A					21479	NA			NEG	5.68	970	-0.200584	10.0437	-2.40058	0.02475	0.798242	-3.41221	0.798242	1.14916
421.223	177611	M-H	6	422.228	Arg Phe Thr	C19H30N6O5	N/A	N/A	N/A	N/A					22256	NA			NEG	5.68	970	-0.200584	10.0437	-2.40058	0.02475	0.798242	-3.41221	0.798242	1.14916
421.223	161173	M-H	1	422.231	Picrasin C; Nigakilactone J; Quassin	C23H34O7	N/A	N/A	N/A	N/A	33804-89-6	C08776			67194	182145	XTAVFXFXCFHNNF-SEMNJSAISA-N		NEG	5.68	970	-0.200584	10.0437	-2.40058	0.02475	0.798242	-3.41221	0.798242	1.14916
421.223	31863	M-H	9	422.234	2-Methylacetophenone	C20H38O7S	N/A	N/A	N/A	N/A		C07874	HMDB0032386	LMFA07010721	4003	60110176	HNSDLXPSAYFUHK-UHFFFAOYSA-N		NEG	5.68	970	-0.200584	10.0437	-2.40058	0.02475	0.798242	-3.41221	0.798242	1.14916
421.223	164368	M+FA-H	1	376.225	Resolvin D1	C22H32O5	N/A	N/A	N/A	N/A	872993-05-0				36430	NA			NEG	5.68	970	-0.200584	10.0437	-2.40058	0.02475	0.798242	-3.41221	0.798242	1.14916
421.223	164369	M+FA-H	1	376.225	Resolvin D3	C22H32O5	N/A	N/A	N/A	N/A					36432	NA			NEG	5.68	970	-0.200584	10.0437	-2.40058	0.02475	0.798242	-3.41221	0.798242	1.14916
421.223	164370	M+FA-H	1	376.225	Resolvin D4	C22H32O5	N/A	N/A	N/A	N/A					36433	NA			NEG	5.68	970	-0.200584	10.0437	-2.40058	0.02475	0.798242	-3.41221	0.798242	1.14916
421.223	164371	M+FA-H	1	376.225	AT-Resolvin D1	C22H32O5	N/A	N/A	N/A	N/A					75233	NA			NEG	5.68	970	-0.200584	10.0437	-2.40058	0.02475	0.798242	-3.41221	0.798242	1.14916
421.223	164372	M+FA-H	1	376.225	AT-Resolvin D2	C22H32O5	N/A	N/A	N/A	N/A					75234	NA			NEG	5.68	970	-0.200584	10.0437	-2.40058	0.02475	0.798242	-3.41221	0.798242	1.14916
421.223	164373	M+FA-H	1	376.225	AT-Resolvin D4	C22H32O5	N/A	N/A	N/A	N/A					75235	NA			NEG	5.68	970	-0.200584	10.0437	-2.40058	0.02475	0.798242	-3.41221	0.798242	1.14916
421.223	164374	M+FA-H	1	376.225	AT-Resolvin D3	C22H32O5	N/A	N/A	N/A	N/A					75236	NA			NEG	5.68	970	-0.200584	10.0437	-2.40058	0.02475	0.798242	-3.41221	0.798242	1.14916
421.223	174235	M+FA-H	1	376.225	20a-Dihydroethylprednisolone	C22H32O5	N/A	N/A	N/A	N/A	387-65-5				1239	NA			NEG	5.68	970	-0.200584	10.0437	-2.40058	0.02475	0.798242	-3.41221	0.798242	1.14916
421.223	174236	M+FA-H	1	376.225	20ß-Dihydroethylprednisolone	C22H32O5	N/A	N/A	N/A	N/A	387-66-6				1240	NA			NEG	5.68	970	-0.200584	10.0437	-2.40058	0.02475	0.798242	-3.41221	0.798242	1.14916
421.223	174237	M+FA-H	1	376.225	Crassin Acetate	C22H32O5	N/A	N/A	N/A	N/A	28068-69-1				43734	NA			NEG	5.68	970	-0.200584	10.0437	-2.40058	0.02475	0.798242	-3.41221	0.798242	1.14916
421.223	51212	M+FA-H	1	376.225	17-Hydroxy-E4-neuroprostane	C22H32O5	N/A	N/A	N/A	N/A			HMDB0012601		NA	53481484	ULILMUUUHYDFOW-HOGCIABESA-N		NEG	5.68	970	-0.200584	10.0437	-2.40058	0.02475	0.798242	-3.41221	0.798242	1.14916
421.223	90645	M+FA-H	1	376.225	Macrophorin C	C22H32O5	N/A	N/A	N/A	N/A			HMDB0030455		86990	131751019	ZJIGIRXWBMNWPJ-UHFFFAOYSA-N		NEG	5.68	970	-0.200584	10.0437	-2.40058	0.02475	0.798242	-3.41221	0.798242	1.14916
421.223	43031	M+FA-H	1	376.225	Resolvin D1	C22H32O5	N/A	N/A	N/A	N/A			HMDB0003733		NA	16061135	OIWTWACQMDFHJG-NJIQAZPPSA-N		NEG	5.68	970	-0.200584	10.0437	-2.40058	0.02475	0.798242	-3.41221	0.798242	1.14916
421.223	116775	M+FA-H	1	376.225	4-Hydroxy-D4-neuroprostane	C22H32O5	N/A	N/A	N/A	N/A			HMDB0012777		NA	53481519	IDXBOXWUWDDSSX-GSPMAKDWSA-N		NEG	5.68	970	-0.200584	10.0437	-2.40058	0.02475	0.798242	-3.41221	0.798242	1.14916
421.223	59473	M+FA-H	1	376.225	14-Hydroxy-E4-neuroprostane	C22H32O5	N/A	N/A	N/A	N/A			HMDB0012580		NA	53481475	BCQOUZGZSCCQCM-YOQRWUOZSA-N		NEG	5.68	970	-0.200584	10.0437	-2.40058	0.02475	0.798242	-3.41221	0.798242	1.14916
421.223	81795	M+FA-H	1	376.225	20-Hydroxy-E4-neuroprostane	C22H32O5	N/A	N/A	N/A	N/A			HMDB0012638		NA	53481510	BIHPRUQXOKWQGU-KBUBQVDUSA-N		NEG	5.68	970	-0.200584	10.0437	-2.40058	0.02475	0.798242	-3.41221	0.798242	1.14916
421.223	61575	M+FA-H	1	376.225	9alpha-(3-Methyl-2E-butenoyloxy)-4S-hydroxy-10(14)-oplopen-3-one 4-acetate	C22H32O5	N/A	N/A	N/A	N/A			HMDB0040956		95400	85102275	VUQPPZBQPRNJCH-UHFFFAOYSA-N		NEG	5.68	970	-0.200584	10.0437	-2.40058	0.02475	0.798242	-3.41221	0.798242	1.14916
421.223	104342	M+FA-H	1	376.225	9alpha-(Angeloyloxy)-4S-hydroxy-10(14)-oplopen-3-one 4-acetate	C22H32O5	N/A	N/A	N/A	N/A			HMDB0040955		95399	131752995	ZYTJBCOGBFUTOP-WQLSENKSSA-N		NEG	5.68	970	-0.200584	10.0437	-2.40058	0.02475	0.798242	-3.41221	0.798242	1.14916
421.223	122792	M+FA-H	1	376.225	7-Hydroxy-D4-neuroprostane	C22H32O5	N/A	N/A	N/A	N/A			HMDB0012855		NA	53481533	MBWYKQQOOVDDJT-UGCWMZKCSA-N		NEG	5.68	970	-0.200584	10.0437	-2.40058	0.02475	0.798242	-3.41221	0.798242	1.14916
421.223	106933	M+FA-H	1	376.225	Resolvin D2	C22H32O5	N/A	N/A	N/A	N/A			HMDB0002294		NA	16061136	IKFAUGXNBOBQDM-GIINMYNKSA-N		NEG	5.68	970	-0.200584	10.0437	-2.40058	0.02475	0.798242	-3.41221	0.798242	1.14916
421.223	63442	M+FA-H	1	376.225	Prehumulone	C22H32O5	N/A	N/A	N/A	N/A			HMDB0030147		86755	131750969	RWECBKPOUYVUPL-UHFFFAOYSA-N		NEG	5.68	970	-0.200584	10.0437	-2.40058	0.02475	0.798242	-3.41221	0.798242	1.14916
421.223	43736	M+FA-H	1	376.225	11beta-Hydroxy-3,20-dioxopregn-4-en-21-oic acid	C22H32O5	N/A	N/A	N/A	N/A			HMDB0011652		62400	53481012	MSUMOHDXPKCNSB-ZUNXIJJCSA-N		NEG	5.68	970	-0.200584	10.0437	-2.40058	0.02475	0.798242	-3.41221	0.798242	1.14916
421.223	29696	M+FA-H	1	376.225	10,13-diepi-10-E4c-NeuroP	C22H32O5	N/A	N/A	N/A	N/A				LMFA04010305	NA	NA	IFQRUHXGXJVRNV-NSWXMELESA-N		NEG	5.68	970	-0.200584	10.0437	-2.40058	0.02475	0.798242	-3.41221	0.798242	1.14916
421.223	29697	M+FA-H	1	376.225	10-epi-10-E4t-NeuroP	C22H32O5	N/A	N/A	N/A	N/A				LMFA04010306	NA	NA	IFQRUHXGXJVRNV-JPYFTXQTSA-N		NEG	5.68	970	-0.200584	10.0437	-2.40058	0.02475	0.798242	-3.41221	0.798242	1.14916
421.223	29698	M+FA-H	1	376.225	ent-10-epi-10-E4t-NeuroP	C22H32O5	N/A	N/A	N/A	N/A				LMFA04010307	NA	NA	IFQRUHXGXJVRNV-LDGMPGNZSA-N		NEG	5.68	970	-0.200584	10.0437	-2.40058	0.02475	0.798242	-3.41221	0.798242	1.14916
421.223	29699	M+FA-H	1	376.225	ent-10,13-diepi-10-E4c-NeuroP	C22H32O5	N/A	N/A	N/A	N/A				LMFA04010308	NA	NA	IFQRUHXGXJVRNV-HIIPNIJUSA-N		NEG	5.68	970	-0.200584	10.0437	-2.40058	0.02475	0.798242	-3.41221	0.798242	1.14916
421.223	29700	M+FA-H	1	376.225	ent-10,13-diepi10-10-E4t-NeuroP	C22H32O5	N/A	N/A	N/A	N/A				LMFA04010309	NA	NA	IFQRUHXGXJVRNV-AMCHGINGSA-N		NEG	5.68	970	-0.200584	10.0437	-2.40058	0.02475	0.798242	-3.41221	0.798242	1.14916
421.223	29701	M+FA-H	1	376.225	ent-10-epi-10-E4c-NeuroP	C22H32O5	N/A	N/A	N/A	N/A				LMFA04010310	NA	NA	IFQRUHXGXJVRNV-XFFCBISUSA-N		NEG	5.68	970	-0.200584	10.0437	-2.40058	0.02475	0.798242	-3.41221	0.798242	1.14916
421.223	29702	M+FA-H	1	376.225	10-E4c-NeuroP	C22H32O5	N/A	N/A	N/A	N/A				LMFA04010311	NA	NA	IFQRUHXGXJVRNV-QQFGMGPNSA-N		NEG	5.68	970	-0.200584	10.0437	-2.40058	0.02475	0.798242	-3.41221	0.798242	1.14916
421.223	29703	M+FA-H	1	376.225	13-epi-10-E4t-NeuroP	C22H32O5	N/A	N/A	N/A	N/A				LMFA04010312	NA	NA	IFQRUHXGXJVRNV-DXKFPELDSA-N		NEG	5.68	970	-0.200584	10.0437	-2.40058	0.02475	0.798242	-3.41221	0.798242	1.14916
421.223	29704	M+FA-H	1	376.225	13-epi-10-E4c-NeuroP	C22H32O5	N/A	N/A	N/A	N/A				LMFA04010313	NA	NA	IFQRUHXGXJVRNV-HCVLEGMNSA-N		NEG	5.68	970	-0.200584	10.0437	-2.40058	0.02475	0.798242	-3.41221	0.798242	1.14916
421.223	29705	M+FA-H	1	376.225	10-E4t-NeuroP	C22H32O5	N/A	N/A	N/A	N/A				LMFA04010314	NA	NA	IFQRUHXGXJVRNV-ZNQQBSSQSA-N		NEG	5.68	970	-0.200584	10.0437	-2.40058	0.02475	0.798242	-3.41221	0.798242	1.14916
421.223	29706	M+FA-H	1	376.225	ent-11-E4t-NeuroP	C22H32O5	N/A	N/A	N/A	N/A				LMFA04010315	NA	NA	SNNNEKANAIMPFW-MTTAXGIHSA-N		NEG	5.68	970	-0.200584	10.0437	-2.40058	0.02475	0.798242	-3.41221	0.798242	1.14916
421.223	29707	M+FA-H	1	376.225	ent-4-epi-11-E4c-NeuroP	C22H32O5	N/A	N/A	N/A	N/A				LMFA04010316	NA	NA	SNNNEKANAIMPFW-MKYCKKBRSA-N		NEG	5.68	970	-0.200584	10.0437	-2.40058	0.02475	0.798242	-3.41221	0.798242	1.14916
421.223	29708	M+FA-H	1	376.225	ent-4-epi-11-E4t-NeuroP	C22H32O5	N/A	N/A	N/A	N/A				LMFA04010317	NA	NA	SNNNEKANAIMPFW-YBIDBLKDSA-N		NEG	5.68	970	-0.200584	10.0437	-2.40058	0.02475	0.798242	-3.41221	0.798242	1.14916
421.223	29709	M+FA-H	1	376.225	ent-11-E4c-NeuroP	C22H32O5	N/A	N/A	N/A	N/A				LMFA04010318	NA	NA	SNNNEKANAIMPFW-DIWQUVKESA-N		NEG	5.68	970	-0.200584	10.0437	-2.40058	0.02475	0.798242	-3.41221	0.798242	1.14916
421.223	29710	M+FA-H	1	376.225	11-epi-11-E4c-NeuroP	C22H32O5	N/A	N/A	N/A	N/A				LMFA04010319	NA	NA	SNNNEKANAIMPFW-DIJBIYMCSA-N		NEG	5.68	970	-0.200584	10.0437	-2.40058	0.02475	0.798242	-3.41221	0.798242	1.14916
421.223	29711	M+FA-H	1	376.225	4,11-diepi-11-E4t-NeuroP	C22H32O5	N/A	N/A	N/A	N/A				LMFA04010320	NA	NA	SNNNEKANAIMPFW-DWYHLXEYSA-N		NEG	5.68	970	-0.200584	10.0437	-2.40058	0.02475	0.798242	-3.41221	0.798242	1.14916
421.223	29712	M+FA-H	1	376.225	4,11-diepi-11-E4c-NeuroP	C22H32O5	N/A	N/A	N/A	N/A				LMFA04010321	NA	NA	SNNNEKANAIMPFW-HFHDRRJLSA-N		NEG	5.68	970	-0.200584	10.0437	-2.40058	0.02475	0.798242	-3.41221	0.798242	1.14916
421.223	29713	M+FA-H	1	376.225	11-epi-11-E4t-NeuroP	C22H32O5	N/A	N/A	N/A	N/A				LMFA04010322	NA	NA	SNNNEKANAIMPFW-HIJUYKTISA-N		NEG	5.68	970	-0.200584	10.0437	-2.40058	0.02475	0.798242	-3.41221	0.798242	1.14916
421.223	29714	M+FA-H	1	376.225	ent-11-epi-11-E4t-NeuroP	C22H32O5	N/A	N/A	N/A	N/A				LMFA04010323	NA	NA	SNNNEKANAIMPFW-OXMVFANZSA-N		NEG	5.68	970	-0.200584	10.0437	-2.40058	0.02475	0.798242	-3.41221	0.798242	1.14916
421.223	29715	M+FA-H	1	376.225	ent-4,11-diepi-11-E4c-NeuroP	C22H32O5	N/A	N/A	N/A	N/A				LMFA04010324	NA	NA	SNNNEKANAIMPFW-PWURTERVSA-N		NEG	5.68	970	-0.200584	10.0437	-2.40058	0.02475	0.798242	-3.41221	0.798242	1.14916
421.223	29716	M+FA-H	1	376.225	ent-4,11-diepi-11-E4t-NeuroP	C22H32O5	N/A	N/A	N/A	N/A				LMFA04010325	NA	NA	SNNNEKANAIMPFW-GUVQUAHISA-N		NEG	5.68	970	-0.200584	10.0437	-2.40058	0.02475	0.798242	-3.41221	0.798242	1.14916
421.223	29717	M+FA-H	1	376.225	ent-11-epi-11-E4c-NeuroP	C22H32O5	N/A	N/A	N/A	N/A				LMFA04010326	NA	NA	SNNNEKANAIMPFW-XDTBZKLSSA-N		NEG	5.68	970	-0.200584	10.0437	-2.40058	0.02475	0.798242	-3.41221	0.798242	1.14916
421.223	29718	M+FA-H	1	376.225	11-E4c-NeuroP	C22H32O5	N/A	N/A	N/A	N/A				LMFA04010327	NA	NA	SNNNEKANAIMPFW-DNKAADHWSA-N		NEG	5.68	970	-0.200584	10.0437	-2.40058	0.02475	0.798242	-3.41221	0.798242	1.14916
421.223	29719	M+FA-H	1	376.225	4-epi-11-E4t-NeuroP	C22H32O5	N/A	N/A	N/A	N/A				LMFA04010328	NA	NA	SNNNEKANAIMPFW-ONFWEMQYSA-N		NEG	5.68	970	-0.200584	10.0437	-2.40058	0.02475	0.798242	-3.41221	0.798242	1.14916
421.223	29720	M+FA-H	1	376.225	4-epi-11-E4c-NeuroP	C22H32O5	N/A	N/A	N/A	N/A				LMFA04010329	NA	NA	SNNNEKANAIMPFW-OFMPNOTLSA-N		NEG	5.68	970	-0.200584	10.0437	-2.40058	0.02475	0.798242	-3.41221	0.798242	1.14916
421.223	29721	M+FA-H	1	376.225	11-E4t-NeuroP	C22H32O5	N/A	N/A	N/A	N/A				LMFA04010330	NA	NA	SNNNEKANAIMPFW-UQUCJFLPSA-N		NEG	5.68	970	-0.200584	10.0437	-2.40058	0.02475	0.798242	-3.41221	0.798242	1.14916
421.223	29722	M+FA-H	1	376.225	ent-13-E4t-NeuroP	C22H32O5	N/A	N/A	N/A	N/A				LMFA04010331	NA	NA	AYIWIGDPZXRNNR-RGXVGAEQSA-N		NEG	5.68	970	-0.200584	10.0437	-2.40058	0.02475	0.798242	-3.41221	0.798242	1.14916
421.223	29723	M+FA-H	1	376.225	ent-16-epi-13-E4c-NeuroP	C22H32O5	N/A	N/A	N/A	N/A				LMFA04010332	NA	NA	AYIWIGDPZXRNNR-DTTJEAJLSA-N		NEG	5.68	970	-0.200584	10.0437	-2.40058	0.02475	0.798242	-3.41221	0.798242	1.14916
421.223	29724	M+FA-H	1	376.225	ent-16-epi-13-E4t-NeuroP	C22H32O5	N/A	N/A	N/A	N/A				LMFA04010333	NA	NA	AYIWIGDPZXRNNR-NOSXYGNPSA-N		NEG	5.68	970	-0.200584	10.0437	-2.40058	0.02475	0.798242	-3.41221	0.798242	1.14916
421.223	29725	M+FA-H	1	376.225	ent-13-E4c-NeuroP	C22H32O5	N/A	N/A	N/A	N/A				LMFA04010334	NA	NA	AYIWIGDPZXRNNR-XRLPFVIISA-N		NEG	5.68	970	-0.200584	10.0437	-2.40058	0.02475	0.798242	-3.41221	0.798242	1.14916
421.223	29726	M+FA-H	1	376.225	13-epi-13-E4c-NeuroP	C22H32O5	N/A	N/A	N/A	N/A				LMFA04010335	NA	NA	AYIWIGDPZXRNNR-ZDGPKNSTSA-N		NEG	5.68	970	-0.200584	10.0437	-2.40058	0.02475	0.798242	-3.41221	0.798242	1.14916
421.223	29727	M+FA-H	1	376.225	13,16-diepi-13-E4t-NeuroP	C22H32O5	N/A	N/A	N/A	N/A				LMFA04010336	NA	NA	AYIWIGDPZXRNNR-VSYFAAAYSA-N		NEG	5.68	970	-0.200584	10.0437	-2.40058	0.02475	0.798242	-3.41221	0.798242	1.14916
421.223	29728	M+FA-H	1	376.225	13,16-diepi-13-E4c-NeuroP	C22H32O5	N/A	N/A	N/A	N/A				LMFA04010337	NA	NA	AYIWIGDPZXRNNR-RPVIBMAXSA-N		NEG	5.68	970	-0.200584	10.0437	-2.40058	0.02475	0.798242	-3.41221	0.798242	1.14916
421.223	29729	M+FA-H	1	376.225	13-epi-13-E4t-NeuroP	C22H32O5	N/A	N/A	N/A	N/A				LMFA04010338	NA	NA	AYIWIGDPZXRNNR-PELQVZBRSA-N		NEG	5.68	970	-0.200584	10.0437	-2.40058	0.02475	0.798242	-3.41221	0.798242	1.14916
421.223	29730	M+FA-H	1	376.225	ent-13-epi-13-E4t-NeuroP	C22H32O5	N/A	N/A	N/A	N/A				LMFA04010339	NA	NA	AYIWIGDPZXRNNR-TXMUXSDWSA-N		NEG	5.68	970	-0.200584	10.0437	-2.40058	0.02475	0.798242	-3.41221	0.798242	1.14916
421.223	29731	M+FA-H	1	376.225	ent-13,16-diepi-13-E4c-NeuroP	C22H32O5	N/A	N/A	N/A	N/A				LMFA04010340	NA	NA	AYIWIGDPZXRNNR-OOSBRSHNSA-N		NEG	5.68	970	-0.200584	10.0437	-2.40058	0.02475	0.798242	-3.41221	0.798242	1.14916
421.223	29732	M+FA-H	1	376.225	ent-13,16-diepi-13-E4t-NeuroP	C22H32O5	N/A	N/A	N/A	N/A				LMFA04010341	NA	NA	AYIWIGDPZXRNNR-WHFHPCDSSA-N		NEG	5.68	970	-0.200584	10.0437	-2.40058	0.02475	0.798242	-3.41221	0.798242	1.14916
421.223	29733	M+FA-H	1	376.225	ent-13-epi-13-E4t-NeuroP	C22H32O5	N/A	N/A	N/A	N/A				LMFA04010342	NA	NA	AYIWIGDPZXRNNR-QKJFSUKUSA-N		NEG	5.68	970	-0.200584	10.0437	-2.40058	0.02475	0.798242	-3.41221	0.798242	1.14916
421.223	29734	M+FA-H	1	376.225	13-E4c-NeuroP	C22H32O5	N/A	N/A	N/A	N/A				LMFA04010343	NA	NA	AYIWIGDPZXRNNR-LUEURHMMSA-N		NEG	5.68	970	-0.200584	10.0437	-2.40058	0.02475	0.798242	-3.41221	0.798242	1.14916
421.223	29735	M+FA-H	1	376.225	16-epi-13-E4t-NeuroP	C22H32O5	N/A	N/A	N/A	N/A				LMFA04010344	NA	NA	AYIWIGDPZXRNNR-WFEMBPNPSA-N		NEG	5.68	970	-0.200584	10.0437	-2.40058	0.02475	0.798242	-3.41221	0.798242	1.14916
421.223	29736	M+FA-H	1	376.225	16-epi-13-E4c-NeuroP	C22H32O5	N/A	N/A	N/A	N/A				LMFA04010345	NA	NA	AYIWIGDPZXRNNR-QDIFJCLWSA-N		NEG	5.68	970	-0.200584	10.0437	-2.40058	0.02475	0.798242	-3.41221	0.798242	1.14916
421.223	29737	M+FA-H	1	376.225	13-E4t-NeuroP	C22H32O5	N/A	N/A	N/A	N/A				LMFA04010346	NA	NA	AYIWIGDPZXRNNR-VHORAQCSSA-N		NEG	5.68	970	-0.200584	10.0437	-2.40058	0.02475	0.798242	-3.41221	0.798242	1.14916
421.223	29738	M+FA-H	1	376.225	ent-14-E4t-NeuroP	C22H32O5	N/A	N/A	N/A	N/A				LMFA04010347	NA	NA	BCQOUZGZSCCQCM-UEFVJNESSA-N		NEG	5.68	970	-0.200584	10.0437	-2.40058	0.02475	0.798242	-3.41221	0.798242	1.14916
421.223	29739	M+FA-H	1	376.225	ent-7-epi-14-E4c-NeuroP	C22H32O5	N/A	N/A	N/A	N/A				LMFA04010348	NA	NA	BCQOUZGZSCCQCM-BJMUSUSMSA-N		NEG	5.68	970	-0.200584	10.0437	-2.40058	0.02475	0.798242	-3.41221	0.798242	1.14916
421.223	29740	M+FA-H	1	376.225	ent-7-epi-14-E4t-NeuroP	C22H32O5	N/A	N/A	N/A	N/A				LMFA04010349	NA	NA	BCQOUZGZSCCQCM-VZLPULIYSA-N		NEG	5.68	970	-0.200584	10.0437	-2.40058	0.02475	0.798242	-3.41221	0.798242	1.14916
421.223	29741	M+FA-H	1	376.225	ent-14-E4c-NeuroP	C22H32O5	N/A	N/A	N/A	N/A				LMFA04010350	NA	NA	BCQOUZGZSCCQCM-RMDPXLGISA-N		NEG	5.68	970	-0.200584	10.0437	-2.40058	0.02475	0.798242	-3.41221	0.798242	1.14916
421.223	29742	M+FA-H	1	376.225	ent-14-epi-14-E4t-NeuroP	C22H32O5	N/A	N/A	N/A	N/A				LMFA04010351	NA	NA	BCQOUZGZSCCQCM-OGVRYBMQSA-N		NEG	5.68	970	-0.200584	10.0437	-2.40058	0.02475	0.798242	-3.41221	0.798242	1.14916
421.223	29743	M+FA-H	1	376.225	ent-7,14-diepi-14-E4c-NeuroP	C22H32O5	N/A	N/A	N/A	N/A				LMFA04010352	NA	NA	BCQOUZGZSCCQCM-OXNSDHFZSA-N		NEG	5.68	970	-0.200584	10.0437	-2.40058	0.02475	0.798242	-3.41221	0.798242	1.14916
421.223	29744	M+FA-H	1	376.225	ent-7,14-diepi-14-E4t-NeuroP	C22H32O5	N/A	N/A	N/A	N/A				LMFA04010353	NA	NA	BCQOUZGZSCCQCM-OZWQXJKBSA-N		NEG	5.68	970	-0.200584	10.0437	-2.40058	0.02475	0.798242	-3.41221	0.798242	1.14916
421.223	29745	M+FA-H	1	376.225	ent-14-epi-14-E4t-NeuroP	C22H32O5	N/A	N/A	N/A	N/A				LMFA04010354	NA	NA	BCQOUZGZSCCQCM-AILSRTGZSA-N		NEG	5.68	970	-0.200584	10.0437	-2.40058	0.02475	0.798242	-3.41221	0.798242	1.14916
421.223	29746	M+FA-H	1	376.225	14-epi-14-E4c-NeuroP	C22H32O5	N/A	N/A	N/A	N/A				LMFA04010355	NA	NA	BCQOUZGZSCCQCM-GWMLWSDGSA-N		NEG	5.68	970	-0.200584	10.0437	-2.40058	0.02475	0.798242	-3.41221	0.798242	1.14916
421.223	29747	M+FA-H	1	376.225	7,14-diepi-14-E4t-NeuroP	C22H32O5	N/A	N/A	N/A	N/A				LMFA04010356	NA	NA	BCQOUZGZSCCQCM-JYFPHCABSA-N		NEG	5.68	970	-0.200584	10.0437	-2.40058	0.02475	0.798242	-3.41221	0.798242	1.14916
421.223	29748	M+FA-H	1	376.225	7,14-diepi-14-E4c-NeuroP	C22H32O5	N/A	N/A	N/A	N/A				LMFA04010357	NA	NA	BCQOUZGZSCCQCM-KFOXZAQISA-N		NEG	5.68	970	-0.200584	10.0437	-2.40058	0.02475	0.798242	-3.41221	0.798242	1.14916
421.223	29749	M+FA-H	1	376.225	14-epi-14-E4t-NeuroP	C22H32O5	N/A	N/A	N/A	N/A				LMFA04010358	NA	NA	BCQOUZGZSCCQCM-LUPOYSBTSA-N		NEG	5.68	970	-0.200584	10.0437	-2.40058	0.02475	0.798242	-3.41221	0.798242	1.14916
421.223	29750	M+FA-H	1	376.225	14-E4c-NeuroP	C22H32O5	N/A	N/A	N/A	N/A				LMFA04010359	NA	NA	BCQOUZGZSCCQCM-VDVZIBEUSA-N		NEG	5.68	970	-0.200584	10.0437	-2.40058	0.02475	0.798242	-3.41221	0.798242	1.14916
421.223	29751	M+FA-H	1	376.225	7-epi-14-E4t-NeuroP	C22H32O5	N/A	N/A	N/A	N/A				LMFA04010360	NA	NA	BCQOUZGZSCCQCM-UNDLOYBCSA-N		NEG	5.68	970	-0.200584	10.0437	-2.40058	0.02475	0.798242	-3.41221	0.798242	1.14916
421.223	29752	M+FA-H	1	376.225	7-epi-14-E4c-NeuroP	C22H32O5	N/A	N/A	N/A	N/A				LMFA04010361	NA	NA	BCQOUZGZSCCQCM-AIWBUDEOSA-N		NEG	5.68	970	-0.200584	10.0437	-2.40058	0.02475	0.798242	-3.41221	0.798242	1.14916
421.223	29753	M+FA-H	1	376.225	14-E4t-NeuroP	C22H32O5	N/A	N/A	N/A	N/A				LMFA04010362	NA	NA	BCQOUZGZSCCQCM-HHBLIWCPSA-N		NEG	5.68	970	-0.200584	10.0437	-2.40058	0.02475	0.798242	-3.41221	0.798242	1.14916
421.223	29754	M+FA-H	1	376.225	ent-17-E4t-NeuroP	C22H32O5	N/A	N/A	N/A	N/A				LMFA04010363	NA	NA	ULILMUUUHYDFOW-MZXAROBUSA-N		NEG	5.68	970	-0.200584	10.0437	-2.40058	0.02475	0.798242	-3.41221	0.798242	1.14916
421.223	29755	M+FA-H	1	376.225	ent-10-epi-17-E4c-NeuroP	C22H32O5	N/A	N/A	N/A	N/A				LMFA04010364	NA	NA	ULILMUUUHYDFOW-WTASKRMBSA-N		NEG	5.68	970	-0.200584	10.0437	-2.40058	0.02475	0.798242	-3.41221	0.798242	1.14916
421.223	29756	M+FA-H	1	376.225	ent-10-epi-17-E4t-NeuroP	C22H32O5	N/A	N/A	N/A	N/A				LMFA04010365	NA	NA	ULILMUUUHYDFOW-UHJCBDAISA-N		NEG	5.68	970	-0.200584	10.0437	-2.40058	0.02475	0.798242	-3.41221	0.798242	1.14916
421.223	29757	M+FA-H	1	376.225	ent-17-E4c-NeuroP	C22H32O5	N/A	N/A	N/A	N/A				LMFA04010366	NA	NA	ULILMUUUHYDFOW-UPBXMHMQSA-N		NEG	5.68	970	-0.200584	10.0437	-2.40058	0.02475	0.798242	-3.41221	0.798242	1.14916
421.223	29758	M+FA-H	1	376.225	ent-17-epi-17-E4t-NeuroP	C22H32O5	N/A	N/A	N/A	N/A				LMFA04010367	NA	NA	ULILMUUUHYDFOW-FDNWMAQMSA-N		NEG	5.68	970	-0.200584	10.0437	-2.40058	0.02475	0.798242	-3.41221	0.798242	1.14916
421.223	29759	M+FA-H	1	376.225	ent-10,17-diepi-17-E4c-NeuroP	C22H32O5	N/A	N/A	N/A	N/A				LMFA04010368	NA	NA	ULILMUUUHYDFOW-RNSKRYBQSA-N		NEG	5.68	970	-0.200584	10.0437	-2.40058	0.02475	0.798242	-3.41221	0.798242	1.14916
421.223	29760	M+FA-H	1	376.225	ent-10,17-diepi-17-E4t-NeuroP	C22H32O5	N/A	N/A	N/A	N/A				LMFA04010369	NA	NA	ULILMUUUHYDFOW-PLJREPBMSA-N		NEG	5.68	970	-0.200584	10.0437	-2.40058	0.02475	0.798242	-3.41221	0.798242	1.14916
421.223	29761	M+FA-H	1	376.225	ent-17-epi-17-E4t-NeuroP	C22H32O5	N/A	N/A	N/A	N/A				LMFA04010370	NA	NA	ULILMUUUHYDFOW-OQMASIIUSA-N		NEG	5.68	970	-0.200584	10.0437	-2.40058	0.02475	0.798242	-3.41221	0.798242	1.14916
421.223	29762	M+FA-H	1	376.225	17-epi-17-E4c-NeuroP	C22H32O5	N/A	N/A	N/A	N/A				LMFA04010371	NA	NA	ULILMUUUHYDFOW-LZWSILKESA-N		NEG	5.68	970	-0.200584	10.0437	-2.40058	0.02475	0.798242	-3.41221	0.798242	1.14916
421.223	29763	M+FA-H	1	376.225	10,17-diepi-17-E4t-NeuroP	C22H32O5	N/A	N/A	N/A	N/A				LMFA04010372	NA	NA	ULILMUUUHYDFOW-UAZZNXQGSA-N		NEG	5.68	970	-0.200584	10.0437	-2.40058	0.02475	0.798242	-3.41221	0.798242	1.14916
421.223	29764	M+FA-H	1	376.225	10,17-diepi-17-E4c-NeuroP	C22H32O5	N/A	N/A	N/A	N/A				LMFA04010373	NA	NA	ULILMUUUHYDFOW-KFFYWOHFSA-N		NEG	5.68	970	-0.200584	10.0437	-2.40058	0.02475	0.798242	-3.41221	0.798242	1.14916
421.223	29765	M+FA-H	1	376.225	17-epi-17-E4t-NeuroP	C22H32O5	N/A	N/A	N/A	N/A				LMFA04010374	NA	NA	ULILMUUUHYDFOW-OCEHKIMWSA-N		NEG	5.68	970	-0.200584	10.0437	-2.40058	0.02475	0.798242	-3.41221	0.798242	1.14916
421.223	29766	M+FA-H	1	376.225	17-E4c-NeuroP	C22H32O5	N/A	N/A	N/A	N/A				LMFA04010375	NA	NA	ULILMUUUHYDFOW-TWCUHTLSSA-N		NEG	5.68	970	-0.200584	10.0437	-2.40058	0.02475	0.798242	-3.41221	0.798242	1.14916
421.223	29767	M+FA-H	1	376.225	10-epi-17-E4t-NeuroP	C22H32O5	N/A	N/A	N/A	N/A				LMFA04010376	NA	NA	ULILMUUUHYDFOW-HVUDFBJASA-N		NEG	5.68	970	-0.200584	10.0437	-2.40058	0.02475	0.798242	-3.41221	0.798242	1.14916
421.223	29768	M+FA-H	1	376.225	10-epi-17-E4c-NeuroP	C22H32O5	N/A	N/A	N/A	N/A				LMFA04010377	NA	NA	ULILMUUUHYDFOW-YCGGEOJYSA-N		NEG	5.68	970	-0.200584	10.0437	-2.40058	0.02475	0.798242	-3.41221	0.798242	1.14916
421.223	29769	M+FA-H	1	376.225	17-E4t-NeuroP	C22H32O5	N/A	N/A	N/A	N/A				LMFA04010378	NA	NA	ULILMUUUHYDFOW-MLHKLRQESA-N		NEG	5.68	970	-0.200584	10.0437	-2.40058	0.02475	0.798242	-3.41221	0.798242	1.14916
421.223	29770	M+FA-H	1	376.225	ent-20-E4t-NeuroP	C22H32O5	N/A	N/A	N/A	N/A				LMFA04010379	NA	NA	BIHPRUQXOKWQGU-RXKRIKGGSA-N		NEG	5.68	970	-0.200584	10.0437	-2.40058	0.02475	0.798242	-3.41221	0.798242	1.14916
421.223	29771	M+FA-H	1	376.225	ent-13-epi-20-E4c-NeuroP	C22H32O5	N/A	N/A	N/A	N/A				LMFA04010380	NA	NA	BIHPRUQXOKWQGU-WPRVMJQQSA-N		NEG	5.68	970	-0.200584	10.0437	-2.40058	0.02475	0.798242	-3.41221	0.798242	1.14916
421.223	29772	M+FA-H	1	376.225	ent-13-epi-20-E4t-NeuroP	C22H32O5	N/A	N/A	N/A	N/A				LMFA04010381	NA	NA	BIHPRUQXOKWQGU-OCYKXRGSSA-N		NEG	5.68	970	-0.200584	10.0437	-2.40058	0.02475	0.798242	-3.41221	0.798242	1.14916
421.223	29773	M+FA-H	1	376.225	ent-20-E4c-NeuroP	C22H32O5	N/A	N/A	N/A	N/A				LMFA04010382	NA	NA	BIHPRUQXOKWQGU-NOFALBCGSA-N		NEG	5.68	970	-0.200584	10.0437	-2.40058	0.02475	0.798242	-3.41221	0.798242	1.14916
421.223	29774	M+FA-H	1	376.225	ent-20-epi-20-E4t-NeuroP	C22H32O5	N/A	N/A	N/A	N/A				LMFA04010383	NA	NA	BIHPRUQXOKWQGU-SQLZXENJSA-N		NEG	5.68	970	-0.200584	10.0437	-2.40058	0.02475	0.798242	-3.41221	0.798242	1.14916
421.223	29775	M+FA-H	1	376.225	ent-13,20-diepi-20-E4c-NeuroP	C22H32O5	N/A	N/A	N/A	N/A				LMFA04010384	NA	NA	BIHPRUQXOKWQGU-NPHSIQPDSA-N		NEG	5.68	970	-0.200584	10.0437	-2.40058	0.02475	0.798242	-3.41221	0.798242	1.14916
421.223	29776	M+FA-H	1	376.225	ent-13,20-diepi-20-E4t-NeuroP	C22H32O5	N/A	N/A	N/A	N/A				LMFA04010385	NA	NA	BIHPRUQXOKWQGU-UGWOKVQSSA-N		NEG	5.68	970	-0.200584	10.0437	-2.40058	0.02475	0.798242	-3.41221	0.798242	1.14916
421.223	29777	M+FA-H	1	376.225	ent-20-epi-20-E4t-NeuroP	C22H32O5	N/A	N/A	N/A	N/A				LMFA04010386	NA	NA	BIHPRUQXOKWQGU-YQALPKGHSA-N		NEG	5.68	970	-0.200584	10.0437	-2.40058	0.02475	0.798242	-3.41221	0.798242	1.14916
421.223	29778	M+FA-H	1	376.225	20-epi-20-E4c-NeuroP	C22H32O5	N/A	N/A	N/A	N/A				LMFA04010387	NA	NA	BIHPRUQXOKWQGU-NMPBYWHVSA-N		NEG	5.68	970	-0.200584	10.0437	-2.40058	0.02475	0.798242	-3.41221	0.798242	1.14916
421.223	29779	M+FA-H	1	376.225	13,20-diepi-20-E4t-NeuroP	C22H32O5	N/A	N/A	N/A	N/A				LMFA04010388	NA	NA	BIHPRUQXOKWQGU-XTPGFBQRSA-N		NEG	5.68	970	-0.200584	10.0437	-2.40058	0.02475	0.798242	-3.41221	0.798242	1.14916
421.223	29780	M+FA-H	1	376.225	13,20-diepi-20-E4c-NeuroP	C22H32O5	N/A	N/A	N/A	N/A				LMFA04010389	NA	NA	BIHPRUQXOKWQGU-ZSWUQAMASA-N		NEG	5.68	970	-0.200584	10.0437	-2.40058	0.02475	0.798242	-3.41221	0.798242	1.14916
421.223	29781	M+FA-H	1	376.225	20-epi-20-E4t-NeuroP	C22H32O5	N/A	N/A	N/A	N/A				LMFA04010390	NA	NA	BIHPRUQXOKWQGU-PCAPFBMLSA-N		NEG	5.68	970	-0.200584	10.0437	-2.40058	0.02475	0.798242	-3.41221	0.798242	1.14916
421.223	29782	M+FA-H	1	376.225	20-E4c-NeuroP	C22H32O5	N/A	N/A	N/A	N/A				LMFA04010391	NA	NA	BIHPRUQXOKWQGU-RFCYDMNUSA-N		NEG	5.68	970	-0.200584	10.0437	-2.40058	0.02475	0.798242	-3.41221	0.798242	1.14916
421.223	29783	M+FA-H	1	376.225	13-epi-20-E4t-NeuroP	C22H32O5	N/A	N/A	N/A	N/A				LMFA04010392	NA	NA	BIHPRUQXOKWQGU-LJNOXTFKSA-N		NEG	5.68	970	-0.200584	10.0437	-2.40058	0.02475	0.798242	-3.41221	0.798242	1.14916
421.223	29784	M+FA-H	1	376.225	13-epi-20-E4c-NeuroP	C22H32O5	N/A	N/A	N/A	N/A				LMFA04010393	NA	NA	BIHPRUQXOKWQGU-INUHVSEHSA-N		NEG	5.68	970	-0.200584	10.0437	-2.40058	0.02475	0.798242	-3.41221	0.798242	1.14916
421.223	29785	M+FA-H	1	376.225	20-E4t-NeuroP	C22H32O5	N/A	N/A	N/A	N/A				LMFA04010394	NA	NA	BIHPRUQXOKWQGU-LRXWNGDYSA-N		NEG	5.68	970	-0.200584	10.0437	-2.40058	0.02475	0.798242	-3.41221	0.798242	1.14916
421.223	29530	M+FA-H	1	376.225	ent-4-D4t-NeuroP	C22H32O5	N/A	N/A	N/A	N/A				LMFA04010139	NA	NA	IDXBOXWUWDDSSX-UXXYKGSYSA-N		NEG	5.68	970	-0.200584	10.0437	-2.40058	0.02475	0.798242	-3.41221	0.798242	1.14916
421.223	29531	M+FA-H	1	376.225	ent-7-epi-4-D4c-NeuroP	C22H32O5	N/A	N/A	N/A	N/A				LMFA04010140	NA	NA	IDXBOXWUWDDSSX-BDFFTPARSA-N		NEG	5.68	970	-0.200584	10.0437	-2.40058	0.02475	0.798242	-3.41221	0.798242	1.14916
421.223	29532	M+FA-H	1	376.225	ent-7-epi-4-D4t-NeuroP	C22H32O5	N/A	N/A	N/A	N/A				LMFA04010141	NA	NA	IDXBOXWUWDDSSX-ZEVKHGTQSA-N		NEG	5.68	970	-0.200584	10.0437	-2.40058	0.02475	0.798242	-3.41221	0.798242	1.14916
421.223	29533	M+FA-H	1	376.225	ent-4-D4c-NeuroP	C22H32O5	N/A	N/A	N/A	N/A				LMFA04010142	NA	NA	IDXBOXWUWDDSSX-QLPAURAZSA-N		NEG	5.68	970	-0.200584	10.0437	-2.40058	0.02475	0.798242	-3.41221	0.798242	1.14916
421.223	29534	M+FA-H	1	376.225	4-epi-4-D4c-NeuroP	C22H32O5	N/A	N/A	N/A	N/A				LMFA04010143	NA	NA	IDXBOXWUWDDSSX-JVGZUECDSA-N		NEG	5.68	970	-0.200584	10.0437	-2.40058	0.02475	0.798242	-3.41221	0.798242	1.14916
421.223	29535	M+FA-H	1	376.225	4,7-diepi-4-D4t-NeuroP	C22H32O5	N/A	N/A	N/A	N/A				LMFA04010144	NA	NA	IDXBOXWUWDDSSX-NHBHWPGXSA-N		NEG	5.68	970	-0.200584	10.0437	-2.40058	0.02475	0.798242	-3.41221	0.798242	1.14916
421.223	29536	M+FA-H	1	376.225	4,7-diepi-4-D4c-NeuroP	C22H32O5	N/A	N/A	N/A	N/A				LMFA04010145	NA	NA	IDXBOXWUWDDSSX-ZWYGTWPWSA-N		NEG	5.68	970	-0.200584	10.0437	-2.40058	0.02475	0.798242	-3.41221	0.798242	1.14916
421.223	29537	M+FA-H	1	376.225	4-epi-4-D4t-NeuroP	C22H32O5	N/A	N/A	N/A	N/A				LMFA04010146	NA	NA	IDXBOXWUWDDSSX-PNRSBLQCSA-N		NEG	5.68	970	-0.200584	10.0437	-2.40058	0.02475	0.798242	-3.41221	0.798242	1.14916
421.223	29538	M+FA-H	1	376.225	ent-4-epi-4-D4t-NeuroP	C22H32O5	N/A	N/A	N/A	N/A				LMFA04010147	NA	NA	IDXBOXWUWDDSSX-QBIWORDZSA-N		NEG	5.68	970	-0.200584	10.0437	-2.40058	0.02475	0.798242	-3.41221	0.798242	1.14916
421.223	29539	M+FA-H	1	376.225	ent-4,7-diepi-4-D4c-NeuroP	C22H32O5	N/A	N/A	N/A	N/A				LMFA04010148	NA	NA	IDXBOXWUWDDSSX-TZXSBMCBSA-N		NEG	5.68	970	-0.200584	10.0437	-2.40058	0.02475	0.798242	-3.41221	0.798242	1.14916
421.223	29540	M+FA-H	1	376.225	ent-4,7-diepi-4-D4t-NeuroP	C22H32O5	N/A	N/A	N/A	N/A				LMFA04010149	NA	NA	IDXBOXWUWDDSSX-LIYULKRPSA-N		NEG	5.68	970	-0.200584	10.0437	-2.40058	0.02475	0.798242	-3.41221	0.798242	1.14916
421.223	29541	M+FA-H	1	376.225	ent-4-epi-4-D4c-NeuroP	C22H32O5	N/A	N/A	N/A	N/A				LMFA04010150	NA	NA	IDXBOXWUWDDSSX-VMZOFZPKSA-N		NEG	5.68	970	-0.200584	10.0437	-2.40058	0.02475	0.798242	-3.41221	0.798242	1.14916
421.223	29542	M+FA-H	1	376.225	4-D4c-NeuroP	C22H32O5	N/A	N/A	N/A	N/A				LMFA04010151	NA	NA	IDXBOXWUWDDSSX-WEQGLFOWSA-N		NEG	5.68	970	-0.200584	10.0437	-2.40058	0.02475	0.798242	-3.41221	0.798242	1.14916
421.223	29543	M+FA-H	1	376.225	7-epi-4-D4t-NeuroP	C22H32O5	N/A	N/A	N/A	N/A				LMFA04010152	NA	NA	IDXBOXWUWDDSSX-YDLQHRLWSA-N		NEG	5.68	970	-0.200584	10.0437	-2.40058	0.02475	0.798242	-3.41221	0.798242	1.14916
421.223	29544	M+FA-H	1	376.225	7-epi-4-D4c-NeuroP	C22H32O5	N/A	N/A	N/A	N/A				LMFA04010153	NA	NA	IDXBOXWUWDDSSX-GYALWBLBSA-N		NEG	5.68	970	-0.200584	10.0437	-2.40058	0.02475	0.798242	-3.41221	0.798242	1.14916
421.223	29545	M+FA-H	1	376.225	4-D4t-NeuroP	C22H32O5	N/A	N/A	N/A	N/A				LMFA04010154	NA	NA	IDXBOXWUWDDSSX-JNQRMAMISA-N		NEG	5.68	970	-0.200584	10.0437	-2.40058	0.02475	0.798242	-3.41221	0.798242	1.14916
421.223	29546	M+FA-H	1	376.225	ent-7-D4t-NeuroP	C22H32O5	N/A	N/A	N/A	N/A				LMFA04010155	NA	NA	MBWYKQQOOVDDJT-OZKZCZJOSA-N		NEG	5.68	970	-0.200584	10.0437	-2.40058	0.02475	0.798242	-3.41221	0.798242	1.14916
421.223	29547	M+FA-H	1	376.225	ent-10-epi-7-D4c-NeuroP	C22H32O5	N/A	N/A	N/A	N/A				LMFA04010156	NA	NA	MBWYKQQOOVDDJT-VEPPTBIXSA-N		NEG	5.68	970	-0.200584	10.0437	-2.40058	0.02475	0.798242	-3.41221	0.798242	1.14916
421.223	29548	M+FA-H	1	376.225	ent-10-epi-7-D4t-NeuroP	C22H32O5	N/A	N/A	N/A	N/A				LMFA04010157	NA	NA	MBWYKQQOOVDDJT-BSUWMUHLSA-N		NEG	5.68	970	-0.200584	10.0437	-2.40058	0.02475	0.798242	-3.41221	0.798242	1.14916
421.223	29549	M+FA-H	1	376.225	ent-7-D4c-NeuroP	C22H32O5	N/A	N/A	N/A	N/A				LMFA04010158	NA	NA	MBWYKQQOOVDDJT-FFTBVCGNSA-N		NEG	5.68	970	-0.200584	10.0437	-2.40058	0.02475	0.798242	-3.41221	0.798242	1.14916
421.223	29550	M+FA-H	1	376.225	7-epi-7-D4c-NeuroP	C22H32O5	N/A	N/A	N/A	N/A				LMFA04010159	NA	NA	MBWYKQQOOVDDJT-FGTFCJAHSA-N		NEG	5.68	970	-0.200584	10.0437	-2.40058	0.02475	0.798242	-3.41221	0.798242	1.14916
421.223	29551	M+FA-H	1	376.225	7,10-diepi-7-D4t-NeuroP	C22H32O5	N/A	N/A	N/A	N/A				LMFA04010160	NA	NA	MBWYKQQOOVDDJT-PNBGUZKWSA-N		NEG	5.68	970	-0.200584	10.0437	-2.40058	0.02475	0.798242	-3.41221	0.798242	1.14916
421.223	29552	M+FA-H	1	376.225	7,10-diepi-7-D4c-NeuroP	C22H32O5	N/A	N/A	N/A	N/A				LMFA04010161	NA	NA	MBWYKQQOOVDDJT-BPSQMMDFSA-N		NEG	5.68	970	-0.200584	10.0437	-2.40058	0.02475	0.798242	-3.41221	0.798242	1.14916
421.223	29553	M+FA-H	1	376.225	7-epi-7-D4t-NeuroP	C22H32O5	N/A	N/A	N/A	N/A				LMFA04010162	NA	NA	MBWYKQQOOVDDJT-DYEZOVEVSA-N		NEG	5.68	970	-0.200584	10.0437	-2.40058	0.02475	0.798242	-3.41221	0.798242	1.14916
421.223	29554	M+FA-H	1	376.225	ent-7-epi-7-D4t-NeuroP	C22H32O5	N/A	N/A	N/A	N/A				LMFA04010163	NA	NA	MBWYKQQOOVDDJT-DJWLOEIJSA-N		NEG	5.68	970	-0.200584	10.0437	-2.40058	0.02475	0.798242	-3.41221	0.798242	1.14916
421.223	29555	M+FA-H	1	376.225	ent-7,10-diepi-7-D4c-NeuroP	C22H32O5	N/A	N/A	N/A	N/A				LMFA04010164	NA	NA	MBWYKQQOOVDDJT-IXLPTEKASA-N		NEG	5.68	970	-0.200584	10.0437	-2.40058	0.02475	0.798242	-3.41221	0.798242	1.14916
421.223	29556	M+FA-H	1	376.225	ent-7,10-diepi-7-D4t-NeuroP	C22H32O5	N/A	N/A	N/A	N/A				LMFA04010165	NA	NA	MBWYKQQOOVDDJT-TZNWGPDYSA-N		NEG	5.68	970	-0.200584	10.0437	-2.40058	0.02475	0.798242	-3.41221	0.798242	1.14916
421.223	29557	M+FA-H	1	376.225	ent-7-epi-7-D4c-NeuroP	C22H32O5	N/A	N/A	N/A	N/A				LMFA04010166	NA	NA	MBWYKQQOOVDDJT-MGUHCGSGSA-N		NEG	5.68	970	-0.200584	10.0437	-2.40058	0.02475	0.798242	-3.41221	0.798242	1.14916
421.223	29558	M+FA-H	1	376.225	7-D4c-NeuroP	C22H32O5	N/A	N/A	N/A	N/A				LMFA04010167	NA	NA	MBWYKQQOOVDDJT-QITWKKKXSA-N		NEG	5.68	970	-0.200584	10.0437	-2.40058	0.02475	0.798242	-3.41221	0.798242	1.14916
421.223	29559	M+FA-H	1	376.225	10-epi-7-D4t-NeuroP	C22H32O5	N/A	N/A	N/A	N/A				LMFA04010168	NA	NA	MBWYKQQOOVDDJT-BHBNLNRTSA-N		NEG	5.68	970	-0.200584	10.0437	-2.40058	0.02475	0.798242	-3.41221	0.798242	1.14916
421.223	29560	M+FA-H	1	376.225	10-epi-7-D4c-NeuroP	C22H32O5	N/A	N/A	N/A	N/A				LMFA04010169	NA	NA	MBWYKQQOOVDDJT-ADYKAQPASA-N		NEG	5.68	970	-0.200584	10.0437	-2.40058	0.02475	0.798242	-3.41221	0.798242	1.14916
421.223	29561	M+FA-H	1	376.225	7-D4t-NeuroP	C22H32O5	N/A	N/A	N/A	N/A				LMFA04010170	NA	NA	MBWYKQQOOVDDJT-DVVFIYPXSA-N		NEG	5.68	970	-0.200584	10.0437	-2.40058	0.02475	0.798242	-3.41221	0.798242	1.14916
421.223	29562	M+FA-H	1	376.225	ent-10-D4t-NeuroP	C22H32O5	N/A	N/A	N/A	N/A				LMFA04010171	NA	NA	HKRPDTDZWZZKNW-OCEHKIMWSA-N		NEG	5.68	970	-0.200584	10.0437	-2.40058	0.02475	0.798242	-3.41221	0.798242	1.14916
421.223	29563	M+FA-H	1	376.225	ent-13-epi-10-D4c-NeuroP	C22H32O5	N/A	N/A	N/A	N/A				LMFA04010172	NA	NA	HKRPDTDZWZZKNW-UAZZNXQGSA-N		NEG	5.68	970	-0.200584	10.0437	-2.40058	0.02475	0.798242	-3.41221	0.798242	1.14916
421.223	29564	M+FA-H	1	376.225	ent-13-epi-10-D4t-NeuroP	C22H32O5	N/A	N/A	N/A	N/A				LMFA04010173	NA	NA	HKRPDTDZWZZKNW-KFFYWOHFSA-N		NEG	5.68	970	-0.200584	10.0437	-2.40058	0.02475	0.798242	-3.41221	0.798242	1.14916
421.223	29565	M+FA-H	1	376.225	ent-10-D4c-NeuroP	C22H32O5	N/A	N/A	N/A	N/A				LMFA04010174	NA	NA	HKRPDTDZWZZKNW-LZWSILKESA-N		NEG	5.68	970	-0.200584	10.0437	-2.40058	0.02475	0.798242	-3.41221	0.798242	1.14916
421.223	29566	M+FA-H	1	376.225	10-epi-10-D4c-NeuroP	C22H32O5	N/A	N/A	N/A	N/A				LMFA04010175	NA	NA	HKRPDTDZWZZKNW-UPBXMHMQSA-N		NEG	5.68	970	-0.200584	10.0437	-2.40058	0.02475	0.798242	-3.41221	0.798242	1.14916
421.223	29567	M+FA-H	1	376.225	10,13-diepi-10-D4t-NeuroP	C22H32O5	N/A	N/A	N/A	N/A				LMFA04010176	NA	NA	HKRPDTDZWZZKNW-WTASKRMBSA-N		NEG	5.68	970	-0.200584	10.0437	-2.40058	0.02475	0.798242	-3.41221	0.798242	1.14916
421.223	29568	M+FA-H	1	376.225	10,13-diepi-10-D4c-NeuroP	C22H32O5	N/A	N/A	N/A	N/A				LMFA04010177	NA	NA	HKRPDTDZWZZKNW-UHJCBDAISA-N		NEG	5.68	970	-0.200584	10.0437	-2.40058	0.02475	0.798242	-3.41221	0.798242	1.14916
421.223	29569	M+FA-H	1	376.225	10-epi-10-D4t-NeuroP	C22H32O5	N/A	N/A	N/A	N/A				LMFA04010178	NA	NA	HKRPDTDZWZZKNW-MZXAROBUSA-N		NEG	5.68	970	-0.200584	10.0437	-2.40058	0.02475	0.798242	-3.41221	0.798242	1.14916
421.223	29570	M+FA-H	1	376.225	ent-10-epi-10-D4t-NeuroP	C22H32O5	N/A	N/A	N/A	N/A				LMFA04010179	NA	NA	HKRPDTDZWZZKNW-MLHKLRQESA-N		NEG	5.68	970	-0.200584	10.0437	-2.40058	0.02475	0.798242	-3.41221	0.798242	1.14916
421.223	29571	M+FA-H	1	376.225	ent-10,13-diepi-10-D4c-NeuroP	C22H32O5	N/A	N/A	N/A	N/A				LMFA04010180	NA	NA	HKRPDTDZWZZKNW-HVUDFBJASA-N		NEG	5.68	970	-0.200584	10.0437	-2.40058	0.02475	0.798242	-3.41221	0.798242	1.14916
421.223	29572	M+FA-H	1	376.225	ent-10,13-diepi-10-D4t-NeuroP	C22H32O5	N/A	N/A	N/A	N/A				LMFA04010181	NA	NA	HKRPDTDZWZZKNW-YCGGEOJYSA-N		NEG	5.68	970	-0.200584	10.0437	-2.40058	0.02475	0.798242	-3.41221	0.798242	1.14916
421.223	29573	M+FA-H	1	376.225	ent-10-epi-10-D4c-NeuroP	C22H32O5	N/A	N/A	N/A	N/A				LMFA04010182	NA	NA	HKRPDTDZWZZKNW-TWCUHTLSSA-N		NEG	5.68	970	-0.200584	10.0437	-2.40058	0.02475	0.798242	-3.41221	0.798242	1.14916
421.223	29574	M+FA-H	1	376.225	10-D4c-NeuroP	C22H32O5	N/A	N/A	N/A	N/A				LMFA04010183	NA	NA	HKRPDTDZWZZKNW-OQMASIIUSA-N		NEG	5.68	970	-0.200584	10.0437	-2.40058	0.02475	0.798242	-3.41221	0.798242	1.14916
421.223	29575	M+FA-H	1	376.225	13-epi-10-D4t-NeuroP	C22H32O5	N/A	N/A	N/A	N/A				LMFA04010184	NA	NA	HKRPDTDZWZZKNW-RNSKRYBQSA-N		NEG	5.68	970	-0.200584	10.0437	-2.40058	0.02475	0.798242	-3.41221	0.798242	1.14916
421.223	29576	M+FA-H	1	376.225	13-epi-10-D4c-NeuroP	C22H32O5	N/A	N/A	N/A	N/A				LMFA04010185	NA	NA	HKRPDTDZWZZKNW-PLJREPBMSA-N		NEG	5.68	970	-0.200584	10.0437	-2.40058	0.02475	0.798242	-3.41221	0.798242	1.14916
421.223	29577	M+FA-H	1	376.225	10-D4t-NeuroP	C22H32O5	N/A	N/A	N/A	N/A				LMFA04010186	NA	NA	HKRPDTDZWZZKNW-FDNWMAQMSA-N		NEG	5.68	970	-0.200584	10.0437	-2.40058	0.02475	0.798242	-3.41221	0.798242	1.14916
421.223	29578	M+FA-H	1	376.225	ent-11-D4t-NeuroP	C22H32O5	N/A	N/A	N/A	N/A				LMFA04010187	NA	NA	LFXPXGFITAKPQF-CESHPGDISA-N		NEG	5.68	970	-0.200584	10.0437	-2.40058	0.02475	0.798242	-3.41221	0.798242	1.14916
421.223	29579	M+FA-H	1	376.225	ent-4-epi-11-D4c-NeuroP	C22H32O5	N/A	N/A	N/A	N/A				LMFA04010188	NA	NA	LFXPXGFITAKPQF-MZANMKGCSA-N		NEG	5.68	970	-0.200584	10.0437	-2.40058	0.02475	0.798242	-3.41221	0.798242	1.14916
421.223	29580	M+FA-H	1	376.225	ent-4-epi-11-D4t-NeuroP	C22H32O5	N/A	N/A	N/A	N/A				LMFA04010189	NA	NA	LFXPXGFITAKPQF-FWFDEAQISA-N		NEG	5.68	970	-0.200584	10.0437	-2.40058	0.02475	0.798242	-3.41221	0.798242	1.14916
421.223	29581	M+FA-H	1	376.225	ent-11-D4c-NeuroP	C22H32O5	N/A	N/A	N/A	N/A				LMFA04010190	NA	NA	LFXPXGFITAKPQF-BNQULORBSA-N		NEG	5.68	970	-0.200584	10.0437	-2.40058	0.02475	0.798242	-3.41221	0.798242	1.14916
421.223	29582	M+FA-H	1	376.225	11-epi-11-D4c-NeuroP	C22H32O5	N/A	N/A	N/A	N/A				LMFA04010191	NA	NA	LFXPXGFITAKPQF-HVDCVWPVSA-N		NEG	5.68	970	-0.200584	10.0437	-2.40058	0.02475	0.798242	-3.41221	0.798242	1.14916
421.223	29583	M+FA-H	1	376.225	4,11-diepi-11-D4t-NeuroP	C22H32O5	N/A	N/A	N/A	N/A				LMFA04010192	NA	NA	LFXPXGFITAKPQF-NSMATMAOSA-N		NEG	5.68	970	-0.200584	10.0437	-2.40058	0.02475	0.798242	-3.41221	0.798242	1.14916
421.223	29584	M+FA-H	1	376.225	4,11-diepi-11-D4c-NeuroP	C22H32O5	N/A	N/A	N/A	N/A				LMFA04010193	NA	NA	LFXPXGFITAKPQF-YYGYJQKSSA-N		NEG	5.68	970	-0.200584	10.0437	-2.40058	0.02475	0.798242	-3.41221	0.798242	1.14916
421.223	29585	M+FA-H	1	376.225	11-epi-11-D4t-NeuroP	C22H32O5	N/A	N/A	N/A	N/A				LMFA04010194	NA	NA	LFXPXGFITAKPQF-OZEAOISQSA-N		NEG	5.68	970	-0.200584	10.0437	-2.40058	0.02475	0.798242	-3.41221	0.798242	1.14916
421.223	29586	M+FA-H	1	376.225	ent-11-epi-11-D4t-NeuroP	C22H32O5	N/A	N/A	N/A	N/A				LMFA04010195	NA	NA	LFXPXGFITAKPQF-GZCMPDJLSA-N		NEG	5.68	970	-0.200584	10.0437	-2.40058	0.02475	0.798242	-3.41221	0.798242	1.14916
421.223	29587	M+FA-H	1	376.225	ent-4,11-diepi-11-D4c-NeuroP	C22H32O5	N/A	N/A	N/A	N/A				LMFA04010196	NA	NA	LFXPXGFITAKPQF-WTBPNKJASA-N		NEG	5.68	970	-0.200584	10.0437	-2.40058	0.02475	0.798242	-3.41221	0.798242	1.14916
421.223	29588	M+FA-H	1	376.225	ent-4,11-diepi-11-D4t-NeuroP	C22H32O5	N/A	N/A	N/A	N/A				LMFA04010197	NA	NA	LFXPXGFITAKPQF-GBXAMVRTSA-N		NEG	5.68	970	-0.200584	10.0437	-2.40058	0.02475	0.798242	-3.41221	0.798242	1.14916
421.223	29589	M+FA-H	1	376.225	ent-11-epi-11-D4c-NeuroP	C22H32O5	N/A	N/A	N/A	N/A				LMFA04010198	NA	NA	LFXPXGFITAKPQF-LWEZIORSSA-N		NEG	5.68	970	-0.200584	10.0437	-2.40058	0.02475	0.798242	-3.41221	0.798242	1.14916
421.223	29590	M+FA-H	1	376.225	11-D4c-NeuroP	C22H32O5	N/A	N/A	N/A	N/A				LMFA04010199	NA	NA	LFXPXGFITAKPQF-GSAWSCGESA-N		NEG	5.68	970	-0.200584	10.0437	-2.40058	0.02475	0.798242	-3.41221	0.798242	1.14916
421.223	29591	M+FA-H	1	376.225	4-epi-11-D4t-NeuroP	C22H32O5	N/A	N/A	N/A	N/A				LMFA04010200	NA	NA	LFXPXGFITAKPQF-WCLOFHEOSA-N		NEG	5.68	970	-0.200584	10.0437	-2.40058	0.02475	0.798242	-3.41221	0.798242	1.14916
421.223	29592	M+FA-H	1	376.225	4-epi-11-D4c-NeuroP	C22H32O5	N/A	N/A	N/A	N/A				LMFA04010201	NA	NA	LFXPXGFITAKPQF-BCGPPHAYSA-N		NEG	5.68	970	-0.200584	10.0437	-2.40058	0.02475	0.798242	-3.41221	0.798242	1.14916
421.223	29593	M+FA-H	1	376.225	11-D4t-NeuroP	C22H32O5	N/A	N/A	N/A	N/A				LMFA04010202	NA	NA	LFXPXGFITAKPQF-QHVONKGBSA-N		NEG	5.68	970	-0.200584	10.0437	-2.40058	0.02475	0.798242	-3.41221	0.798242	1.14916
421.223	29594	M+FA-H	1	376.225	ent-13-D4t-NeuroP	C22H32O5	N/A	N/A	N/A	N/A				LMFA04010203	NA	NA	BAWOSSADQOARSN-PCAPFBMLSA-N		NEG	5.68	970	-0.200584	10.0437	-2.40058	0.02475	0.798242	-3.41221	0.798242	1.14916
421.223	29595	M+FA-H	1	376.225	ent-16-epi-13-D4c-NeuroP	C22H32O5	N/A	N/A	N/A	N/A				LMFA04010204	NA	NA	BAWOSSADQOARSN-XTPGFBQRSA-N		NEG	5.68	970	-0.200584	10.0437	-2.40058	0.02475	0.798242	-3.41221	0.798242	1.14916
421.223	29596	M+FA-H	1	376.225	ent-16-epi-13-D4t-NeuroP	C22H32O5	N/A	N/A	N/A	N/A				LMFA04010205	NA	NA	BAWOSSADQOARSN-ZSWUQAMASA-N		NEG	5.68	970	-0.200584	10.0437	-2.40058	0.02475	0.798242	-3.41221	0.798242	1.14916
421.223	29597	M+FA-H	1	376.225	ent-13-D4c-NeuroP	C22H32O5	N/A	N/A	N/A	N/A				LMFA04010206	NA	NA	BAWOSSADQOARSN-NMPBYWHVSA-N		NEG	5.68	970	-0.200584	10.0437	-2.40058	0.02475	0.798242	-3.41221	0.798242	1.14916
421.223	29598	M+FA-H	1	376.225	13-epi-13-D4c-NeuroP	C22H32O5	N/A	N/A	N/A	N/A				LMFA04010207	NA	NA	BAWOSSADQOARSN-NOFALBCGSA-N		NEG	5.68	970	-0.200584	10.0437	-2.40058	0.02475	0.798242	-3.41221	0.798242	1.14916
421.223	29599	M+FA-H	1	376.225	13,16-diepi-13-D4t-NeuroP	C22H32O5	N/A	N/A	N/A	N/A				LMFA04010208	NA	NA	BAWOSSADQOARSN-WPRVMJQQSA-N		NEG	5.68	970	-0.200584	10.0437	-2.40058	0.02475	0.798242	-3.41221	0.798242	1.14916
421.223	29600	M+FA-H	1	376.225	13,16-diepi-13-D4c-NeuroP	C22H32O5	N/A	N/A	N/A	N/A				LMFA04010209	NA	NA	BAWOSSADQOARSN-OCYKXRGSSA-N		NEG	5.68	970	-0.200584	10.0437	-2.40058	0.02475	0.798242	-3.41221	0.798242	1.14916
421.223	29601	M+FA-H	1	376.225	13-epi-13-D4t-NeuroP	C22H32O5	N/A	N/A	N/A	N/A				LMFA04010210	NA	NA	BAWOSSADQOARSN-RXKRIKGGSA-N		NEG	5.68	970	-0.200584	10.0437	-2.40058	0.02475	0.798242	-3.41221	0.798242	1.14916
421.223	29602	M+FA-H	1	376.225	ent-13-epi-13-D4t-NeuroP	C22H32O5	N/A	N/A	N/A	N/A				LMFA04010211	NA	NA	BAWOSSADQOARSN-LRXWNGDYSA-N		NEG	5.68	970	-0.200584	10.0437	-2.40058	0.02475	0.798242	-3.41221	0.798242	1.14916
421.223	29603	M+FA-H	1	376.225	ent-13,16-diepi-13-D4c-NeuroP	C22H32O5	N/A	N/A	N/A	N/A				LMFA04010212	NA	NA	BAWOSSADQOARSN-LJNOXTFKSA-N		NEG	5.68	970	-0.200584	10.0437	-2.40058	0.02475	0.798242	-3.41221	0.798242	1.14916
421.223	29604	M+FA-H	1	376.225	ent-13,16-diepi-13-D4t-NeuroP	C22H32O5	N/A	N/A	N/A	N/A				LMFA04010213	NA	NA	BAWOSSADQOARSN-INUHVSEHSA-N		NEG	5.68	970	-0.200584	10.0437	-2.40058	0.02475	0.798242	-3.41221	0.798242	1.14916
421.223	29605	M+FA-H	1	376.225	ent-13-epi-13-D4t-NeuroP	C22H32O5	N/A	N/A	N/A	N/A				LMFA04010214	NA	NA	BAWOSSADQOARSN-RFCYDMNUSA-N		NEG	5.68	970	-0.200584	10.0437	-2.40058	0.02475	0.798242	-3.41221	0.798242	1.14916
421.223	29606	M+FA-H	1	376.225	13-D4c-NeuroP	C22H32O5	N/A	N/A	N/A	N/A				LMFA04010215	NA	NA	BAWOSSADQOARSN-YQALPKGHSA-N		NEG	5.68	970	-0.200584	10.0437	-2.40058	0.02475	0.798242	-3.41221	0.798242	1.14916
421.223	29607	M+FA-H	1	376.225	16-epi-13-D4t-NeuroP	C22H32O5	N/A	N/A	N/A	N/A				LMFA04010216	NA	NA	BAWOSSADQOARSN-NPHSIQPDSA-N		NEG	5.68	970	-0.200584	10.0437	-2.40058	0.02475	0.798242	-3.41221	0.798242	1.14916
421.223	29608	M+FA-H	1	376.225	16-epi-13-D4c-NeuroP	C22H32O5	N/A	N/A	N/A	N/A				LMFA04010217	NA	NA	BAWOSSADQOARSN-UGWOKVQSSA-N		NEG	5.68	970	-0.200584	10.0437	-2.40058	0.02475	0.798242	-3.41221	0.798242	1.14916
421.223	29609	M+FA-H	1	376.225	13-D4t-NeuroP	C22H32O5	N/A	N/A	N/A	N/A				LMFA04010218	NA	NA	BAWOSSADQOARSN-SQLZXENJSA-N		NEG	5.68	970	-0.200584	10.0437	-2.40058	0.02475	0.798242	-3.41221	0.798242	1.14916
421.223	29610	M+FA-H	1	376.225	ent-14-D4t-NeuroP	C22H32O5	N/A	N/A	N/A	N/A				LMFA04010219	NA	NA	QDNLJXBCTCRCRZ-ZVRZIVSSSA-N		NEG	5.68	970	-0.200584	10.0437	-2.40058	0.02475	0.798242	-3.41221	0.798242	1.14916
421.223	29611	M+FA-H	1	376.225	ent-7-epi-14-D4c-NeuroP	C22H32O5	N/A	N/A	N/A	N/A				LMFA04010220	NA	NA	QDNLJXBCTCRCRZ-JNWNJNLLSA-N		NEG	5.68	970	-0.200584	10.0437	-2.40058	0.02475	0.798242	-3.41221	0.798242	1.14916
421.223	29612	M+FA-H	1	376.225	ent-7-epi-14-D4t-NeuroP	C22H32O5	N/A	N/A	N/A	N/A				LMFA04010221	NA	NA	QDNLJXBCTCRCRZ-SKLMLYKUSA-N		NEG	5.68	970	-0.200584	10.0437	-2.40058	0.02475	0.798242	-3.41221	0.798242	1.14916
421.223	29613	M+FA-H	1	376.225	ent-14-D4c-NeuroP	C22H32O5	N/A	N/A	N/A	N/A				LMFA04010222	NA	NA	QDNLJXBCTCRCRZ-HHGRXHGLSA-N		NEG	5.68	970	-0.200584	10.0437	-2.40058	0.02475	0.798242	-3.41221	0.798242	1.14916
421.223	29614	M+FA-H	1	376.225	ent-14-epi-14-D4t-NeuroP	C22H32O5	N/A	N/A	N/A	N/A				LMFA04010223	NA	NA	QDNLJXBCTCRCRZ-AIGWIRLLSA-N		NEG	5.68	970	-0.200584	10.0437	-2.40058	0.02475	0.798242	-3.41221	0.798242	1.14916
421.223	29615	M+FA-H	1	376.225	ent-7,14-diepi-14-D4c-NeuroP	C22H32O5	N/A	N/A	N/A	N/A				LMFA04010224	NA	NA	QDNLJXBCTCRCRZ-DTELLCJISA-N		NEG	5.68	970	-0.200584	10.0437	-2.40058	0.02475	0.798242	-3.41221	0.798242	1.14916
421.223	29616	M+FA-H	1	376.225	ent-7,14-diepi-14-D4t-NeuroP	C22H32O5	N/A	N/A	N/A	N/A				LMFA04010225	NA	NA	QDNLJXBCTCRCRZ-OIIZMYQNSA-N		NEG	5.68	970	-0.200584	10.0437	-2.40058	0.02475	0.798242	-3.41221	0.798242	1.14916
421.223	29617	M+FA-H	1	376.225	ent-14-epi-14-D4t-NeuroP	C22H32O5	N/A	N/A	N/A	N/A				LMFA04010226	NA	NA	QDNLJXBCTCRCRZ-UWACQIEJSA-N		NEG	5.68	970	-0.200584	10.0437	-2.40058	0.02475	0.798242	-3.41221	0.798242	1.14916
421.223	29618	M+FA-H	1	376.225	14-epi-14-D4c-NeuroP	C22H32O5	N/A	N/A	N/A	N/A				LMFA04010227	NA	NA	QDNLJXBCTCRCRZ-OQTXMIOOSA-N		NEG	5.68	970	-0.200584	10.0437	-2.40058	0.02475	0.798242	-3.41221	0.798242	1.14916
421.223	29619	M+FA-H	1	376.225	7,14-diepi-14-D4t-NeuroP	C22H32O5	N/A	N/A	N/A	N/A				LMFA04010228	NA	NA	QDNLJXBCTCRCRZ-MNZZISJESA-N		NEG	5.68	970	-0.200584	10.0437	-2.40058	0.02475	0.798242	-3.41221	0.798242	1.14916
421.223	29620	M+FA-H	1	376.225	7,14-diepi-14-D4c-NeuroP	C22H32O5	N/A	N/A	N/A	N/A				LMFA04010229	NA	NA	QDNLJXBCTCRCRZ-DNYUEAHBSA-N		NEG	5.68	970	-0.200584	10.0437	-2.40058	0.02475	0.798242	-3.41221	0.798242	1.14916
421.223	29621	M+FA-H	1	376.225	14-epi-14-D4t-NeuroP	C22H32O5	N/A	N/A	N/A	N/A				LMFA04010230	NA	NA	QDNLJXBCTCRCRZ-WYBGRJAOSA-N		NEG	5.68	970	-0.200584	10.0437	-2.40058	0.02475	0.798242	-3.41221	0.798242	1.14916
421.223	29622	M+FA-H	1	376.225	14-D4c-NeuroP	C22H32O5	N/A	N/A	N/A	N/A				LMFA04010231	NA	NA	QDNLJXBCTCRCRZ-INCRTSFASA-N		NEG	5.68	970	-0.200584	10.0437	-2.40058	0.02475	0.798242	-3.41221	0.798242	1.14916
421.223	29623	M+FA-H	1	376.225	7-epi-14-D4t-NeuroP	C22H32O5	N/A	N/A	N/A	N/A				LMFA04010232	NA	NA	QDNLJXBCTCRCRZ-QOKYXPHSSA-N		NEG	5.68	970	-0.200584	10.0437	-2.40058	0.02475	0.798242	-3.41221	0.798242	1.14916
421.223	29624	M+FA-H	1	376.225	7-epi-14-D4c-NeuroP	C22H32O5	N/A	N/A	N/A	N/A				LMFA04010233	NA	NA	QDNLJXBCTCRCRZ-ULGBHMMYSA-N		NEG	5.68	970	-0.200584	10.0437	-2.40058	0.02475	0.798242	-3.41221	0.798242	1.14916
421.223	29625	M+FA-H	1	376.225	14-D4t-NeuroP	C22H32O5	N/A	N/A	N/A	N/A				LMFA04010234	NA	NA	QDNLJXBCTCRCRZ-NSAZZGCTSA-N		NEG	5.68	970	-0.200584	10.0437	-2.40058	0.02475	0.798242	-3.41221	0.798242	1.14916
421.223	29626	M+FA-H	1	376.225	ent-17-D4t-NeuroP	C22H32O5	N/A	N/A	N/A	N/A				LMFA04010235	NA	NA	WGWLXYZABPWUEU-JPYFTXQTSA-N		NEG	5.68	970	-0.200584	10.0437	-2.40058	0.02475	0.798242	-3.41221	0.798242	1.14916
421.223	29627	M+FA-H	1	376.225	ent-10-epi-17-D4c-NeuroP	C22H32O5	N/A	N/A	N/A	N/A				LMFA04010236	NA	NA	WGWLXYZABPWUEU-XLTNELRFSA-N		NEG	5.68	970	-0.200584	10.0437	-2.40058	0.02475	0.798242	-3.41221	0.798242	1.14916
421.223	29628	M+FA-H	1	376.225	ent-10-epi-17-D4t-NeuroP	C22H32O5	N/A	N/A	N/A	N/A				LMFA04010237	NA	NA	WGWLXYZABPWUEU-NSWXMELESA-N		NEG	5.68	970	-0.200584	10.0437	-2.40058	0.02475	0.798242	-3.41221	0.798242	1.14916
421.223	29629	M+FA-H	1	376.225	ent-17-D4c-NeuroP	C22H32O5	N/A	N/A	N/A	N/A				LMFA04010238	NA	NA	WGWLXYZABPWUEU-HXOGUPAXSA-N		NEG	5.68	970	-0.200584	10.0437	-2.40058	0.02475	0.798242	-3.41221	0.798242	1.14916
421.223	29630	M+FA-H	1	376.225	ent-17-epi-17-D4t-NeuroP	C22H32O5	N/A	N/A	N/A	N/A				LMFA04010239	NA	NA	WGWLXYZABPWUEU-ZNQQBSSQSA-N		NEG	5.68	970	-0.200584	10.0437	-2.40058	0.02475	0.798242	-3.41221	0.798242	1.14916
421.223	29631	M+FA-H	1	376.225	ent-10,17-diepi-17-D4c-NeuroP	C22H32O5	N/A	N/A	N/A	N/A				LMFA04010240	NA	NA	WGWLXYZABPWUEU-DXKFPELDSA-N		NEG	5.68	970	-0.200584	10.0437	-2.40058	0.02475	0.798242	-3.41221	0.798242	1.14916
421.223	29632	M+FA-H	1	376.225	ent-10,17-diepi-17-D4t-NeuroP	C22H32O5	N/A	N/A	N/A	N/A				LMFA04010241	NA	NA	WGWLXYZABPWUEU-HCVLEGMNSA-N		NEG	5.68	970	-0.200584	10.0437	-2.40058	0.02475	0.798242	-3.41221	0.798242	1.14916
421.223	29633	M+FA-H	1	376.225	ent-17-epi-17-D4t-NeuroP	C22H32O5	N/A	N/A	N/A	N/A				LMFA04010242	NA	NA	WGWLXYZABPWUEU-QQFGMGPNSA-N		NEG	5.68	970	-0.200584	10.0437	-2.40058	0.02475	0.798242	-3.41221	0.798242	1.14916
421.223	29634	M+FA-H	1	376.225	17-epi-17-D4c-NeuroP	C22H32O5	N/A	N/A	N/A	N/A				LMFA04010243	NA	NA	WGWLXYZABPWUEU-FTRILNTDSA-N		NEG	5.68	970	-0.200584	10.0437	-2.40058	0.02475	0.798242	-3.41221	0.798242	1.14916
421.223	29635	M+FA-H	1	376.225	10,17-diepi-17-D4t-NeuroP	C22H32O5	N/A	N/A	N/A	N/A				LMFA04010244	NA	NA	WGWLXYZABPWUEU-VLOQQARSSA-N		NEG	5.68	970	-0.200584	10.0437	-2.40058	0.02475	0.798242	-3.41221	0.798242	1.14916
421.223	29636	M+FA-H	1	376.225	10,17-diepi-17-D4c-NeuroP	C22H32O5	N/A	N/A	N/A	N/A				LMFA04010245	NA	NA	WGWLXYZABPWUEU-YDBWZTDKSA-N		NEG	5.68	970	-0.200584	10.0437	-2.40058	0.02475	0.798242	-3.41221	0.798242	1.14916
421.223	29637	M+FA-H	1	376.225	17-epi-17-D4t-NeuroP	C22H32O5	N/A	N/A	N/A	N/A				LMFA04010246	NA	NA	WGWLXYZABPWUEU-GMGVDRNDSA-N		NEG	5.68	970	-0.200584	10.0437	-2.40058	0.02475	0.798242	-3.41221	0.798242	1.14916
421.223	29638	M+FA-H	1	376.225	17-D4c-NeuroP	C22H32O5	N/A	N/A	N/A	N/A				LMFA04010247	NA	NA	WGWLXYZABPWUEU-XFFCBISUSA-N		NEG	5.68	970	-0.200584	10.0437	-2.40058	0.02475	0.798242	-3.41221	0.798242	1.14916
421.223	29639	M+FA-H	1	376.225	10-epi-17-D4t-NeuroP	C22H32O5	N/A	N/A	N/A	N/A				LMFA04010248	NA	NA	WGWLXYZABPWUEU-HIIPNIJUSA-N		NEG	5.68	970	-0.200584	10.0437	-2.40058	0.02475	0.798242	-3.41221	0.798242	1.14916
421.223	29640	M+FA-H	1	376.225	10-epi-17-D4c-NeuroP	C22H32O5	N/A	N/A	N/A	N/A				LMFA04010249	NA	NA	WGWLXYZABPWUEU-AMCHGINGSA-N		NEG	5.68	970	-0.200584	10.0437	-2.40058	0.02475	0.798242	-3.41221	0.798242	1.14916
421.223	29641	M+FA-H	1	376.225	17-D4t-NeuroP	C22H32O5	N/A	N/A	N/A	N/A				LMFA04010250	NA	NA	WGWLXYZABPWUEU-LDGMPGNZSA-N		NEG	5.68	970	-0.200584	10.0437	-2.40058	0.02475	0.798242	-3.41221	0.798242	1.14916
421.223	29642	M+FA-H	1	376.225	ent-20-D4t-NeuroP	C22H32O5	N/A	N/A	N/A	N/A				LMFA04010251	NA	NA	FUDAOIJHCQWTIE-PELQVZBRSA-N		NEG	5.68	970	-0.200584	10.0437	-2.40058	0.02475	0.798242	-3.41221	0.798242	1.14916
421.223	29643	M+FA-H	1	376.225	ent-13-epi-20-D4c-NeuroP	C22H32O5	N/A	N/A	N/A	N/A				LMFA04010252	NA	NA	FUDAOIJHCQWTIE-VSYFAAAYSA-N		NEG	5.68	970	-0.200584	10.0437	-2.40058	0.02475	0.798242	-3.41221	0.798242	1.14916
421.223	29644	M+FA-H	1	376.225	ent-13-epi-20-D4t-NeuroP	C22H32O5	N/A	N/A	N/A	N/A				LMFA04010253	NA	NA	FUDAOIJHCQWTIE-RPVIBMAXSA-N		NEG	5.68	970	-0.200584	10.0437	-2.40058	0.02475	0.798242	-3.41221	0.798242	1.14916
421.223	29645	M+FA-H	1	376.225	ent-20-D4c-NeuroP	C22H32O5	N/A	N/A	N/A	N/A				LMFA04010254	NA	NA	FUDAOIJHCQWTIE-ZDGPKNSTSA-N		NEG	5.68	970	-0.200584	10.0437	-2.40058	0.02475	0.798242	-3.41221	0.798242	1.14916
421.223	29646	M+FA-H	1	376.225	ent-20-epi-20-D4t-NeuroP	C22H32O5	N/A	N/A	N/A	N/A				LMFA04010255	NA	NA	FUDAOIJHCQWTIE-VHORAQCSSA-N		NEG	5.68	970	-0.200584	10.0437	-2.40058	0.02475	0.798242	-3.41221	0.798242	1.14916
421.223	29647	M+FA-H	1	376.225	ent-13,20-diepi-20-D4c-NeuroP	C22H32O5	N/A	N/A	N/A	N/A				LMFA04010256	NA	NA	FUDAOIJHCQWTIE-WFEMBPNPSA-N		NEG	5.68	970	-0.200584	10.0437	-2.40058	0.02475	0.798242	-3.41221	0.798242	1.14916
421.223	29648	M+FA-H	1	376.225	ent-13,20-diepi-20-D4t-NeuroP	C22H32O5	N/A	N/A	N/A	N/A				LMFA04010257	NA	NA	FUDAOIJHCQWTIE-QDIFJCLWSA-N		NEG	5.68	970	-0.200584	10.0437	-2.40058	0.02475	0.798242	-3.41221	0.798242	1.14916
421.223	29649	M+FA-H	1	376.225	ent-20-epi-20-D4t-NeuroP	C22H32O5	N/A	N/A	N/A	N/A				LMFA04010258	NA	NA	FUDAOIJHCQWTIE-LUEURHMMSA-N		NEG	5.68	970	-0.200584	10.0437	-2.40058	0.02475	0.798242	-3.41221	0.798242	1.14916
421.223	29650	M+FA-H	1	376.225	20-epi-20-D4c-NeuroP	C22H32O5	N/A	N/A	N/A	N/A				LMFA04010259	NA	NA	FUDAOIJHCQWTIE-XRLPFVIISA-N		NEG	5.68	970	-0.200584	10.0437	-2.40058	0.02475	0.798242	-3.41221	0.798242	1.14916
421.223	29651	M+FA-H	1	376.225	13,20-diepi-20-D4t-NeuroP	C22H32O5	N/A	N/A	N/A	N/A				LMFA04010260	NA	NA	FUDAOIJHCQWTIE-DTTJEAJLSA-N		NEG	5.68	970	-0.200584	10.0437	-2.40058	0.02475	0.798242	-3.41221	0.798242	1.14916
421.223	29652	M+FA-H	1	376.225	13,20-diepi-20-D4c-NeuroP	C22H32O5	N/A	N/A	N/A	N/A				LMFA04010261	NA	NA	FUDAOIJHCQWTIE-NOSXYGNPSA-N		NEG	5.68	970	-0.200584	10.0437	-2.40058	0.02475	0.798242	-3.41221	0.798242	1.14916
421.223	29653	M+FA-H	1	376.225	20-epi-20-D4t-NeuroP	C22H32O5	N/A	N/A	N/A	N/A				LMFA04010262	NA	NA	FUDAOIJHCQWTIE-RGXVGAEQSA-N		NEG	5.68	970	-0.200584	10.0437	-2.40058	0.02475	0.798242	-3.41221	0.798242	1.14916
421.223	29654	M+FA-H	1	376.225	20-D4c-NeuroP	C22H32O5	N/A	N/A	N/A	N/A				LMFA04010263	NA	NA	FUDAOIJHCQWTIE-QKJFSUKUSA-N		NEG	5.68	970	-0.200584	10.0437	-2.40058	0.02475	0.798242	-3.41221	0.798242	1.14916
421.223	29655	M+FA-H	1	376.225	13-epi-20-D4t-NeuroP	C22H32O5	N/A	N/A	N/A	N/A				LMFA04010264	NA	NA	FUDAOIJHCQWTIE-OOSBRSHNSA-N		NEG	5.68	970	-0.200584	10.0437	-2.40058	0.02475	0.798242	-3.41221	0.798242	1.14916
421.223	29656	M+FA-H	1	376.225	13-epi-20-D4c-NeuroP	C22H32O5	N/A	N/A	N/A	N/A				LMFA04010265	NA	NA	FUDAOIJHCQWTIE-WHFHPCDSSA-N		NEG	5.68	970	-0.200584	10.0437	-2.40058	0.02475	0.798242	-3.41221	0.798242	1.14916
421.223	29657	M+FA-H	1	376.225	20-D4t-NeuroP	C22H32O5	N/A	N/A	N/A	N/A				LMFA04010266	NA	NA	FUDAOIJHCQWTIE-TXMUXSDWSA-N		NEG	5.68	970	-0.200584	10.0437	-2.40058	0.02475	0.798242	-3.41221	0.798242	1.14916
421.223	29658	M+FA-H	1	376.225	ent-4-E4t-NeuroP	C22H32O5	N/A	N/A	N/A	N/A				LMFA04010267	NA	NA	RIVCEGQLJFEWTQ-FBEKKVPKSA-N		NEG	5.68	970	-0.200584	10.0437	-2.40058	0.02475	0.798242	-3.41221	0.798242	1.14916
421.223	29659	M+FA-H	1	376.225	ent-7-epi-4-E4c-NeuroP	C22H32O5	N/A	N/A	N/A	N/A				LMFA04010268	NA	NA	RIVCEGQLJFEWTQ-AHLPKCDXSA-N		NEG	5.68	970	-0.200584	10.0437	-2.40058	0.02475	0.798242	-3.41221	0.798242	1.14916
421.223	29660	M+FA-H	1	376.225	ent-7-epi-4-E4t-NeuroP	C22H32O5	N/A	N/A	N/A	N/A				LMFA04010269	NA	NA	RIVCEGQLJFEWTQ-JNWXGJKVSA-N		NEG	5.68	970	-0.200584	10.0437	-2.40058	0.02475	0.798242	-3.41221	0.798242	1.14916
421.223	29661	M+FA-H	1	376.225	ent-4-E4c-NeuroP	C22H32O5	N/A	N/A	N/A	N/A				LMFA04010270	NA	NA	RIVCEGQLJFEWTQ-VMTWPEJQSA-N		NEG	5.68	970	-0.200584	10.0437	-2.40058	0.02475	0.798242	-3.41221	0.798242	1.14916
421.223	29662	M+FA-H	1	376.225	4-epi-4-E4c-NeuroP	C22H32O5	N/A	N/A	N/A	N/A				LMFA04010271	NA	NA	RIVCEGQLJFEWTQ-BCUSWGGDSA-N		NEG	5.68	970	-0.200584	10.0437	-2.40058	0.02475	0.798242	-3.41221	0.798242	1.14916
421.223	29663	M+FA-H	1	376.225	4,7-diepi-4-E4t-NeuroP	C22H32O5	N/A	N/A	N/A	N/A				LMFA04010272	NA	NA	RIVCEGQLJFEWTQ-WSBNPDLFSA-N		NEG	5.68	970	-0.200584	10.0437	-2.40058	0.02475	0.798242	-3.41221	0.798242	1.14916
421.223	29664	M+FA-H	1	376.225	4,7-diepi-4-E4c-NeuroP	C22H32O5	N/A	N/A	N/A	N/A				LMFA04010273	NA	NA	RIVCEGQLJFEWTQ-PKNHRSLVSA-N		NEG	5.68	970	-0.200584	10.0437	-2.40058	0.02475	0.798242	-3.41221	0.798242	1.14916
421.223	29665	M+FA-H	1	376.225	4-epi-4-E4t-NeuroP	C22H32O5	N/A	N/A	N/A	N/A				LMFA04010274	NA	NA	RIVCEGQLJFEWTQ-BLPYWIPLSA-N		NEG	5.68	970	-0.200584	10.0437	-2.40058	0.02475	0.798242	-3.41221	0.798242	1.14916
421.223	29666	M+FA-H	1	376.225	ent-4-epi-4-E4t-NeuroP	C22H32O5	N/A	N/A	N/A	N/A				LMFA04010275	NA	NA	RIVCEGQLJFEWTQ-DUUHYSRYSA-N		NEG	5.68	970	-0.200584	10.0437	-2.40058	0.02475	0.798242	-3.41221	0.798242	1.14916
421.223	29667	M+FA-H	1	376.225	ent-4,7-diepi-4-E4c-NeuroP	C22H32O5	N/A	N/A	N/A	N/A				LMFA04010276	NA	NA	RIVCEGQLJFEWTQ-BPHNNVJRSA-N		NEG	5.68	970	-0.200584	10.0437	-2.40058	0.02475	0.798242	-3.41221	0.798242	1.14916
421.223	29668	M+FA-H	1	376.225	ent-4,7-diepi-4-E4t-NeuroP	C22H32O5	N/A	N/A	N/A	N/A				LMFA04010277	NA	NA	RIVCEGQLJFEWTQ-YGZSGGBHSA-N		NEG	5.68	970	-0.200584	10.0437	-2.40058	0.02475	0.798242	-3.41221	0.798242	1.14916
421.223	29669	M+FA-H	1	376.225	ent-4-epi-4-E4c-NeuroP	C22H32O5	N/A	N/A	N/A	N/A				LMFA04010278	NA	NA	RIVCEGQLJFEWTQ-GTPLKGJHSA-N		NEG	5.68	970	-0.200584	10.0437	-2.40058	0.02475	0.798242	-3.41221	0.798242	1.14916
421.223	29670	M+FA-H	1	376.225	4-E4c-NeuroP	C22H32O5	N/A	N/A	N/A	N/A				LMFA04010279	NA	NA	RIVCEGQLJFEWTQ-RHXXRDBQSA-N		NEG	5.68	970	-0.200584	10.0437	-2.40058	0.02475	0.798242	-3.41221	0.798242	1.14916
421.223	29671	M+FA-H	1	376.225	7-epi-4-E4t-NeuroP	C22H32O5	N/A	N/A	N/A	N/A				LMFA04010280	NA	NA	RIVCEGQLJFEWTQ-YLOVXFIUSA-N		NEG	5.68	970	-0.200584	10.0437	-2.40058	0.02475	0.798242	-3.41221	0.798242	1.14916
421.223	29672	M+FA-H	1	376.225	7-epi-4-E4c-NeuroP	C22H32O5	N/A	N/A	N/A	N/A				LMFA04010281	NA	NA	RIVCEGQLJFEWTQ-SFYBGFSNSA-N		NEG	5.68	970	-0.200584	10.0437	-2.40058	0.02475	0.798242	-3.41221	0.798242	1.14916
421.223	29673	M+FA-H	1	376.225	4-E4t-NeuroP	C22H32O5	N/A	N/A	N/A	N/A				LMFA04010282	NA	NA	RIVCEGQLJFEWTQ-CUTJGFQSSA-N		NEG	5.68	970	-0.200584	10.0437	-2.40058	0.02475	0.798242	-3.41221	0.798242	1.14916
421.223	29674	M+FA-H	1	376.225	ent-7-E4t-NeuroP	C22H32O5	N/A	N/A	N/A	N/A				LMFA04010283	NA	NA	KSUMVDZATHWLCP-DEBINJOHSA-N		NEG	5.68	970	-0.200584	10.0437	-2.40058	0.02475	0.798242	-3.41221	0.798242	1.14916
421.223	29675	M+FA-H	1	376.225	ent-10-epi-7-E4c-NeuroP	C22H32O5	N/A	N/A	N/A	N/A				LMFA04010284	NA	NA	KSUMVDZATHWLCP-WZAVDIFXSA-N		NEG	5.68	970	-0.200584	10.0437	-2.40058	0.02475	0.798242	-3.41221	0.798242	1.14916
421.223	29676	M+FA-H	1	376.225	ent-10-epi-7-E4t-NeuroP	C22H32O5	N/A	N/A	N/A	N/A				LMFA04010285	NA	NA	KSUMVDZATHWLCP-JLKIXPMWSA-N		NEG	5.68	970	-0.200584	10.0437	-2.40058	0.02475	0.798242	-3.41221	0.798242	1.14916
421.223	29677	M+FA-H	1	376.225	ent-7-E4c-NeuroP	C22H32O5	N/A	N/A	N/A	N/A				LMFA04010286	NA	NA	KSUMVDZATHWLCP-LALLCKJISA-N		NEG	5.68	970	-0.200584	10.0437	-2.40058	0.02475	0.798242	-3.41221	0.798242	1.14916
421.223	29678	M+FA-H	1	376.225	7-epi-7-E4c-NeuroP	C22H32O5	N/A	N/A	N/A	N/A				LMFA04010287	NA	NA	KSUMVDZATHWLCP-PCJWRHKXSA-N		NEG	5.68	970	-0.200584	10.0437	-2.40058	0.02475	0.798242	-3.41221	0.798242	1.14916
421.223	29679	M+FA-H	1	376.225	7,10-diepi-7-E4t-NeuroP	C22H32O5	N/A	N/A	N/A	N/A				LMFA04010288	NA	NA	KSUMVDZATHWLCP-YRTJQRJVSA-N		NEG	5.68	970	-0.200584	10.0437	-2.40058	0.02475	0.798242	-3.41221	0.798242	1.14916
421.223	29680	M+FA-H	1	376.225	7,10-diepi-7-E4c-NeuroP	C22H32O5	N/A	N/A	N/A	N/A				LMFA04010289	NA	NA	KSUMVDZATHWLCP-QZJTZZSXSA-N		NEG	5.68	970	-0.200584	10.0437	-2.40058	0.02475	0.798242	-3.41221	0.798242	1.14916
421.223	29681	M+FA-H	1	376.225	7-epi-7-E4t-NeuroP	C22H32O5	N/A	N/A	N/A	N/A				LMFA04010290	NA	NA	KSUMVDZATHWLCP-AUUAYTDOSA-N		NEG	5.68	970	-0.200584	10.0437	-2.40058	0.02475	0.798242	-3.41221	0.798242	1.14916
421.223	29682	M+FA-H	1	376.225	ent-7-epi-7-E4t-NeuroP	C22H32O5	N/A	N/A	N/A	N/A				LMFA04010291	NA	NA	KSUMVDZATHWLCP-MKIYFVKDSA-N		NEG	5.68	970	-0.200584	10.0437	-2.40058	0.02475	0.798242	-3.41221	0.798242	1.14916
421.223	29683	M+FA-H	1	376.225	ent-7,10-diepi-7-E4c-NeuroP	C22H32O5	N/A	N/A	N/A	N/A				LMFA04010292	NA	NA	KSUMVDZATHWLCP-JAVNOPDNSA-N		NEG	5.68	970	-0.200584	10.0437	-2.40058	0.02475	0.798242	-3.41221	0.798242	1.14916
421.223	29684	M+FA-H	1	376.225	ent-7,10-diepi-7-E4t-NeuroP	C22H32O5	N/A	N/A	N/A	N/A				LMFA04010293	NA	NA	KSUMVDZATHWLCP-GCZPNZFBSA-N		NEG	5.68	970	-0.200584	10.0437	-2.40058	0.02475	0.798242	-3.41221	0.798242	1.14916
421.223	29685	M+FA-H	1	376.225	ent-7-epi-7-E4c-NeuroP	C22H32O5	N/A	N/A	N/A	N/A				LMFA04010294	NA	NA	KSUMVDZATHWLCP-DHTCGPTPSA-N		NEG	5.68	970	-0.200584	10.0437	-2.40058	0.02475	0.798242	-3.41221	0.798242	1.14916
421.223	29686	M+FA-H	1	376.225	7-E4c-NeuroP	C22H32O5	N/A	N/A	N/A	N/A				LMFA04010295	NA	NA	KSUMVDZATHWLCP-WOSZUDFUSA-N		NEG	5.68	970	-0.200584	10.0437	-2.40058	0.02475	0.798242	-3.41221	0.798242	1.14916
421.223	29687	M+FA-H	1	376.225	10-epi-7-E4t-NeuroP	C22H32O5	N/A	N/A	N/A	N/A				LMFA04010296	NA	NA	KSUMVDZATHWLCP-DVIVLZLKSA-N		NEG	5.68	970	-0.200584	10.0437	-2.40058	0.02475	0.798242	-3.41221	0.798242	1.14916
421.223	29688	M+FA-H	1	376.225	10-epi-7-E4c-NeuroP	C22H32O5	N/A	N/A	N/A	N/A				LMFA04010297	NA	NA	KSUMVDZATHWLCP-DXKXTWHFSA-N		NEG	5.68	970	-0.200584	10.0437	-2.40058	0.02475	0.798242	-3.41221	0.798242	1.14916
421.223	29689	M+FA-H	1	376.225	7-E4t-NeuroP	C22H32O5	N/A	N/A	N/A	N/A				LMFA04010298	NA	NA	KSUMVDZATHWLCP-PMVZZWMCSA-N		NEG	5.68	970	-0.200584	10.0437	-2.40058	0.02475	0.798242	-3.41221	0.798242	1.14916
421.223	29690	M+FA-H	1	376.225	ent-10-E4t-NeuroP	C22H32O5	N/A	N/A	N/A	N/A				LMFA04010299	NA	NA	IFQRUHXGXJVRNV-GMGVDRNDSA-N		NEG	5.68	970	-0.200584	10.0437	-2.40058	0.02475	0.798242	-3.41221	0.798242	1.14916
421.223	29691	M+FA-H	1	376.225	ent-13-epi-10-E4c-NeuroP	C22H32O5	N/A	N/A	N/A	N/A				LMFA04010300	NA	NA	IFQRUHXGXJVRNV-VLOQQARSSA-N		NEG	5.68	970	-0.200584	10.0437	-2.40058	0.02475	0.798242	-3.41221	0.798242	1.14916
421.223	29692	M+FA-H	1	376.225	ent-13-epi-10-E4t-NeuroP	C22H32O5	N/A	N/A	N/A	N/A				LMFA04010301	NA	NA	IFQRUHXGXJVRNV-YDBWZTDKSA-N		NEG	5.68	970	-0.200584	10.0437	-2.40058	0.02475	0.798242	-3.41221	0.798242	1.14916
421.223	29693	M+FA-H	1	376.225	ent-10-E4c-NeuroP	C22H32O5	N/A	N/A	N/A	N/A				LMFA04010302	NA	NA	IFQRUHXGXJVRNV-FTRILNTDSA-N		NEG	5.68	970	-0.200584	10.0437	-2.40058	0.02475	0.798242	-3.41221	0.798242	1.14916
421.223	29694	M+FA-H	1	376.225	10-epi-10-E4c-NeuroP	C22H32O5	N/A	N/A	N/A	N/A				LMFA04010303	NA	NA	IFQRUHXGXJVRNV-HXOGUPAXSA-N		NEG	5.68	970	-0.200584	10.0437	-2.40058	0.02475	0.798242	-3.41221	0.798242	1.14916
421.223	29695	M+FA-H	1	376.225	10,13-diepi-10-E4t-NeuroP	C22H32O5	N/A	N/A	N/A	N/A				LMFA04010304	NA	NA	IFQRUHXGXJVRNV-XLTNELRFSA-N		NEG	5.68	970	-0.200584	10.0437	-2.40058	0.02475	0.798242	-3.41221	0.798242	1.14916
421.223	39587	M+FA-H	1	376.225	11beta,20-Dihydroxy-3-oxopregn-4-en-21-oic acid	C22H32O5	N/A	N/A	N/A	N/A				LMST02030189	57877	NA	MSUMOHDXPKCNSB-GZFRKYPZSA-N		NEG	5.68	970	-0.200584	10.0437	-2.40058	0.02475	0.798242	-3.41221	0.798242	1.14916
421.223	29377	M+FA-H	1	376.225	4S-hydroperoxy-17S-HDHA	C22H32O5	N/A	N/A	N/A	N/A				LMFA04000068	75227	NA	ZKUDWLWHTKEJGJ-OSKNXYPTSA-N		NEG	5.68	970	-0.200584	10.0437	-2.40058	0.02475	0.798242	-3.41221	0.798242	1.14916
421.223	30441	M+FA-H	1	376.225	Resolvin D2	C22H32O5	N/A	N/A	N/A	N/A		C18179		LMFA04030001	36431	11383310	IKFAUGXNBOBQDM-XFMPMKITSA-N		NEG	5.68	970	-0.200584	10.0437	-2.40058	0.02475	0.798242	-3.41221	0.798242	1.14916
421.223	30442	M+FA-H	1	376.225	Resolvin D4	C22H32O5	N/A	N/A	N/A	N/A				LMFA04030002	NA	NA	YKPLJNOOLKUEBS-XLBXMEGKSA-N		NEG	5.68	970	-0.200584	10.0437	-2.40058	0.02475	0.798242	-3.41221	0.798242	1.14916
421.223	30445	M+FA-H	1	376.225	AT-Resolvin D1	C22H32O5	N/A	N/A	N/A	N/A				LMFA04030005	NA	NA	OIWTWACQMDFHJG-BJEBZIPWSA-N		NEG	5.68	970	-0.200584	10.0437	-2.40058	0.02475	0.798242	-3.41221	0.798242	1.14916
421.223	30446	M+FA-H	1	376.225	AT-Resolvin D2	C22H32O5	N/A	N/A	N/A	N/A				LMFA04030006	NA	NA	IKFAUGXNBOBQDM-FYSWCGKBSA-N		NEG	5.68	970	-0.200584	10.0437	-2.40058	0.02475	0.798242	-3.41221	0.798242	1.14916
421.223	30447	M+FA-H	1	376.225	AT-Resolvin D4	C22H32O5	N/A	N/A	N/A	N/A				LMFA04030007	NA	NA	YKPLJNOOLKUEBS-ZLJGQJRBSA-N		NEG	5.68	970	-0.200584	10.0437	-2.40058	0.02475	0.798242	-3.41221	0.798242	1.14916
421.223	30448	M+FA-H	1	376.225	AT-Resolvin D3	C22H32O5	N/A	N/A	N/A	N/A				LMFA04030008	NA	NA	QBTJOLCUKWLTIC-YLKOGTJSSA-N		NEG	5.68	970	-0.200584	10.0437	-2.40058	0.02475	0.798242	-3.41221	0.798242	1.14916
421.223	30451	M+FA-H	1	376.225	Resolvin D1	C22H32O5	N/A	N/A	N/A	N/A		C18178		LMFA04030011	45447	44251266	OIWTWACQMDFHJG-CCFUIAGSSA-N		NEG	5.68	970	-0.200584	10.0437	-2.40058	0.02475	0.798242	-3.41221	0.798242	1.14916
421.223	30452	M+FA-H	1	376.225	Resolvin D3	C22H32O5	N/A	N/A	N/A	N/A				LMFA04030012	NA	NA	QBTJOLCUKWLTIC-LWJDKMHHSA-N		NEG	5.68	970	-0.200584	10.0437	-2.40058	0.02475	0.798242	-3.41221	0.798242	1.14916
421.223	178499	M-H-H2O	1	440.241	3''-HydroxyPravastatin	C23H36O8	N/A	N/A	N/A	N/A	250721-09-6				2054	NA			NEG	5.68	970	-0.200584	10.0437	-2.40058	0.02475	0.798242	-3.41221	0.798242	1.14916
421.223	178500	M-H-H2O	2	440.242	Lys Phe Phe	C24H32N4O4	N/A	N/A	N/A	N/A					17964	NA			NEG	5.68	970	-0.200584	10.0437	-2.40058	0.02475	0.798242	-3.41221	0.798242	1.14916
421.223	178501	M-H-H2O	2	440.242	Phe Lys Phe	C24H32N4O4	N/A	N/A	N/A	N/A					21145	NA			NEG	5.68	970	-0.200584	10.0437	-2.40058	0.02475	0.798242	-3.41221	0.798242	1.14916
421.223	178502	M-H-H2O	2	440.242	Phe Phe Lys	C24H32N4O4	N/A	N/A	N/A	N/A					23440	NA			NEG	5.68	970	-0.200584	10.0437	-2.40058	0.02475	0.798242	-3.41221	0.798242	1.14916
134.061	150594	M-H	3	135.068	(E)-Phenylacetaldoxime; (E)-Phenylacetaldehyde oxime	C8H9NO	N/A	N/A	N/A	N/A		C19714			NA	NA	CXISHLWVCSLKOJ-VQHVLOKHSA-N	Glucosinolate biosynthesis	NEG	1.84	1120	0.673614	6.99392	2.39993	0.0247851	0.798242	-3.41302	0.798242	1.59506
134.061	160282	M-H	3	135.068	N-Benzylformamide	C8H9NO	N/A	N/A	N/A	N/A	6343-54-0	C15561			70966	80654	IIBOGKHTXBPGEI-UHFFFAOYSA-N		NEG	1.84	1120	0.673614	6.99392	2.39993	0.0247851	0.798242	-3.41302	0.798242	1.59506
134.061	165960	M-H	3	135.068	Acetanilide	C8H9NO	N/A	N/A	N/A	N/A	103-84-4				43491	NA			NEG	1.84	1120	0.673614	6.99392	2.39993	0.0247851	0.798242	-3.41302	0.798242	1.59506
134.061	165961	M-H	3	135.068	Phenacylamine	C8H9NO	N/A	N/A	N/A	N/A	5468-37-1				44663	NA			NEG	1.84	1120	0.673614	6.99392	2.39993	0.0247851	0.798242	-3.41302	0.798242	1.59506
134.061	159317	M-H	3	135.068	(Z)-Phenylacetaldehyde oxime; Z-Phenylacetaldoxime	C8H9NO	N/A	N/A	N/A	N/A		C16075			63615	5939523	CXISHLWVCSLKOJ-CLFYSBASSA-N	Microbial metabolism in diverse environments	NEG	1.84	1120	0.673614	6.99392	2.39993	0.0247851	0.798242	-3.41302	0.798242	1.59506
134.061	143367	M-H	3	135.068	2-Acetyl-5-methylpyridine	C8H9NO	N/A	N/A	N/A	N/A			HMDB0040222		94753	13068663	SBFBKLLKNHMBOH-UHFFFAOYSA-N		NEG	1.84	1120	0.673614	6.99392	2.39993	0.0247851	0.798242	-3.41302	0.798242	1.59506
134.061	58896	M-H	3	135.068	4-Acetyl-2-methylpyridine	C8H9NO	N/A	N/A	N/A	N/A			HMDB0040223		94754	20705014	NIGBUKPEJHINOG-UHFFFAOYSA-N		NEG	1.84	1120	0.673614	6.99392	2.39993	0.0247851	0.798242	-3.41302	0.798242	1.59506
134.061	49215	M-H	3	135.068	2-Acetyl-4-methylpyridine	C8H9NO	N/A	N/A	N/A	N/A			HMDB0037071		92047	564760	HRVQMQWVGKYDCF-UHFFFAOYSA-N		NEG	1.84	1120	0.673614	6.99392	2.39993	0.0247851	0.798242	-3.41302	0.798242	1.59506
134.061	56148	M-H	3	135.068	5-(2-Furanyl)-3,4-dihydro-2H-pyrrole	C8H9NO	N/A	N/A	N/A	N/A			HMDB0040013		94554	16740686	RSWIYWDWUHQXIZ-UHFFFAOYSA-N		NEG	1.84	1120	0.673614	6.99392	2.39993	0.0247851	0.798242	-3.41302	0.798242	1.59506
134.061	105058	M-H	3	135.068	2,3-Dihydro-1H-pyrrolizine-5-carboxaldehyde	C8H9NO	N/A	N/A	N/A	N/A			HMDB0040008		94549	6428138	XDRGCZAFSAFSLR-UHFFFAOYSA-N		NEG	1.84	1120	0.673614	6.99392	2.39993	0.0247851	0.798242	-3.41302	0.798242	1.59506
134.061	45734	M-H	3	135.068	2'-Aminoacetophenone	C8H9NO	N/A	N/A	N/A	N/A	551-93-9		HMDB0032630		88578	11086	GTDQGKWDWVUKTI-UHFFFAOYSA-N		NEG	1.84	1120	0.673614	6.99392	2.39993	0.0247851	0.798242	-3.41302	0.798242	1.59506
134.061	53682	M-H	3	135.068	2-Aminoacetophenone	C8H9NO	N/A	N/A	N/A	N/A	613-89-8		HMDB0032628		NA	11952	HEQOJEGTZCTHCF-UHFFFAOYSA-N		NEG	1.84	1120	0.673614	6.99392	2.39993	0.0247851	0.798242	-3.41302	0.798242	1.59506
134.061	123851	M-H	3	135.068	N-Acetylarylamine	C8H9NO	N/A	N/A	N/A	N/A		C07565	HMDB0001250		6107	904	FZERHIULMFGESH-UHFFFAOYSA-N		NEG	1.84	1120	0.673614	6.99392	2.39993	0.0247851	0.798242	-3.41302	0.798242	1.59506
134.061	135131	M-H	3	135.068	2-Acetyl-6-methylpyridine	C8H9NO	N/A	N/A	N/A	N/A	6940-57-4		HMDB0037072		92048	138872	FPQMUQPPAYCAME-UHFFFAOYSA-N		NEG	1.84	1120	0.673614	6.99392	2.39993	0.0247851	0.798242	-3.41302	0.798242	1.59506
134.061	73184	M-H	3	135.068	2-Phenylacetamide	C8H9NO	N/A	N/A	N/A	N/A	103-81-1	C02505	HMDB0010715		3260	7680	LSBDFXRDZJMBSC-UHFFFAOYSA-N	Phenylalanine and Tyrosine Metabolism	NEG	1.84	1120	0.673614	6.99392	2.39993	0.0247851	0.798242	-3.41302	0.798242	1.59506
134.061	57320	M-H	3	135.068	4-Acetyl-3-methylpyridine	C8H9NO	N/A	N/A	N/A	N/A			HMDB0040224		94755	14863276	MWTAIRKNMHLZBS-UHFFFAOYSA-N		NEG	1.84	1120	0.673614	6.99392	2.39993	0.0247851	0.798242	-3.41302	0.798242	1.59506
134.061	129553	M-H-H2O	6	153.079	Dopamine	C8H11NO2	N/A	N/A	N/A	N/A		C03758	HMDB0000073		64	681	VYFYYTLLBUKUHU-UHFFFAOYSA-N	Catecholamine Biosynthesis	NEG	1.84	1120	0.673614	6.99392	2.39993	0.0247851	0.798242	-3.41302	0.798242	1.59506
134.061	84023	M-H-H2O	6	153.079	p-Octopamine	C8H11NO2	N/A	N/A	N/A	N/A	104-14-3	C04227	HMDB0004825		61	440266	QHGUCRYDKWKLMG-QMMMGPOBSA-N	Neuroactive ligand-receptor interaction	NEG	1.84	1120	0.673614	6.99392	2.39993	0.0247851	0.798242	-3.41302	0.798242	1.59506
134.061	100934	M-H-H2O	6	153.079	Vanillylamine	C8H11NO2	N/A	N/A	N/A	N/A	1196-92-5	C16666	HMDB0012309		62928	70966	WRPWWVNUCXQDQV-UHFFFAOYSA-N	Phenylalanine and Tyrosine Metabolism	NEG	1.84	1120	0.673614	6.99392	2.39993	0.0247851	0.798242	-3.41302	0.798242	1.59506
134.061	165081	M-H-H2O	6	153.079	n-Butyl-2-cyanoacrylate	C8H11NO2	N/A	N/A	N/A	N/A	25154-80-7				69571	NA			NEG	1.84	1120	0.673614	6.99392	2.39993	0.0247851	0.798242	-3.41302	0.798242	1.59506
979.067	165673	M+FA-H	2	934.071	2-O-Galloylpunicalin	C41H26O26	N/A	N/A	N/A	N/A	103488-45-5				93798	NA			NEG	10.19	1087	-0.284821	10.1817	-2.32317	0.0292579	0.798242	-3.50843	0.798242	1.21826
979.067	153213	M+FA-H	2	934.071	Alnusiin	C41H26O26	N/A	N/A	N/A	N/A		C10211			68176	5281709	OAZHOQDMOPZBMN-RBKPYHMISA-N		NEG	10.19	1087	-0.284821	10.1817	-2.32317	0.0292579	0.798242	-3.50843	0.798242	1.21826
979.067	88229	M+FA-H	2	934.071	2-[7,8,9,12,13,14,17,18,19,25-decahydroxy-24-(hydroxymethyl)-4,22,27-trioxo-3,23,26-trioxahexacyclo[13.10.3.1²,?.0?,¹?.0¹¹,²?.0¹?,²¹]nonacosa-5(10),6,8,11,13,15(28),16,18,20-nonaen-29-yl]-3,4,8,9,10-pentahydroxy-6-oxo-6H-benzo[c]chromene-1-carboxylic acid	C41H26O26	N/A	N/A	N/A	N/A			HMDB0134678		NA	131838385	AFWFUGIAHRXQJB-UHFFFAOYSA-N		NEG	10.19	1087	-0.284821	10.1817	-2.32317	0.0292579	0.798242	-3.50843	0.798242	1.21826
979.067	76484	M+FA-H	2	934.071	7-[7,8,9,12,13,14,17,18,19,25-decahydroxy-24-(hydroxymethyl)-4,22,27-trioxo-3,23,26-trioxahexacyclo[13.10.3.1²,?.0?,¹?.0¹¹,²?.0¹?,²¹]nonacosa-5(10),6,8,11,13,15(28),16,18,20-nonaen-29-yl]-3,4,8,9,10-pentahydroxy-6-oxo-6H-benzo[c]chromene-1-carboxylic acid	C41H26O26	N/A	N/A	N/A	N/A			HMDB0134677		NA	131838384	XMCVXYGSUBWAOC-UHFFFAOYSA-N		NEG	10.19	1087	-0.284821	10.1817	-2.32317	0.0292579	0.798242	-3.50843	0.798242	1.21826
979.067	82942	M+FA-H	2	934.071	Vescalagin	C41H26O26	N/A	N/A	N/A	N/A	36001-47-5		HMDB0030602		87090	168165	UDYKDZHZAKSYCO-UHFFFAOYSA-N		NEG	10.19	1087	-0.284821	10.1817	-2.32317	0.0292579	0.798242	-3.50843	0.798242	1.21826
668.284	142460	M+FA-H	3	623.288	Leukotriene C5	C30H45N3O9S	N/A	N/A	N/A	N/A			HMDB0012993		NA	53481570	OSBTVMNXIHRFGN-KERZFGRDSA-N		NEG	6.11	520	-0.347994	8.07425	-2.31396	0.0298413	0.798242	-3.51978	0.798242	1.27279
1011.07	136499	M+Cl	1	976.103	3,4,5-trihydroxy-6-({1,8,16,17,18,21,23,34,35,39,39-undecahydroxy-2,5,13,26,31-pentaoxo-6,9,12,27,30,40-hexaoxaoctacyclo[34.3.1.0?,³?.0?,²?.0¹?,²?.0¹?,¹?.0²?,²?.0³²,³?]tetraconta-3,14,16,18,20,22,24,32,34,36-decaen-22-yl}oxy)oxane-2-carboxylic acid	C40H32O29	N/A	N/A	N/A	N/A			HMDB0126643		NA	131833026	GGBXQKIMGJFAMA-UHFFFAOYSA-N		NEG	10.19	136	-0.268411	10.1005	-2.30221	0.0306016	0.798242	-3.53422	0.798242	1.20448
1011.07	138833	M+Cl	1	976.103	3,4,5-trihydroxy-6-({1,8,16,17,18,21,22,23,34,39,39-undecahydroxy-2,5,13,26,31-pentaoxo-6,9,12,27,30,40-hexaoxaoctacyclo[34.3.1.0?,³?.0?,²?.0¹?,²?.0¹?,¹?.0²?,²?.0³²,³?]tetraconta-3,14,16,18,20,22,24,32,34,36-decaen-35-yl}oxy)oxane-2-carboxylic acid	C40H32O29	N/A	N/A	N/A	N/A			HMDB0126640		NA	131833023	SYTINKVNXIRPJT-UHFFFAOYSA-N		NEG	10.19	136	-0.268411	10.1005	-2.30221	0.0306016	0.798242	-3.53422	0.798242	1.20448
1011.07	121452	M+Cl	1	976.103	3,4,5-trihydroxy-6-({1,8,16,17,18,22,23,34,35,39,39-undecahydroxy-2,5,13,26,31-pentaoxo-6,9,12,27,30,40-hexaoxaoctacyclo[34.3.1.0?,³?.0?,²?.0¹?,²?.0¹?,¹?.0²?,²?.0³²,³?]tetraconta-3,14,16,18,20,22,24,32,34,36-decaen-21-yl}oxy)oxane-2-carboxylic acid	C40H32O29	N/A	N/A	N/A	N/A			HMDB0126644		NA	131833027	DTHTZKCHQIYGRB-UHFFFAOYSA-N		NEG	10.19	136	-0.268411	10.1005	-2.30221	0.0306016	0.798242	-3.53422	0.798242	1.20448
1011.07	45692	M+Cl	1	976.103	3,4,5-trihydroxy-6-({1,8,16,17,18,21,22,34,35,39,39-undecahydroxy-2,5,13,26,31-pentaoxo-6,9,12,27,30,40-hexaoxaoctacyclo[34.3.1.0?,³?.0?,²?.0¹?,²?.0¹?,¹?.0²?,²?.0³²,³?]tetraconta-3,14,16,18,20,22,24,32,34,36-decaen-23-yl}oxy)oxane-2-carboxylic acid	C40H32O29	N/A	N/A	N/A	N/A			HMDB0126642		NA	131833025	IDAWJUVNIMKDQB-UHFFFAOYSA-N		NEG	10.19	136	-0.268411	10.1005	-2.30221	0.0306016	0.798242	-3.53422	0.798242	1.20448
1011.07	107942	M+Cl	1	976.103	3,4,5-trihydroxy-6-({1,8,16,17,21,22,23,34,35,39,39-undecahydroxy-2,5,13,26,31-pentaoxo-6,9,12,27,30,40-hexaoxaoctacyclo[34.3.1.0?,³?.0?,²?.0¹?,²?.0¹?,¹?.0²?,²?.0³²,³?]tetraconta-3,14,16,18,20,22,24,32,34,36-decaen-18-yl}oxy)oxane-2-carboxylic acid	C40H32O29	N/A	N/A	N/A	N/A			HMDB0126645		NA	131833028	AWQXGCYJYNCPGE-UHFFFAOYSA-N		NEG	10.19	136	-0.268411	10.1005	-2.30221	0.0306016	0.798242	-3.53422	0.798242	1.20448
1011.07	54183	M+Cl	1	976.103	3,4,5-trihydroxy-6-({1,8,17,18,21,22,23,34,35,39,39-undecahydroxy-2,5,13,26,31-pentaoxo-6,9,12,27,30,40-hexaoxaoctacyclo[34.3.1.0?,³?.0?,²?.0¹?,²?.0¹?,¹?.0²?,²?.0³²,³?]tetraconta-3,14,16,18,20,22,24,32,34,36-decaen-16-yl}oxy)oxane-2-carboxylic acid	C40H32O29	N/A	N/A	N/A	N/A			HMDB0126647		NA	131833030	INHNSFKTVBWGOJ-UHFFFAOYSA-N		NEG	10.19	136	-0.268411	10.1005	-2.30221	0.0306016	0.798242	-3.53422	0.798242	1.20448
1011.07	136632	M+Cl	1	976.103	3,4,5-trihydroxy-6-({1,8,16,18,21,22,23,34,35,39,39-undecahydroxy-2,5,13,26,31-pentaoxo-6,9,12,27,30,40-hexaoxaoctacyclo[34.3.1.0?,³?.0?,²?.0¹?,²?.0¹?,¹?.0²?,²?.0³²,³?]tetraconta-3,14,16,18,20,22,24,32,34,36-decaen-17-yl}oxy)oxane-2-carboxylic acid	C40H32O29	N/A	N/A	N/A	N/A			HMDB0126646		NA	131833029	OLBAHZLBZCADQM-UHFFFAOYSA-N		NEG	10.19	136	-0.268411	10.1005	-2.30221	0.0306016	0.798242	-3.53422	0.798242	1.20448
1011.07	75509	M+Cl	1	976.103	3,4,5-trihydroxy-6-({1,8,16,17,18,21,22,23,35,39,39-undecahydroxy-2,5,13,26,31-pentaoxo-6,9,12,27,30,40-hexaoxaoctacyclo[34.3.1.0?,³?.0?,²?.0¹?,²?.0¹?,¹?.0²?,²?.0³²,³?]tetraconta-3,14,16,18,20,22,24,32,34,36-decaen-34-yl}oxy)oxane-2-carboxylic acid	C40H32O29	N/A	N/A	N/A	N/A			HMDB0126641		NA	131833024	PZSRZILUTYJGPT-UHFFFAOYSA-N		NEG	10.19	136	-0.268411	10.1005	-2.30221	0.0306016	0.798242	-3.53422	0.798242	1.20448
164.071	76802	M-H	5	165.079	5-(3-Pyridyl)-2-hydroxytetrahydrofuran	C9H11NO2	N/A	N/A	N/A	N/A	53798-73-5	C19578	HMDB0062407		73241	179630	LHGVLZHIYVKZBT-UHFFFAOYSA-N	Metabolism of xenobiotics by cytochrome P450	NEG	0.67	723	0.357977	9.74148	2.297	0.0309442	0.798242	-3.54061	0.798242	1.28163
164.071	78337	M-H	5	165.079	Ethyl 2-aminobenzoate	C9H11NO2	N/A	N/A	N/A	N/A	87-25-2		HMDB0033589		89395	6877	TWLLPUMZVVGILS-UHFFFAOYSA-N		NEG	0.67	723	0.357977	9.74148	2.297	0.0309442	0.798242	-3.54061	0.798242	1.28163
164.071	48934	M-H	5	165.079	4-Hydroxy-1-(3-pyridinyl)-1-butanone	C9H11NO2	N/A	N/A	N/A	N/A	59578-62-0	C19565	HMDB0062402		73234	107819	KTXUGZHJVRHQGP-UHFFFAOYSA-N	Metabolism of xenobiotics by cytochrome P450	NEG	0.67	723	0.357977	9.74148	2.297	0.0309442	0.798242	-3.54061	0.798242	1.28163
164.071	74282	M-H	5	165.079	Benzocaine	C9H11NO2	N/A	N/A	N/A	N/A	94-09-7	C07527	HMDB0004992		3934	2337	BLFLLBZGZJTVJG-UHFFFAOYSA-N		NEG	0.67	723	0.357977	9.74148	2.297	0.0309442	0.798242	-3.54061	0.798242	1.28163
164.071	59181	M-H	5	165.079	Gentiatibetine	C9H11NO2	N/A	N/A	N/A	N/A			HMDB0033485		89305	5317559	HCBOYQSYWSEVID-UHFFFAOYSA-N		NEG	0.67	723	0.357977	9.74148	2.297	0.0309442	0.798242	-3.54061	0.798242	1.28163
164.071	62802	M-H	5	165.079	Benzyl glycinate	C9H11NO2	N/A	N/A	N/A	N/A			HMDB0059934		NA	409140	JXYACYYPACQCDM-UHFFFAOYSA-N		NEG	0.67	723	0.357977	9.74148	2.297	0.0309442	0.798242	-3.54061	0.798242	1.28163
164.071	110179	M-H	5	165.079	Methyl N-methylanthranilate	C9H11NO2	N/A	N/A	N/A	N/A	85-91-6		HMDB0034169		89753	6826	GVOWHGSUZUUUDR-UHFFFAOYSA-N		NEG	0.67	723	0.357977	9.74148	2.297	0.0309442	0.798242	-3.54061	0.798242	1.28163
164.071	53375	M-H	5	165.079	3-Pyridinebutanoic acid	C9H11NO2	N/A	N/A	N/A	N/A			HMDB0001007		5937	114	MFYZACBRKCFXDV-UHFFFAOYSA-N		NEG	0.67	723	0.357977	9.74148	2.297	0.0309442	0.798242	-3.54061	0.798242	1.28163
164.071	149707	M-H	5	165.079	Norsalsolinol	C9H11NO2	N/A	N/A	N/A	N/A	34827-33-3		HMDB0006044		NA	36937	MBFUSGLXKQWVDW-UHFFFAOYSA-N		NEG	0.67	723	0.357977	9.74148	2.297	0.0309442	0.798242	-3.54061	0.798242	1.28163
164.071	88816	M-H	5	165.079	L-Phenylalanine	C9H11NO2	N/A	N/A	N/A	N/A	63-91-2	C00079	HMDB0000159		28	6925665	COLNVLDHVKWLRT-QMMMGPOBSA-N	Phenylalanine and Tyrosine Metabolism	NEG	0.67	723	0.357977	9.74148	2.297	0.0309442	0.798242	-3.54061	0.798242	1.28163
164.071	166152	M-H	5	165.079	N-(4-Hydroxyphenyl)propanamide	C9H11NO2	N/A	N/A	N/A	N/A	1693-37-4				855	NA			NEG	0.67	723	0.357977	9.74148	2.297	0.0309442	0.798242	-3.54061	0.798242	1.28163
164.071	166153	M-H	5	165.079	2-amino-4'-hydroxy-Propiophenone	C9H11NO2	N/A	N/A	N/A	N/A	18259-42-2				2018	NA			NEG	0.67	723	0.357977	9.74148	2.297	0.0309442	0.798242	-3.54061	0.798242	1.28163
164.071	166154	M-H	5	165.079	2-Propylisonicotinic acid	C9H11NO2	N/A	N/A	N/A	N/A	57663-82-8				2183	NA			NEG	0.67	723	0.357977	9.74148	2.297	0.0309442	0.798242	-3.54061	0.798242	1.28163
164.071	152964	M-H	5	165.079	Metolcarb; Tsumacide; MTMC	C9H11NO2	N/A	N/A	N/A	N/A	1129-41-5	C18747			72521	14322	VOEYXMAFNDNNED-UHFFFAOYSA-N		NEG	0.67	723	0.357977	9.74148	2.297	0.0309442	0.798242	-3.54061	0.798242	1.28163
164.071	153493	M-H	5	165.079	Phenylalanine; alpha-Amino-beta-phenylpropionic acid	C9H11NO2	N/A	N/A	N/A	N/A	150-30-1	C02057			65707	57397115	COLNVLDHVKWLRT-UHFFFAOYSA-N		NEG	0.67	723	0.357977	9.74148	2.297	0.0309442	0.798242	-3.54061	0.798242	1.28163
164.071	158402	M-H	5	165.079	D-Phenylalanine; D-alpha-Amino-beta-phenylpropionic acid	C9H11NO2	N/A	N/A	N/A	N/A	673-06-3	C02265			63528	6919011	COLNVLDHVKWLRT-MRVPVSSYSA-N	Phenylalanine and Tyrosine Metabolism	NEG	0.67	723	0.357977	9.74148	2.297	0.0309442	0.798242	-3.54061	0.798242	1.28163
164.071	152046	M-H	5	165.079	Tricaine; 3-Aminobenzoic acid; m-Aminobenzoate	C9H11NO2	N/A	N/A	N/A	N/A	582-33-2	C18090			72021	11400	ZMCBYSBVJIMENC-UHFFFAOYSA-N		NEG	0.67	723	0.357977	9.74148	2.297	0.0309442	0.798242	-3.54061	0.798242	1.28163
164.071	151458	M-H	5	165.079	L-beta-Phenylalanine; (R)-3-Amino-3-phenylpropanoate	C9H11NO2	N/A	N/A	N/A	N/A		C20487			NA	NA	UJOYFRCOTPUKAK-MRVPVSSYSA-N		NEG	0.67	723	0.357977	9.74148	2.297	0.0309442	0.798242	-3.54061	0.798242	1.28163
164.071	155889	M-H	5	165.079	D-beta-Phenylalanine; (S)-3-Amino-3-phenylpropanoate	C9H11NO2	N/A	N/A	N/A	N/A		C20488			NA	NA	UJOYFRCOTPUKAK-QMMMGPOBSA-N		NEG	0.67	723	0.357977	9.74148	2.297	0.0309442	0.798242	-3.54061	0.798242	1.28163
164.071	149266	M+Cl	0	129.101	1,1-Dimethylbiguanide	C4H11N5	N/A	N/A	N/A	N/A		C07151	HMDB0001921		1180	4091	XZWYZXLIPXDOLR-UHFFFAOYSA-N	Bile secretion	NEG	0.67	723	0.357977	9.74148	2.297	0.0309442	0.798242	-3.54061	0.798242	1.28163
164.071	159443	M-H-H2O	1	183.089	L-Normetanephrine	C9H13NO3	N/A	N/A	N/A	N/A		C05589			NA	688100	YNYAYWLBAHXHLL-QMMMGPOBSA-N	Catecholamine Biosynthesis	NEG	0.67	723	0.357977	9.74148	2.297	0.0309442	0.798242	-3.54061	0.798242	1.28163
164.071	165139	M-H-H2O	1	183.089	Gelatin	C9H13NO3	N/A	N/A	N/A	N/A	9000-70-8				91865	NA			NEG	0.67	723	0.357977	9.74148	2.297	0.0309442	0.798242	-3.54061	0.798242	1.28163
164.071	166342	M-H-H2O	1	183.089	Racepinephrine	C9H13NO3	N/A	N/A	N/A	N/A					43322	NA			NEG	0.67	723	0.357977	9.74148	2.297	0.0309442	0.798242	-3.54061	0.798242	1.28163
164.071	97067	M-H-H2O	1	183.089	3,4,5,6-Tetrahydrohippuric acid	C9H13NO3	N/A	N/A	N/A	N/A			HMDB0061679		NA	149048	OSUSJBWSQBKORT-UHFFFAOYSA-N		NEG	0.67	723	0.357977	9.74148	2.297	0.0309442	0.798242	-3.54061	0.798242	1.28163
164.071	134737	M-H-H2O	1	183.089	Ginkgotoxin	C9H13NO3	N/A	N/A	N/A	N/A	1464-33-1		HMDB0029455		86281	76581	SVINQHQHARVZFF-UHFFFAOYSA-N		NEG	0.67	723	0.357977	9.74148	2.297	0.0309442	0.798242	-3.54061	0.798242	1.28163
164.071	108663	M-H-H2O	1	183.089	Levonordefrin	C9H13NO3	N/A	N/A	N/A	N/A	829-74-3	C11768	HMDB0015652		43228	164739	GEFQWZLICWMTKF-CDUCUWFYSA-N		NEG	0.67	723	0.357977	9.74148	2.297	0.0309442	0.798242	-3.54061	0.798242	1.28163
164.071	108683	M-H-H2O	1	183.089	Oxidized-adrenal-ferredoxin	C9H13NO3	N/A	N/A	N/A	N/A	329-65-7		HMDB0062515		NA	4866774	UCTWMZQNUQWSLP-UHFFFAOYSA-N		NEG	0.67	723	0.357977	9.74148	2.297	0.0309442	0.798242	-3.54061	0.798242	1.28163
164.071	81073	M-H-H2O	1	183.089	Methylnoradrenaline	C9H13NO3	N/A	N/A	N/A	N/A	6539-57-7	C17925	HMDB0002832		1217	3917	GEFQWZLICWMTKF-UHFFFAOYSA-N		NEG	0.67	723	0.357977	9.74148	2.297	0.0309442	0.798242	-3.54061	0.798242	1.28163
164.071	121784	M-H-H2O	1	183.089	Epinephrine	C9H13NO3	N/A	N/A	N/A	N/A	51-43-4	C00788	HMDB0000068		62	5816	UCTWMZQNUQWSLP-VIFPVBQESA-N	Catecholamine Biosynthesis	NEG	0.67	723	0.357977	9.74148	2.297	0.0309442	0.798242	-3.54061	0.798242	1.28163
164.071	72696	M-H-H2O	1	183.089	Normetanephrine	C9H13NO3	N/A	N/A	N/A	N/A	97-31-4		HMDB0000819		66	1237	YNYAYWLBAHXHLL-UHFFFAOYSA-N	Catecholamine Biosynthesis	NEG	0.67	723	0.357977	9.74148	2.297	0.0309442	0.798242	-3.54061	0.798242	1.28163
943.065	102324	M+Cl	4	908.092	Heterophylliin E	C40H28O25	N/A	N/A	N/A	N/A			HMDB0039268		93857	14824938	AQPVGKAQOQGNBT-UHFFFAOYSA-N		NEG	10.19	508	-0.138336	10.2849	-2.28086	0.0320284	0.798242	-3.56038	0.798242	1.10064
808.415	155571	M-H	3	809.42	Protoveratrine B	C41H63NO15	N/A	N/A	N/A	N/A	124-97-0	C10816			44082	442981	BFLXOMFFVWQPAZ-WLZWUCNJSA-N		NEG	0.33	120	0.203022	8.36005	2.27989	0.0320944	0.798242	-3.56156	0.798242	1.15111
497.226	34022	M-H	4	498.231	2-O-(beta-D-galactopyranosyl-(1->6)-beta-D-galactopyranosyl) 2S-hydroxynonanoic acid	C21H38O13	N/A	N/A	N/A	N/A				LMFA13010046	98331	NA	MMMJHIANFCEHGC-VKIHGLMJSA-N		NEG	4.02	1010	-0.489856	9.13322	-2.27352	0.0325325	0.798242	-3.56934	0.798242	1.40431
497.226	52938	M-H	6	498.237	Moexipril	C27H34N2O7	N/A	N/A	N/A	N/A	103775-10-6	C07704	HMDB0014829		66718	40466988	UWWDHYUMIORJTA-HSQYWUDLSA-N		NEG	4.02	1010	-0.489856	9.13322	-2.27352	0.0325325	0.798242	-3.56934	0.798242	1.40431
350.125	172084	M-H	9	351.129	Met Cys Val	C13H25N3O4S2	N/A	N/A	N/A	N/A					17142	NA			NEG	4.9	1210	-0.196017	8.12212	-2.25904	0.0335491	0.798242	-3.58699	0.798242	1.14553
350.125	172085	M-H	9	351.129	Met Met Ala	C13H25N3O4S2	N/A	N/A	N/A	N/A					17490	NA			NEG	4.9	1210	-0.196017	8.12212	-2.25904	0.0335491	0.798242	-3.58699	0.798242	1.14553
350.125	172086	M-H	9	351.129	Cys Val Met	C13H25N3O4S2	N/A	N/A	N/A	N/A					18010	NA			NEG	4.9	1210	-0.196017	8.12212	-2.25904	0.0335491	0.798242	-3.58699	0.798242	1.14553
350.125	172087	M-H	9	351.129	Met Val Cys	C13H25N3O4S2	N/A	N/A	N/A	N/A					18652	NA			NEG	4.9	1210	-0.196017	8.12212	-2.25904	0.0335491	0.798242	-3.58699	0.798242	1.14553
350.125	172088	M-H	9	351.129	Met Ala Met	C13H25N3O4S2	N/A	N/A	N/A	N/A					20438	NA			NEG	4.9	1210	-0.196017	8.12212	-2.25904	0.0335491	0.798242	-3.58699	0.798242	1.14553
350.125	172089	M-H	9	351.129	Val Met Cys	C13H25N3O4S2	N/A	N/A	N/A	N/A					22447	NA			NEG	4.9	1210	-0.196017	8.12212	-2.25904	0.0335491	0.798242	-3.58699	0.798242	1.14553
350.125	172090	M-H	9	351.129	Val Cys Met	C13H25N3O4S2	N/A	N/A	N/A	N/A					22534	NA			NEG	4.9	1210	-0.196017	8.12212	-2.25904	0.0335491	0.798242	-3.58699	0.798242	1.14553
350.125	172091	M-H	9	351.129	Ala Met Met	C13H25N3O4S2	N/A	N/A	N/A	N/A					22868	NA			NEG	4.9	1210	-0.196017	8.12212	-2.25904	0.0335491	0.798242	-3.58699	0.798242	1.14553
350.125	172092	M-H	9	351.129	Cys Met Val	C13H25N3O4S2	N/A	N/A	N/A	N/A					23366	NA			NEG	4.9	1210	-0.196017	8.12212	-2.25904	0.0335491	0.798242	-3.58699	0.798242	1.14553
350.125	129618	M-H	7	351.129	Tazarotene	C21H21NO2S	N/A	N/A	N/A	N/A	118292-40-3	C12531	HMDB0014937		69452	5381	OGQICQVSFDPSEI-UHFFFAOYSA-N		NEG	4.9	1210	-0.196017	8.12212	-2.25904	0.0335491	0.798242	-3.58699	0.798242	1.14553
350.125	158870	M-H	3	351.131	Rhizocticin A	C11H22N5O6P	N/A	N/A	N/A	N/A	114301-25-6	C17944			63578	91820383	BLNRPHBKOMCMBX-ABXVWLFBSA-N	Phosphonate and phosphinate metabolism	NEG	4.9	1210	-0.196017	8.12212	-2.25904	0.0335491	0.798242	-3.58699	0.798242	1.14553
350.125	169149	M+FA-H	0	305.126	N-Hydroxynorcocaine	C16H19NO5	N/A	N/A	N/A	N/A	72182-43-5				1906	NA			NEG	4.9	1210	-0.196017	8.12212	-2.25904	0.0335491	0.798242	-3.58699	0.798242	1.14553
350.125	131032	M+FA-H	0	305.126	Zanthodioline	C16H19NO5	N/A	N/A	N/A	N/A			HMDB0031929		88043	78384601	GQGXEILPTLCMFO-UHFFFAOYSA-N		NEG	4.9	1210	-0.196017	8.12212	-2.25904	0.0335491	0.798242	-3.58699	0.798242	1.14553
350.125	127477	M+FA-H	4	305.128	Zaleplon	C17H15N5O	N/A	N/A	N/A	N/A	151319-34-5	C07484	HMDB0015097		85038	5719	HUNXMJYCHXQEGX-UHFFFAOYSA-N		NEG	4.9	1210	-0.196017	8.12212	-2.25904	0.0335491	0.798242	-3.58699	0.798242	1.14553
350.125	121088	M-H-H2O	2	369.142	Niazicinin A	C17H23NO8	N/A	N/A	N/A	N/A			HMDB0031947		88060	131751221	RHLFBIFJRZNCRZ-UHFFFAOYSA-N		NEG	4.9	1210	-0.196017	8.12212	-2.25904	0.0335491	0.798242	-3.58699	0.798242	1.14553
350.125	173491	M-H-H2O	2	369.142	Diethylpropion(metabolite X-glucuronide)	C17H23NO8	N/A	N/A	N/A	N/A					2022	NA			NEG	4.9	1210	-0.196017	8.12212	-2.25904	0.0335491	0.798242	-3.58699	0.798242	1.14553
350.125	173492	M-H-H2O	2	369.144	7-Desmethylprazosin	C18H19N5O4	N/A	N/A	N/A	N/A	60548-06-3				2063	NA			NEG	4.9	1210	-0.196017	8.12212	-2.25904	0.0335491	0.798242	-3.58699	0.798242	1.14553
350.125	173493	M-H-H2O	2	369.144	6-Desmethylprazosin	C18H19N5O4	N/A	N/A	N/A	N/A	60548-04-1				2064	NA			NEG	4.9	1210	-0.196017	8.12212	-2.25904	0.0335491	0.798242	-3.58699	0.798242	1.14553
178.05	163078	M-H	6	179.058	2-Aminobenzoylacetate	C9H9NO3	N/A	N/A	N/A	N/A		C21453			NA	NA	POAXUNDIOGWQOC-UHFFFAOYSA-N	Biosynthesis of antibiotics	NEG	1.84	1187	0.628847	8.74052	2.24947	0.0342361	0.798242	-3.59861	0.798242	1.54633
178.05	153961	M-H	7	179.058	N-Acetylanthranilate; 2-(Acetylamino)-benzoic acid; N-Acetylanthranilic acid	C9H9NO3	N/A	N/A	N/A	N/A	89-52-1	C06332			66371	6971	QSACCXVHEVWNMX-UHFFFAOYSA-N	Biosynthesis of alkaloids derived from shikimate pathway	NEG	1.84	1187	0.628847	8.74052	2.24947	0.0342361	0.798242	-3.59861	0.798242	1.54633
178.05	166302	M-H	7	179.058	5,8-Dihydroxy-3,4-dihydrocarbostyril	C9H9NO3	N/A	N/A	N/A	N/A	59430-56-7				1552	NA			NEG	1.84	1187	0.628847	8.74052	2.24947	0.0342361	0.798242	-3.59861	0.798242	1.54633
178.05	166303	M-H	7	179.058	p-Acetaminobenzoic acid	C9H9NO3	N/A	N/A	N/A	N/A	556-08-1				2830	NA			NEG	1.84	1187	0.628847	8.74052	2.24947	0.0342361	0.798242	-3.59861	0.798242	1.54633
178.05	156925	M-H	7	179.058	2,5,6-Trihydroxy-5,6-dihydroquinoline	C9H9NO3	N/A	N/A	N/A	N/A		C06339			66377	440984	HPQLNKXDNOVXAK-UHFFFAOYSA-N		NEG	1.84	1187	0.628847	8.74052	2.24947	0.0342361	0.798242	-3.59861	0.798242	1.54633
178.05	101509	M-H	7	179.058	Methyl n-formylanthranilate	C9H9NO3	N/A	N/A	N/A	N/A	41270-80-8		HMDB0032398		88422	162458	HRNPZFOYXWWMFL-UHFFFAOYSA-N		NEG	1.84	1187	0.628847	8.74052	2.24947	0.0342361	0.798242	-3.59861	0.798242	1.54633
178.05	140199	M-H	7	179.058	1-(4-Methoxyphenyl)-2-nitroethylene	C9H9NO3	N/A	N/A	N/A	N/A			HMDB0032595		88550	697963	JKQUXSHVQGBODD-VOTSOKGWSA-N		NEG	1.84	1187	0.628847	8.74052	2.24947	0.0342361	0.798242	-3.59861	0.798242	1.54633
178.05	73154	M-H	7	179.058	3-Succinoylpyridine	C9H9NO3	N/A	N/A	N/A	N/A	4192-31-8	C19569	HMDB0000992		5924	437	JGSUNMCABQUBOY-UHFFFAOYSA-N	Nicotinate and Nicotinamide Metabolism	NEG	1.84	1187	0.628847	8.74052	2.24947	0.0342361	0.798242	-3.59861	0.798242	1.54633
178.05	91854	M-H	7	179.058	Hippuric acid	C9H9NO3	N/A	N/A	N/A	N/A	495-69-2	C01586	HMDB0000714		1301	464	QIAFMBKCNZACKA-UHFFFAOYSA-N	Phenylalanine and Tyrosine Metabolism	NEG	1.84	1187	0.628847	8.74052	2.24947	0.0342361	0.798242	-3.59861	0.798242	1.54633
178.05	84202	M-H	7	179.058	Adrenochrome	C9H9NO3	N/A	N/A	N/A	N/A	54-06-8		HMDB0012884		64954	5898	RPHLQSHHTJORHI-UHFFFAOYSA-N		NEG	1.84	1187	0.628847	8.74052	2.24947	0.0342361	0.798242	-3.59861	0.798242	1.54633
178.05	165951	M+FA-H	9	133.053	6-Hydroxyindole	C8H7NO	N/A	N/A	N/A	N/A					96323	NA			NEG	1.84	1187	0.628847	8.74052	2.24947	0.0342361	0.798242	-3.59861	0.798242	1.54633
178.05	156102	M+FA-H	9	133.053	Hydroxyindole; 4-Hydroxyindole	C8H7NO	N/A	N/A	N/A	N/A	2380-94-1	C02040			34514	75421	NLMQHXUGJIAKTH-UHFFFAOYSA-N		NEG	1.84	1187	0.628847	8.74052	2.24947	0.0342361	0.798242	-3.59861	0.798242	1.54633
178.05	84763	M+FA-H	9	133.053	(±)-2-Hydroxy-2-phenylacetonitrile	C8H7NO	N/A	N/A	N/A	N/A	613-88-7		HMDB0034666		NA	10758	NNICRUQPODTGRU-UHFFFAOYSA-N		NEG	1.84	1187	0.628847	8.74052	2.24947	0.0342361	0.798242	-3.59861	0.798242	1.54633
178.05	107857	M+FA-H	9	133.053	5-Hydroxyindole	C8H7NO	N/A	N/A	N/A	N/A			HMDB0059805		NA	16054	LMIQERWZRIFWNZ-UHFFFAOYSA-N		NEG	1.84	1187	0.628847	8.74052	2.24947	0.0342361	0.798242	-3.59861	0.798242	1.54633
178.05	64092	M+FA-H	9	133.053	2-Methyl-4,5-benzoxazole	C8H7NO	N/A	N/A	N/A	N/A	95-21-6		HMDB0032390		88414	7225	DQSHFKPKFISSNM-UHFFFAOYSA-N		NEG	1.84	1187	0.628847	8.74052	2.24947	0.0342361	0.798242	-3.59861	0.798242	1.54633
178.05	58809	M+FA-H	9	133.053	Indoxyl	C8H7NO	N/A	N/A	N/A	N/A	480-93-3	C05658	HMDB0004094		7014	50591	PCKPVGOLPKLUHR-UHFFFAOYSA-N	Tryptophan Metabolism	NEG	1.84	1187	0.628847	8.74052	2.24947	0.0342361	0.798242	-3.59861	0.798242	1.54633
178.05	110559	M+FA-H	9	133.053	Mandelonitrile	C8H7NO	N/A	N/A	N/A	N/A		C00561	HMDB0060486		63621	9548674	NNICRUQPODTGRU-QMMMGPOBSA-N	Cyanoamino acid metabolism	NEG	1.84	1187	0.628847	8.74052	2.24947	0.0342361	0.798242	-3.59861	0.798242	1.54633
178.05	80614	M+FA-H	9	133.053	1,3-Dihydro-(2H)-indol-2-one	C8H7NO	N/A	N/A	N/A	N/A	59-48-3	C12312	HMDB0061918		34541	321710	JYGFTBXVXVMTGB-UHFFFAOYSA-N	Biosynthesis of secondary metabolites	NEG	1.84	1187	0.628847	8.74052	2.24947	0.0342361	0.798242	-3.59861	0.798242	1.54633
178.05	66547	M+FA-H	9	133.053	4-Hydroxybenzeneacetonitrile	C8H7NO	N/A	N/A	N/A	N/A	14191-95-8	C03766	HMDB0029757		34513	26548	AYKYOOPFBCOXSL-UHFFFAOYSA-N		NEG	1.84	1187	0.628847	8.74052	2.24947	0.0342361	0.798242	-3.59861	0.798242	1.54633
178.05	156863	M+FA-H	9	133.053	(S)-Mandelonitrile; (S)-Benzaldehyde cyanohydrin	C8H7NO	N/A	N/A	N/A	N/A		C02615			NA	439767	NNICRUQPODTGRU-MRVPVSSYSA-N		NEG	1.84	1187	0.628847	8.74052	2.24947	0.0342361	0.798242	-3.59861	0.798242	1.54633
178.05	51970	M-H-H2O	3	197.069	DL-Dopa	C9H11NO4	N/A	N/A	N/A	N/A	63-84-3		HMDB0000609		64960	58663891	WTDRDQBEARUVNC-UHFFFAOYSA-N		NEG	1.84	1187	0.628847	8.74052	2.24947	0.0342361	0.798242	-3.59861	0.798242	1.54633
178.05	97038	M-H-H2O	3	197.069	2-Hydroxy-3-(3,4-dihydroxyphenyl)propanamide	C9H11NO4	N/A	N/A	N/A	N/A			HMDB0038336		93056	10035593	UZRUFOMXLWRIQS-UHFFFAOYSA-N		NEG	1.84	1187	0.628847	8.74052	2.24947	0.0342361	0.798242	-3.59861	0.798242	1.54633
178.05	101684	M-H-H2O	3	197.069	N-Hydroxy-L-tyrosine	C9H11NO4	N/A	N/A	N/A	N/A	64448-49-3		HMDB0038750		NA	4478048	CNIUEVQJABPUIJ-UHFFFAOYSA-N		NEG	1.84	1187	0.628847	8.74052	2.24947	0.0342361	0.798242	-3.59861	0.798242	1.54633
178.05	59775	M-H-H2O	3	197.069	L-Dopa	C9H11NO4	N/A	N/A	N/A	N/A	59-92-7	C00355	HMDB0000181		42	6971033	WTDRDQBEARUVNC-LURJTMIESA-N	Catecholamine Biosynthesis	NEG	1.84	1187	0.628847	8.74052	2.24947	0.0342361	0.798242	-3.59861	0.798242	1.54633
178.05	161465	M-H-H2O	3	197.069	N,N-Dihydroxy-L-phenylalanine	C9H11NO4	N/A	N/A	N/A	N/A		C19715			73313	NA	IDBRDXGJPFCEFF-QMMMGPOBSA-N	Cyanoamino acid metabolism	NEG	1.84	1187	0.628847	8.74052	2.24947	0.0342361	0.798242	-3.59861	0.798242	1.54633
178.05	159486	M-H-H2O	3	197.069	N-Hydroxy-L-tyrosine	C9H11NO4	N/A	N/A	N/A	N/A		C03004			63613	174052	CNIUEVQJABPUIJ-QMMMGPOBSA-N	Cyanoamino acid metabolism	NEG	1.84	1187	0.628847	8.74052	2.24947	0.0342361	0.798242	-3.59861	0.798242	1.54633
253.135	156788	M-H	3	254.142	Chanoclavine-I aldehyde	C16H18N2O	N/A	N/A	N/A	N/A		C20379			NA	NA	XFKPUSAZRRAPSC-HEESEWQSSA-N		NEG	3.97	173	-0.183372	8.47411	-2.22114	0.0363473	0.798242	-3.63289	0.798242	1.13553
253.135	157717	M-H	3	254.142	Amphenone B	C16H18N2O	N/A	N/A	N/A	N/A	2686-47-7	C07616			66698	17591	MKBVGNJXUNEBAL-UHFFFAOYSA-N		NEG	3.97	173	-0.183372	8.47411	-2.22114	0.0363473	0.798242	-3.63289	0.798242	1.13553
253.135	158165	M-H	3	254.142	Elymoclavine; Dihydrolysergol	C16H18N2O	N/A	N/A	N/A	N/A	548-43-6	C06068			66346	440904	DAVNRFCJMIONPO-UKRRQHHQSA-N		NEG	3.97	173	-0.183372	8.47411	-2.22114	0.0363473	0.798242	-3.63289	0.798242	1.13553
253.135	96869	M-H	3	254.142	(+)-Setoclavine	C16H18N2O	N/A	N/A	N/A	N/A	519-12-0		HMDB0033428		89263	10060886	BGVUWLLRNRBDAY-UHFFFAOYSA-N		NEG	3.97	173	-0.183372	8.47411	-2.22114	0.0363473	0.798242	-3.63289	0.798242	1.13553
253.135	30983	M+Cl	5	218.167	6,8,10,12-pentadecatetraenal	C15H22O	N/A	N/A	N/A	N/A				LMFA06000087	75363	NA	ZSDGTOPNWLXOHV-BYFNFPHLSA-N		NEG	3.97	173	-0.183372	8.47411	-2.22114	0.0363473	0.798242	-3.63289	0.798242	1.13553
253.135	270	M+Cl	5	218.167	beta-Elemenone	C15H22O	N/A	N/A	N/A	N/A				LMPR0103080001	53387	NA	ABLPGPHZENVRRH-DZGCQCFKSA-N		NEG	3.97	173	-0.183372	8.47411	-2.22114	0.0363473	0.798242	-3.63289	0.798242	1.13553
253.135	284	M+Cl	5	218.167	Kissoones A	C15H22O	N/A	N/A	N/A	N/A				LMPR0103100002	53393	NA	WCZCSOXIWRFHNZ-UPQREJAMSA-N		NEG	3.97	173	-0.183372	8.47411	-2.22114	0.0363473	0.798242	-3.63289	0.798242	1.13553
253.135	315	M+Cl	5	218.167	4(15),7(11)-Oppositadien-12-al	C15H22O	N/A	N/A	N/A	N/A				LMPR0103210001	53415	NA	DNBAZHCMMBVLFT-SNSYNLEUSA-N		NEG	3.97	173	-0.183372	8.47411	-2.22114	0.0363473	0.798242	-3.63289	0.798242	1.13553
253.135	337	M+Cl	5	218.167	(+)-8-hydroxycalamenene	C15H22O	N/A	N/A	N/A	N/A		C09938		LMPR0103330006	53433	442519	FDMKIGKOMRSCAW-NWDGAFQWSA-N		NEG	3.97	173	-0.183372	8.47411	-2.22114	0.0363473	0.798242	-3.63289	0.798242	1.13553
253.135	426	M+Cl	5	218.167	(-)-Solavetivone	C15H22O	N/A	N/A	N/A	N/A				LMPR0103650001	NA	NA	FGCUSSRGQNHZRW-IPYPFGDCSA-N		NEG	3.97	173	-0.183372	8.47411	-2.22114	0.0363473	0.798242	-3.63289	0.798242	1.13553
253.135	430	M+Cl	5	218.167	(+)-3,7(11)-Acoradiene	C15H22O	N/A	N/A	N/A	N/A				LMPR0103660002	53522	NA	GCGYSSVLNKVBEK-DOMZBBRYSA-N		NEG	3.97	173	-0.183372	8.47411	-2.22114	0.0363473	0.798242	-3.63289	0.798242	1.13553
253.135	435	M+Cl	5	218.167	(+)-4-Isocedren-15-al	C15H22O	N/A	N/A	N/A	N/A				LMPR0103690004	53529	NA	XKFZSRUWOAGKRT-UNFRMQPBSA-N		NEG	3.97	173	-0.183372	8.47411	-2.22114	0.0363473	0.798242	-3.63289	0.798242	1.13553
253.135	444	M+Cl	5	218.167	albaflavenone	C15H22O	N/A	N/A	N/A	N/A				LMPR0103700006	NA	NA	SHUZZAXJEJPUGA-YSTXANQKSA-N		NEG	3.97	173	-0.183372	8.47411	-2.22114	0.0363473	0.798242	-3.63289	0.798242	1.13553
253.135	452	M+Cl	5	218.167	Pentalen-13-al	C15H22O	N/A	N/A	N/A	N/A				LMPR0103740001	NA	NA	JWMGZDVPJPOYGL-DPBOGPHSSA-N		NEG	3.97	173	-0.183372	8.47411	-2.22114	0.0363473	0.798242	-3.63289	0.798242	1.13553
253.135	457	M+Cl	5	218.167	(+)-Arnicenone	C15H22O	N/A	N/A	N/A	N/A				LMPR0103760001	53551	NA	RRCHUAUWSLVPRW-PUPMMZHASA-N		NEG	3.97	173	-0.183372	8.47411	-2.22114	0.0363473	0.798242	-3.63289	0.798242	1.13553
253.135	478	M+Cl	5	218.167	3-Gymnomitren-15-al	C15H22O	N/A	N/A	N/A	N/A				LMPR0103880002	53572	NA	GVADVPQNXLRSBB-KBXIAJHMSA-N		NEG	3.97	173	-0.183372	8.47411	-2.22114	0.0363473	0.798242	-3.63289	0.798242	1.13553
253.135	239	M+Cl	5	218.167	Valerenal	C15H22O	N/A	N/A	N/A	N/A				LMPR0103040001	53363	NA	RJZWGDPBGWGJNU-MTXIQXFFSA-N		NEG	3.97	173	-0.183372	8.47411	-2.22114	0.0363473	0.798242	-3.63289	0.798242	1.13553
253.135	114182	M+Cl	5	218.167	alpha-Santalal	C15H22O	N/A	N/A	N/A	N/A			HMDB0036813		91827	5321103	SHEUEEZGXLCROM-YHYXMXQVSA-N		NEG	3.97	173	-0.183372	8.47411	-2.22114	0.0363473	0.798242	-3.63289	0.798242	1.13553
253.135	133389	M+Cl	5	218.167	Dendrolasin	C15H22O	N/A	N/A	N/A	N/A	23262-34-2	C16779	HMDB0036071		71335	5316534	LZBXPXAOYQVZEC-RIYZIHGNSA-N		NEG	3.97	173	-0.183372	8.47411	-2.22114	0.0363473	0.798242	-3.63289	0.798242	1.13553
253.135	77587	M+Cl	5	218.167	Isohumbertiol	C15H22O	N/A	N/A	N/A	N/A			HMDB0040686		95161	131752906	ZIVKTIMZADKFSV-UHFFFAOYSA-N		NEG	3.97	173	-0.183372	8.47411	-2.22114	0.0363473	0.798242	-3.63289	0.798242	1.13553
253.135	46356	M+Cl	5	218.167	(+)-4,11-Eudesmadien-3-one	C15H22O	N/A	N/A	N/A	N/A	473-08-5		HMDB0037061		92039	273568	KUFXJZXMWHNCEH-UHFFFAOYSA-N		NEG	3.97	173	-0.183372	8.47411	-2.22114	0.0363473	0.798242	-3.63289	0.798242	1.13553
253.135	51226	M+Cl	5	218.167	(E)-10,11-Dihydro-alpha-atlantone	C15H22O	N/A	N/A	N/A	N/A			HMDB0036201		91349	12299866	OJEFBZMKKJTKKK-RAXLEYEMSA-N		NEG	3.97	173	-0.183372	8.47411	-2.22114	0.0363473	0.798242	-3.63289	0.798242	1.13553
253.135	50208	M+Cl	5	218.167	1,3,5-Bisabolatrien-10-one	C15H22O	N/A	N/A	N/A	N/A			HMDB0036109		91269	71360448	UWAKTEDKARQVDV-UHFFFAOYSA-N		NEG	3.97	173	-0.183372	8.47411	-2.22114	0.0363473	0.798242	-3.63289	0.798242	1.13553
253.135	105255	M+Cl	5	218.167	beta-Atlantone	C15H22O	N/A	N/A	N/A	N/A	38331-79-2		HMDB0038187		92923	13967857	LRDZCBICVMXPBB-UHFFFAOYSA-N		NEG	3.97	173	-0.183372	8.47411	-2.22114	0.0363473	0.798242	-3.63289	0.798242	1.13553
253.135	87872	M+Cl	5	218.167	Nookatone	C15H22O	N/A	N/A	N/A	N/A	4674-50-4		HMDB0013687		71939	20797	WTOYNNBCKUYIKC-UHFFFAOYSA-N		NEG	3.97	173	-0.183372	8.47411	-2.22114	0.0363473	0.798242	-3.63289	0.798242	1.13553
253.135	126534	M+Cl	5	218.167	(5beta,7beta,10beta)-3,11-Eudesmadien-2-one	C15H22O	N/A	N/A	N/A	N/A			HMDB0035082		90430	565648	IVZATFCVCDHOLU-UHFFFAOYSA-N		NEG	3.97	173	-0.183372	8.47411	-2.22114	0.0363473	0.798242	-3.63289	0.798242	1.13553
253.135	102728	M+Cl	5	218.167	Vulgarone B	C15H22O	N/A	N/A	N/A	N/A			HMDB0038164		92903	530428	KTPOZFYJWLGJGH-UHFFFAOYSA-N		NEG	3.97	173	-0.183372	8.47411	-2.22114	0.0363473	0.798242	-3.63289	0.798242	1.13553
253.135	61524	M+Cl	5	218.167	Mustakone	C15H22O	N/A	N/A	N/A	N/A			HMDB0036797		91812	12313013	CTFSUCDHRVDRKG-UHFFFAOYSA-N		NEG	3.97	173	-0.183372	8.47411	-2.22114	0.0363473	0.798242	-3.63289	0.798242	1.13553
253.135	123998	M+Cl	5	218.167	Vulgarone A	C15H22O	N/A	N/A	N/A	N/A			HMDB0036733		91761	73809947	KKQDNHZABGRCAS-UHFFFAOYSA-N		NEG	3.97	173	-0.183372	8.47411	-2.22114	0.0363473	0.798242	-3.63289	0.798242	1.13553
253.135	113766	M+Cl	5	218.167	Furanoeremophilane	C15H22O	N/A	N/A	N/A	N/A			HMDB0035835		NA	5317426	LCYZOSVRKHROOX-UHFFFAOYSA-N		NEG	3.97	173	-0.183372	8.47411	-2.22114	0.0363473	0.798242	-3.63289	0.798242	1.13553
253.135	89967	M+Cl	5	218.167	Calamusenone	C15H22O	N/A	N/A	N/A	N/A			HMDB0038200		92934	91748856	WJQUHMZHLUTNPJ-UHFFFAOYSA-N		NEG	3.97	173	-0.183372	8.47411	-2.22114	0.0363473	0.798242	-3.63289	0.798242	1.13553
253.135	55416	M+Cl	5	218.167	alpha-Turmerone	C15H22O	N/A	N/A	N/A	N/A			HMDB0037000		91983	14632996	XOCANRBEOZQNAQ-UHFFFAOYSA-N		NEG	3.97	173	-0.183372	8.47411	-2.22114	0.0363473	0.798242	-3.63289	0.798242	1.13553
253.135	43391	M+Cl	5	218.167	Bisacumol	C15H22O	N/A	N/A	N/A	N/A			HMDB0038511		93188	5315469	NRBFEAZFHRHFFQ-UHFFFAOYSA-N		NEG	3.97	173	-0.183372	8.47411	-2.22114	0.0363473	0.798242	-3.63289	0.798242	1.13553
253.135	118143	M+Cl	5	218.167	(5alpha,10alpha)-3,7(11)-Eudesmadien-2-one	C15H22O	N/A	N/A	N/A	N/A			HMDB0035081		90429	101417159	SVQMAXHCMOZBSF-UHFFFAOYSA-N		NEG	3.97	173	-0.183372	8.47411	-2.22114	0.0363473	0.798242	-3.63289	0.798242	1.13553
253.135	118152	M+Cl	5	218.167	Zerumbone	C15H22O	N/A	N/A	N/A	N/A	471-05-6		HMDB0036667		91709	5372142	GIHNTRQPEMKFKO-RTTFEGKLSA-N		NEG	3.97	173	-0.183372	8.47411	-2.22114	0.0363473	0.798242	-3.63289	0.798242	1.13553
253.135	106187	M+Cl	5	218.167	Xanthorrhizol	C15H22O	N/A	N/A	N/A	N/A	30199-26-9		HMDB0038195		92931	520468	FKWGCEDRLNNZOZ-UHFFFAOYSA-N		NEG	3.97	173	-0.183372	8.47411	-2.22114	0.0363473	0.798242	-3.63289	0.798242	1.13553
253.135	62426	M+Cl	5	218.167	Curlone	C15H22O	N/A	N/A	N/A	N/A			HMDB0037068		92045	196216	JIJQKFPGBBEJNF-UHFFFAOYSA-N		NEG	3.97	173	-0.183372	8.47411	-2.22114	0.0363473	0.798242	-3.63289	0.798242	1.13553
253.135	136411	M+Cl	5	218.167	beta-Santalal	C15H22O	N/A	N/A	N/A	N/A			HMDB0036718		91748	101449606	YFOIGZMLDYUPOI-WZUFQYTHSA-N		NEG	3.97	173	-0.183372	8.47411	-2.22114	0.0363473	0.798242	-3.63289	0.798242	1.13553
253.135	58335	M+Cl	5	218.167	4,7(11)-Guaiadien-8-one	C15H22O	N/A	N/A	N/A	N/A			HMDB0038201		92935	75582266	KOBSLTSXWKEUCB-UHFFFAOYSA-N		NEG	3.97	173	-0.183372	8.47411	-2.22114	0.0363473	0.798242	-3.63289	0.798242	1.13553
253.135	78056	M+Cl	5	218.167	beta-Elemenone	C15H22O	N/A	N/A	N/A	N/A			HMDB0039637		NA	519762	ABLPGPHZENVRRH-UHFFFAOYSA-N		NEG	3.97	173	-0.183372	8.47411	-2.22114	0.0363473	0.798242	-3.63289	0.798242	1.13553
253.135	67563	M+Cl	5	218.167	Patchoulenone	C15H22O	N/A	N/A	N/A	N/A			HMDB0035747		90999	5320424	JAWSHISYWRRQQQ-UHFFFAOYSA-N		NEG	3.97	173	-0.183372	8.47411	-2.22114	0.0363473	0.798242	-3.63289	0.798242	1.13553
253.135	106739	M+Cl	5	218.167	Valerenal	C15H22O	N/A	N/A	N/A	N/A	4176-16-3		HMDB0035786		NA	12444654	RJZWGDPBGWGJNU-CSKARUKUSA-N		NEG	3.97	173	-0.183372	8.47411	-2.22114	0.0363473	0.798242	-3.63289	0.798242	1.13553
253.135	49654	M+Cl	5	218.167	Solavetivone	C15H22O	N/A	N/A	N/A	N/A	54878-25-0		HMDB0035657		90922	521550	FGCUSSRGQNHZRW-UHFFFAOYSA-N		NEG	3.97	173	-0.183372	8.47411	-2.22114	0.0363473	0.798242	-3.63289	0.798242	1.13553
253.135	125256	M+Cl	5	218.167	N-Octyl phenyl ketone	C15H22O	N/A	N/A	N/A	N/A			HMDB0094674		NA	80108	PFUPABFCHVRLLY-UHFFFAOYSA-N		NEG	3.97	173	-0.183372	8.47411	-2.22114	0.0363473	0.798242	-3.63289	0.798242	1.13553
253.135	97870	M+Cl	5	218.167	2-benzyloctanal	C15H22O	N/A	N/A	N/A	N/A			HMDB0134121		NA	15775287	NYEOIIZVGJEHNR-UHFFFAOYSA-N		NEG	3.97	173	-0.183372	8.47411	-2.22114	0.0363473	0.798242	-3.63289	0.798242	1.13553
253.135	141162	M+Cl	5	218.167	Rotundone	C15H22O	N/A	N/A	N/A	N/A			HMDB0036443		NA	12315073	NUWMTBMCSQWPDG-UHFFFAOYSA-N		NEG	3.97	173	-0.183372	8.47411	-2.22114	0.0363473	0.798242	-3.63289	0.798242	1.13553
253.135	121759	M+Cl	5	218.167	(2Z)-2-(phenylmethylidene)octan-1-ol	C15H22O	N/A	N/A	N/A	N/A			HMDB0134122		NA	14399387	KTCAZEVYBWMPOY-QINSGFPZSA-N		NEG	3.97	173	-0.183372	8.47411	-2.22114	0.0363473	0.798242	-3.63289	0.798242	1.13553
253.135	131241	M+Cl	5	218.167	alpha-Sinensal	C15H22O	N/A	N/A	N/A	N/A	17909-77-2	C09729	HMDB0038215		67911	131752316	PFSTYGCNVAVZBK-JQGMZEBDSA-N		NEG	3.97	173	-0.183372	8.47411	-2.22114	0.0363473	0.798242	-3.63289	0.798242	1.13553
253.135	57805	M+Cl	5	218.167	beta-Sinensal	C15H22O	N/A	N/A	N/A	N/A	60066-88-8	C09730	HMDB0035643		67912	24976875	NOPLRNXKHZRXHT-YFVJMOTDSA-N		NEG	3.97	173	-0.183372	8.47411	-2.22114	0.0363473	0.798242	-3.63289	0.798242	1.13553
253.135	153893	M+Cl	5	218.167	Germacra-1(10),4,11(13)-trien-12-al	C15H22O	N/A	N/A	N/A	N/A		C19677			73287	NA	AXUADEXBLHHYAJ-KGSGWQTPSA-N		NEG	3.97	173	-0.183372	8.47411	-2.22114	0.0363473	0.798242	-3.63289	0.798242	1.13553
253.135	164168	M+Cl	5	218.167	(-)-Solavetivone	C15H22O	N/A	N/A	N/A	N/A					53518	NA			NEG	3.97	173	-0.183372	8.47411	-2.22114	0.0363473	0.798242	-3.63289	0.798242	1.13553
253.135	164169	M+Cl	5	218.167	albaflavenone	C15H22O	N/A	N/A	N/A	N/A					53538	NA			NEG	3.97	173	-0.183372	8.47411	-2.22114	0.0363473	0.798242	-3.63289	0.798242	1.13553
253.135	164170	M+Cl	5	218.167	Pentalen-13-al	C15H22O	N/A	N/A	N/A	N/A					53546	NA			NEG	3.97	173	-0.183372	8.47411	-2.22114	0.0363473	0.798242	-3.63289	0.798242	1.13553
253.135	161874	M+Cl	5	218.167	beta-Vetivone	C15H22O	N/A	N/A	N/A	N/A	18444-79-6	C09745			67919	442406	ISLOGSAEQNKPGG-DOMZBBRYSA-N		NEG	3.97	173	-0.183372	8.47411	-2.22114	0.0363473	0.798242	-3.63289	0.798242	1.13553
253.135	155992	M+Cl	5	218.167	Cyperotundone; Cyperenone	C15H22O	N/A	N/A	N/A	N/A		C17501			71741	12308614	GIGKXOAUYMWORB-UHFFFAOYSA-N		NEG	3.97	173	-0.183372	8.47411	-2.22114	0.0363473	0.798242	-3.63289	0.798242	1.13553
253.135	151915	M+Cl	5	218.167	Turmerone	C15H22O	N/A	N/A	N/A	N/A		C17494			71734	14367555	FZPYMZUVXJUAQA-ZDUSSCGKSA-N		NEG	3.97	173	-0.183372	8.47411	-2.22114	0.0363473	0.798242	-3.63289	0.798242	1.13553
253.135	166765	M+Cl	5	218.167	Muurolladie-3-One	C15H22O	N/A	N/A	N/A	N/A					44502	NA			NEG	3.97	173	-0.183372	8.47411	-2.22114	0.0363473	0.798242	-3.63289	0.798242	1.13553
253.135	157610	M+Cl	5	218.167	Germacrone	C15H22O	N/A	N/A	N/A	N/A	6902-91-6	C16966			71468	5317572	CAULGCQHVOVVRN-SWZPTJTJSA-N		NEG	3.97	173	-0.183372	8.47411	-2.22114	0.0363473	0.798242	-3.63289	0.798242	1.13553
253.135	159421	M+Cl	5	218.167	alpha-Vetivone	C15H22O	N/A	N/A	N/A	N/A	15764-04-2	C09744			67918	442405	NIIPDXITZPFFTE-ABAIWWIYSA-N		NEG	3.97	173	-0.183372	8.47411	-2.22114	0.0363473	0.798242	-3.63289	0.798242	1.13553
253.135	159298	M+Cl	6	218.167	Artemisinic aldehyde	C15H22O	N/A	N/A	N/A	N/A		C20308			NA	NA	SVAPNGMAOHQQFJ-UNQGMJICSA-N		NEG	3.97	173	-0.183372	8.47411	-2.22114	0.0363473	0.798242	-3.63289	0.798242	1.13553
253.135	151145	M+Cl	6	218.167	Pentalen-13-al	C15H22O	N/A	N/A	N/A	N/A		C19939			NA	NA	JWMGZDVPJPOYGL-HJIFLFLRSA-N	Biosynthesis of antibiotics	NEG	3.97	173	-0.183372	8.47411	-2.22114	0.0363473	0.798242	-3.63289	0.798242	1.13553
253.135	156540	M+Cl	6	218.167	alpha-Cyperone	C15H22O	N/A	N/A	N/A	N/A		C17090			NA	46173865	KUFXJZXMWHNCEH-DOMZBBRYSA-N		NEG	3.97	173	-0.183372	8.47411	-2.22114	0.0363473	0.798242	-3.63289	0.798242	1.13553
253.135	152506	M+Cl	6	218.167	Zerumbone	C15H22O	N/A	N/A	N/A	N/A		C20262			NA	NA	GIHNTRQPEMKFKO-SKTNYSRSSA-N		NEG	3.97	173	-0.183372	8.47411	-2.22114	0.0363473	0.798242	-3.63289	0.798242	1.13553
253.135	154312	M+Cl	6	218.167	Solavetivone	C15H22O	N/A	N/A	N/A	N/A		C09737			NA	442399	FGCUSSRGQNHZRW-UMVBOHGHSA-N	Biosynthesis of secondary metabolites	NEG	3.97	173	-0.183372	8.47411	-2.22114	0.0363473	0.798242	-3.63289	0.798242	1.13553
253.135	163274	M+Cl	6	218.167	Nootkatone	C15H22O	N/A	N/A	N/A	N/A		C17914			NA	1268142	WTOYNNBCKUYIKC-JMSVASOKSA-N		NEG	3.97	173	-0.183372	8.47411	-2.22114	0.0363473	0.798242	-3.63289	0.798242	1.13553
253.135	157925	M+Cl	6	218.167	Albaflavenone	C15H22O	N/A	N/A	N/A	N/A		C17954			NA	25137938	SHUZZAXJEJPUGA-CCUNJIBTSA-N	Biosynthesis of antibiotics	NEG	3.97	173	-0.183372	8.47411	-2.22114	0.0363473	0.798242	-3.63289	0.798242	1.13553
253.135	167762	M-H-H2O	4	272.152	Ergoline-8-methanol, 10-methoxy-, (8b)-	C16H20N2O2	N/A	N/A	N/A	N/A	105115-78-4				1516	NA			NEG	3.97	173	-0.183372	8.47411	-2.22114	0.0363473	0.798242	-3.63289	0.798242	1.13553
253.135	157358	M-H-H2O	4	272.152	4-(3-Methylbut-2-enyl)-L-tryptophan; 4-Dimethylallyl-L-tryptophan	C16H20N2O2	N/A	N/A	N/A	N/A		C04290			66155	25200966	MZSPRSJAOSKAAT-ZDUSSCGKSA-N		NEG	3.97	173	-0.183372	8.47411	-2.22114	0.0363473	0.798242	-3.63289	0.798242	1.13553
253.135	151745	M-H-H2O	4	272.152	7-(3-Methylbut-2-enyl)-L-tryptophan	C16H20N2O2	N/A	N/A	N/A	N/A		C19767			73344	NA	OLFAGKNOXHVNHG-AWEZNQCLSA-N		NEG	3.97	173	-0.183372	8.47411	-2.22114	0.0363473	0.798242	-3.63289	0.798242	1.13553
253.135	151264	M-H-H2O	4	272.152	Dimethylallyltryptophan; 4-Dimethylallyltryptophan	C16H20N2O2	N/A	N/A	N/A	N/A		C06067			66345	440903	MZSPRSJAOSKAAT-UHFFFAOYSA-N		NEG	3.97	173	-0.183372	8.47411	-2.22114	0.0363473	0.798242	-3.63289	0.798242	1.13553
605.404	982	M-H-H2O	7	624.418	Diketospirilloxanthin/ 2,2'-Diketospirilloxanthin	C42H56O4	N/A	N/A	N/A	N/A		C15885		LMPR01070154	41409	5366509	MNKGOUOMGDXWPK-YDDLGYPNSA-N	Metabolic pathways	NEG	8.22	1054	-0.390288	9.04322	-2.18326	0.0393534	0.802395	-3.67835	0.802395	1.31066
167.999	47849	M-H	9	169.005	Cysteic acid	C3H7NO5S	N/A	N/A	N/A	N/A	498-40-8		HMDB0002757		332	25701	XVOYSCVBGLVSOL-UHFFFAOYSA-N	Taurine and Hypotaurine Metabolism	NEG	2.79	511	0.193151	8.44693	2.16625	0.0407754	0.802395	-3.69863	0.802395	1.14326
167.999	161918	M-H	9	169.005	L-Cysteate; L-Cysteic acid; 3-Sulfoalanine; 2-Amino-3-sulfopropionic acid	C3H7NO5S	N/A	N/A	N/A	N/A	13100-82-8	C00506			NA	72886	XVOYSCVBGLVSOL-REOHCLBHSA-N	Methionine Metabolism	NEG	2.79	511	0.193151	8.44693	2.16625	0.0407754	0.802395	-3.69863	0.802395	1.14326
402.231	176321	M-H	6	403.236	16-phenoxy tetranor PGF2a methyl amide	C23H33NO5	N/A	N/A	N/A	N/A					64705	NA			NEG	6.78	1144	-0.104115	10.6644	-2.16461	0.0409155	0.802395	-3.70059	0.802395	1.07483
402.231	162618	M+FA-H	7	357.23	Songorine; Zongorine; Napellonine	C22H31NO3	N/A	N/A	N/A	N/A	509-24-0	C08707			67141	NA	CBOSLVQFGANWTL-QRRROUAOSA-N		NEG	6.78	1144	-0.104115	10.6644	-2.16461	0.0409155	0.802395	-3.70059	0.802395	1.07483
402.231	98196	M+FA-H	7	357.23	Dihydroretrofractamide B	C22H31NO3	N/A	N/A	N/A	N/A			HMDB0032718		88648	10893678	DMIKQRDDTCGOLE-VTKKNFPDSA-N		NEG	6.78	1144	-0.104115	10.6644	-2.16461	0.0409155	0.802395	-3.70059	0.802395	1.07483
402.231	67320	M+FA-H	7	357.23	Oxybutynin	C22H31NO3	N/A	N/A	N/A	N/A	5633-20-5	C07360	HMDB0015195		1686	4634	XIQVNETUBQGFHX-UHFFFAOYSA-N		NEG	6.78	1144	-0.104115	10.6644	-2.16461	0.0409155	0.802395	-3.70059	0.802395	1.07483
250.142	27434	M-H-H2O	8	269.163	Tetranor-8-NO2-CLA	C14H23NO4	1	N/A	N/A	1				LMFA01120009	NA	NA	NEDSPIMVNZOJHB-PGMBSLALSA-N		NEG	5.6	1259	-0.261137	8.22473	-2.15799	0.0414826	0.802395	-3.70845	0.802395	1.19842
250.142	27435	M-H-H2O	8	269.163	Tetranor-5-NO2-CLA	C14H23NO4	1	N/A	N/A	1				LMFA01120010	NA	NA	WBHKJNXCKZWPFQ-AWGJLQHSSA-N		NEG	5.6	1259	-0.261137	8.22473	-2.15799	0.0414826	0.802395	-3.70845	0.802395	1.19842
606.411	164610	M-H	5	607.421	PE(11:0/15:0)[U]	C31H62NO8P	N/A	N/A	N/A	N/A					40628	NA			NEG	8.22	1186	-0.406204	8.12854	-2.14339	0.0427596	0.802395	-3.72575	0.802395	1.32519
606.411	164611	M-H	5	607.421	PE(10:0/16:0)[U]	C31H62NO8P	N/A	N/A	N/A	N/A					40660	NA			NEG	8.22	1186	-0.406204	8.12854	-2.14339	0.0427596	0.802395	-3.72575	0.802395	1.32519
606.411	164612	M-H	5	607.421	PE(14:0/12:0)[U]	C31H62NO8P	N/A	N/A	N/A	N/A					40686	NA			NEG	8.22	1186	-0.406204	8.12854	-2.14339	0.0427596	0.802395	-3.72575	0.802395	1.32519
606.411	164613	M-H	5	607.421	PE-NMe2(12:0/12:0)[U]	C31H62NO8P	N/A	N/A	N/A	N/A					40711	NA			NEG	8.22	1186	-0.406204	8.12854	-2.14339	0.0427596	0.802395	-3.72575	0.802395	1.32519
606.411	163539	M-H	5	607.421	PC(10:0/13:0)[U]	C31H62NO8P	N/A	N/A	N/A	N/A					39127	NA			NEG	8.22	1186	-0.406204	8.12854	-2.14339	0.0427596	0.802395	-3.72575	0.802395	1.32519
606.411	163540	M-H	5	607.421	PC(11:0/12:0)[U]	C31H62NO8P	N/A	N/A	N/A	N/A					39151	NA			NEG	8.22	1186	-0.406204	8.12854	-2.14339	0.0427596	0.802395	-3.72575	0.802395	1.32519
606.411	163541	M-H	5	607.421	PC(12:0/11:0)[U]	C31H62NO8P	N/A	N/A	N/A	N/A					39170	NA			NEG	8.22	1186	-0.406204	8.12854	-2.14339	0.0427596	0.802395	-3.72575	0.802395	1.32519
606.411	163542	M-H	5	607.421	PC(13:0/10:0)[U]	C31H62NO8P	N/A	N/A	N/A	N/A					39195	NA			NEG	8.22	1186	-0.406204	8.12854	-2.14339	0.0427596	0.802395	-3.72575	0.802395	1.32519
606.411	163543	M-H	5	607.421	PC(14:0/9:0)[U]	C31H62NO8P	N/A	N/A	N/A	N/A					39262	NA			NEG	8.22	1186	-0.406204	8.12854	-2.14339	0.0427596	0.802395	-3.72575	0.802395	1.32519
606.411	163544	M-H	5	607.421	PC(9:0/14:0)[U]	C31H62NO8P	N/A	N/A	N/A	N/A					39993	NA			NEG	8.22	1186	-0.406204	8.12854	-2.14339	0.0427596	0.802395	-3.72575	0.802395	1.32519
606.411	3112	M-H	5	607.421	PE(13:0/13:0)	C31H62NO8P	2	N/A	N/A	2				LMGP02010243	40640	NA	GLVKHGQULFMGAQ-GDLZYMKVSA-N		NEG	8.22	1186	-0.406204	8.12854	-2.14339	0.0427596	0.802395	-3.72575	0.802395	1.32519
606.411	3128	M-H	5	607.421	PE-NMe2(12:0/12:0)	C31H62NO8P	2	N/A	N/A	2				LMGP02010313	40710	NA	ROICEQCKKOCYBX-GDLZYMKVSA-N		NEG	8.22	1186	-0.406204	8.12854	-2.14339	0.0427596	0.802395	-3.72575	0.802395	1.32519
606.411	4046	M-H	5	607.421	PE(14:0/12:0)	C31H62NO8P	2	N/A	N/A	2				LMGP02011251	77486	NA	ZDKGMLQJMZNABM-GDLZYMKVSA-N		NEG	8.22	1186	-0.406204	8.12854	-2.14339	0.0427596	0.802395	-3.72575	0.802395	1.32519
606.411	3055	M-H	5	607.421	PE(12:0/14:0)	C31H62NO8P	2	N/A	N/A	2				LMGP02010058	40457	NA	YFGPTSONISZCTI-GDLZYMKVSA-N		NEG	8.22	1186	-0.406204	8.12854	-2.14339	0.0427596	0.802395	-3.72575	0.802395	1.32519
606.411	34329	M+FA-H	6	561.416	CerP(d18:1/12:0)	C30H60NO6P	N/A	N/A	N/A	N/A			HMDB0010699	LMSP02050001	61968	5283580	KXEMZGPJXBKYJP-VARSQMIESA-N	Sphingolipid Metabolism	NEG	8.22	1186	-0.406204	8.12854	-2.14339	0.0427596	0.802395	-3.72575	0.802395	1.32519
498.288	120862	M-H	2	499.297	Tauroursodeoxycholic acid	C26H45NO6S	N/A	N/A	N/A	N/A	14605-22-2		HMDB0000874		205	12443252	BHTRKEVKTKCXOH-VSHSPWMTSA-N		NEG	3.44	1155	-1.62386	9.4332	-2.13038	0.0439272	0.802395	-3.74112	0.802395	3.08198
498.288	41191	M-H	2	499.297	Taurochenodeoxycholic acid	C26H45NO6S	N/A	N/A	N/A	N/A		C05465	HMDB0000951	LMST05040005	57991	387316	BHTRKEVKTKCXOH-BJLOMENOSA-N	Bile Acid Biosynthesis	NEG	3.44	1155	-1.62386	9.4332	-2.13038	0.0439272	0.802395	-3.74112	0.802395	3.08198
498.288	41198	M-H	2	499.297	Taurodeoxycholic acid	C26H45NO6S	N/A	N/A	N/A	N/A			HMDB0000896	LMST05040013	57998	2733768	AWDRATDZQPNJFN-VAYUFCLWSA-N	Bile Acid Biosynthesis	NEG	3.44	1155	-1.62386	9.4332	-2.13038	0.0439272	0.802395	-3.74112	0.802395	3.08198
498.288	179791	M-H	2	499.297	5ß-Cholanic acid-3a, 12a-diol N-(2-sulphoethyl)-amide	C26H45NO6S	N/A	N/A	N/A	N/A					44688	NA			NEG	3.44	1155	-1.62386	9.4332	-2.13038	0.0439272	0.802395	-3.74112	0.802395	3.08198
498.288	162921	M-H	2	499.297	Taurodeoxycholate; Taurodeoxycholic acid	C26H45NO6S	N/A	N/A	N/A	N/A		C05463			43195	440687	AWDRATDZQPNJFN-JCAYPLLTSA-N		NEG	3.44	1155	-1.62386	9.4332	-2.13038	0.0439272	0.802395	-3.74112	0.802395	3.08198
498.288	41200	M-H	2	499.297	Tauroursodeoxycholic acid	C26H45NO6S	N/A	N/A	N/A	N/A		C16868		LMST05040015	NA	9848818	BHTRKEVKTKCXOH-LBSADWJPSA-N		NEG	3.44	1155	-1.62386	9.4332	-2.13038	0.0439272	0.802395	-3.74112	0.802395	3.08198
498.288	57627	M+FA-H	5	453.288	Sambutoxin	C28H39NO4	N/A	N/A	N/A	N/A	160047-56-3		HMDB0041085		95518	129008908	FVYDVAOTXPELMH-HMMYKYKNSA-N		NEG	3.44	1155	-1.62386	9.4332	-2.13038	0.0439272	0.802395	-3.74112	0.802395	3.08198
215.031	158977	M-H	7	216.04	2-C-Methyl-D-erythritol 4-phosphate	C5H13O7P	N/A	N/A	N/A	N/A		C11434			64013	443198	XMWHRVNVKDKBRG-UHNVWZDZSA-N	Metabolic pathways	NEG	0.35	199	0.342089	10.2002	2.12451	0.0444638	0.802395	-3.74804	0.802395	1.26759
215.031	57690	M+Cl	9	180.063	cis-inositol	C6H12O6	N/A	N/A	N/A	N/A	576-63-6		HMDB0240210		NA	NA	CDAISMWEOUEBRE-JMVOWJSSSA-N		NEG	0.35	199	0.342089	10.2002	2.12451	0.0444638	0.802395	-3.74804	0.802395	1.26759
215.031	44421	M+Cl	9	180.063	2,5-bis(hydroxymethyl)oxolane-2,3,4-triol	C6H12O6	N/A	N/A	N/A	N/A			HMDB0125599		NA	716	RFSUNEUAIZKAJO-UHFFFAOYSA-N		NEG	0.35	199	0.342089	10.2002	2.12451	0.0444638	0.802395	-3.74804	0.802395	1.26759
215.031	106891	M+Cl	9	180.063	neo-inositol	C6H12O6	N/A	N/A	N/A	N/A	488-54-0		HMDB0240208		NA	NA	CDAISMWEOUEBRE-DCLYFUHFSA-N		NEG	0.35	199	0.342089	10.2002	2.12451	0.0444638	0.802395	-3.74804	0.802395	1.26759
215.031	134081	M+Cl	9	180.063	muco-Inositol	C6H12O6	N/A	N/A	N/A	N/A	488-55-1	C06152	HMDB0062138		NA	NA	CDAISMWEOUEBRE-GNIYUCBRSA-N		NEG	0.35	199	0.342089	10.2002	2.12451	0.0444638	0.802395	-3.74804	0.802395	1.26759
215.031	69663	M+Cl	9	180.063	D-Galactose	C6H12O6	N/A	N/A	N/A	N/A		C00984	HMDB0000143		NA	439357	WQZGKKKJIJFFOK-PHYPRBDBSA-N	Nucleotide Sugars Metabolism	NEG	0.35	199	0.342089	10.2002	2.12451	0.0444638	0.802395	-3.74804	0.802395	1.26759
215.031	116261	M+Cl	9	180.063	D-Glucopyranoside	C6H12O6	N/A	N/A	N/A	N/A		C00738	HMDB0062170		NA	206	WQZGKKKJIJFFOK-UHFFFAOYSA-N		NEG	0.35	199	0.342089	10.2002	2.12451	0.0444638	0.802395	-3.74804	0.802395	1.26759
215.031	132651	M+Cl	9	180.063	myo-Inositol	C6H12O6	N/A	N/A	N/A	N/A	87-89-8	C00137	HMDB0000211		NA	NA	CDAISMWEOUEBRE-GPIVLXJGSA-N	Galactose Metabolism	NEG	0.35	199	0.342089	10.2002	2.12451	0.0444638	0.802395	-3.74804	0.802395	1.26759
215.031	135467	M+Cl	9	180.063	3(S)-hydroxy-all-cis-8,11,14,17-eicosatetraenoyl-CoA	C6H12O6	N/A	N/A	N/A	N/A			HMDB0062202		NA	448388	WQZGKKKJIJFFOK-QZABAPFNSA-N		NEG	0.35	199	0.342089	10.2002	2.12451	0.0444638	0.802395	-3.74804	0.802395	1.26759
215.031	69179	M+Cl	9	180.063	D-Fructose	C6H12O6	N/A	N/A	N/A	N/A	53188-23-1	C02336	HMDB0000660		63197	439709	RFSUNEUAIZKAJO-ARQDHWQXSA-N	Nucleotide Sugars Metabolism	NEG	0.35	199	0.342089	10.2002	2.12451	0.0444638	0.802395	-3.74804	0.802395	1.26759
215.031	62782	M+Cl	9	180.063	allo-inositol	C6H12O6	N/A	N/A	N/A	N/A	643-10-7		HMDB0240211		44877	NA	CDAISMWEOUEBRE-OQYPVSDDSA-N		NEG	0.35	199	0.342089	10.2002	2.12451	0.0444638	0.802395	-3.74804	0.802395	1.26759
215.031	130884	M+Cl	9	180.063	L-Galactose	C6H12O6	N/A	N/A	N/A	N/A		C00124	HMDB0033704		NA	6036	WQZGKKKJIJFFOK-SVZMEOIVSA-N	Galactose Metabolism	NEG	0.35	199	0.342089	10.2002	2.12451	0.0444638	0.802395	-3.74804	0.802395	1.26759
215.031	67653	M+Cl	9	180.063	Alpha-D-Glucopyranoside	C6H12O6	N/A	N/A	N/A	N/A			HMDB0061922		NA	6560213	WQZGKKKJIJFFOK-GKFJPSPNSA-N		NEG	0.35	199	0.342089	10.2002	2.12451	0.0444638	0.802395	-3.74804	0.802395	1.26759
215.031	124236	M+Cl	9	180.063	3-Deoxyarabinohexonic acid	C6H12O6	N/A	N/A	N/A	N/A	29625-79-4		HMDB0000346		5335	152990	YGMNHEPVTNXLLS-VAYJURFESA-N		NEG	0.35	199	0.342089	10.2002	2.12451	0.0444638	0.802395	-3.74804	0.802395	1.26759
215.031	101718	M+Cl	9	180.063	L-Sorbose	C6H12O6	N/A	N/A	N/A	N/A		C08356	HMDB0001266		NA	441484	LKDRXBCSQODPBY-BGPJRJDNSA-N		NEG	0.35	199	0.342089	10.2002	2.12451	0.0444638	0.802395	-3.74804	0.802395	1.26759
215.031	125805	M+Cl	9	180.063	Glycoprotein-phospho-D-mannose	C6H12O6	N/A	N/A	N/A	N/A			HMDB0062473		NA	161658	GZCGUPFRVQAUEE-KVTDHHQDSA-N		NEG	0.35	199	0.342089	10.2002	2.12451	0.0444638	0.802395	-3.74804	0.802395	1.26759
215.031	60275	M+Cl	9	180.063	epi-Inositol	C6H12O6	N/A	N/A	N/A	N/A	488-58-4		HMDB0240207		NA	NA	CDAISMWEOUEBRE-NIPYSYMMSA-N		NEG	0.35	199	0.342089	10.2002	2.12451	0.0444638	0.802395	-3.74804	0.802395	1.26759
215.031	128120	M+Cl	9	180.063	D-Tagatose	C6H12O6	N/A	N/A	N/A	N/A	87-81-0		HMDB0003418		58151	92092	BJHIKXHVCXFQLS-PQLUHFTBSA-N		NEG	0.35	199	0.342089	10.2002	2.12451	0.0444638	0.802395	-3.74804	0.802395	1.26759
215.031	60027	M+Cl	9	180.063	D-Mannose	C6H12O6	N/A	N/A	N/A	N/A		C00159	HMDB0000169		136	18950	WQZGKKKJIJFFOK-QTVWNMPRSA-N	Nucleotide Sugars Metabolism	NEG	0.35	199	0.342089	10.2002	2.12451	0.0444638	0.802395	-3.74804	0.802395	1.26759
215.031	135805	M+Cl	9	180.063	Fructose-1P	C6H12O6	N/A	N/A	N/A	N/A	57-48-7	C10906	HMDB0062538		68675	5984	BJHIKXHVCXFQLS-UYFOZJQFSA-N		NEG	0.35	199	0.342089	10.2002	2.12451	0.0444638	0.802395	-3.74804	0.802395	1.26759
215.031	146303	M+Cl	9	180.063	L-Gulose	C6H12O6	N/A	N/A	N/A	N/A		C15923	HMDB0012326		64618	10130220	WQZGKKKJIJFFOK-QRXFDPRISA-N		NEG	0.35	199	0.342089	10.2002	2.12451	0.0444638	0.802395	-3.74804	0.802395	1.26759
215.031	82830	M+Cl	9	180.063	Alpha-D-Glucose	C6H12O6	N/A	N/A	N/A	N/A	492-62-6	C00267	HMDB0003345		133	79025	WQZGKKKJIJFFOK-DVKNGEFBSA-N	Gluconeogenesis	NEG	0.35	199	0.342089	10.2002	2.12451	0.0444638	0.802395	-3.74804	0.802395	1.26759
215.031	142230	M+Cl	9	180.063	scyllo-Inositol	C6H12O6	N/A	N/A	N/A	N/A	488-59-5	C06153	HMDB0006088		NA	NA	CDAISMWEOUEBRE-CDRYSYESSA-N	Inositol Metabolism	NEG	0.35	199	0.342089	10.2002	2.12451	0.0444638	0.802395	-3.74804	0.802395	1.26759
215.031	117153	M+Cl	9	180.063	Dihydroxyacetone (dimer)	C6H12O6	N/A	N/A	N/A	N/A	62147-49-3		HMDB0032222		4131	4180364	KEQUNHIAUQQPAC-UHFFFAOYSA-N		NEG	0.35	199	0.342089	10.2002	2.12451	0.0444638	0.802395	-3.74804	0.802395	1.26759
215.031	88227	M+Cl	9	180.063	Levoinositol	C6H12O6	N/A	N/A	N/A	N/A	551-72-4	C06151	HMDB0034220		NA	NA	CDAISMWEOUEBRE-SHFUYGGZSA-N		NEG	0.35	199	0.342089	10.2002	2.12451	0.0444638	0.802395	-3.74804	0.802395	1.26759
215.031	147897	M+Cl	9	180.063	Beta-D-Glucose	C6H12O6	N/A	N/A	N/A	N/A	492-61-5	C00221	HMDB0000516		3755	64689	WQZGKKKJIJFFOK-VFUOTHLCSA-N	Gluconeogenesis	NEG	0.35	199	0.342089	10.2002	2.12451	0.0444638	0.802395	-3.74804	0.802395	1.26759
215.031	139982	M+Cl	9	180.063	Beta-D-Galactose	C6H12O6	N/A	N/A	N/A	N/A	7296-64-2	C00962	HMDB0003449		3754	439353	WQZGKKKJIJFFOK-FPRJBGLDSA-N		NEG	0.35	199	0.342089	10.2002	2.12451	0.0444638	0.802395	-3.74804	0.802395	1.26759
215.031	136403	M+Cl	9	180.063	Allose	C6H12O6	N/A	N/A	N/A	N/A			HMDB0001151		NA	12285879	WQZGKKKJIJFFOK-HOWGCPQDSA-N		NEG	0.35	199	0.342089	10.2002	2.12451	0.0444638	0.802395	-3.74804	0.802395	1.26759
215.031	95450	M+Cl	9	180.063	D-Glucose	C6H12O6	N/A	N/A	N/A	N/A		C00031	HMDB0000122		NA	5793	WQZGKKKJIJFFOK-GASJEMHNSA-N	Gluconeogenesis	NEG	0.35	199	0.342089	10.2002	2.12451	0.0444638	0.802395	-3.74804	0.802395	1.26759
215.031	146412	M+Cl	9	180.063	D-chiro-inositol	C6H12O6	N/A	N/A	N/A	N/A	643-12-9	C19891	HMDB0240209		NA	NA	CDAISMWEOUEBRE-LKPKBOIGSA-N	Inositol Metabolism	NEG	0.35	199	0.342089	10.2002	2.12451	0.0444638	0.802395	-3.74804	0.802395	1.26759
215.031	165132	M+Cl	9	180.063	D-Galactose	C6H12O6	N/A	N/A	N/A	N/A	59-23-4				134	NA			NEG	0.35	199	0.342089	10.2002	2.12451	0.0444638	0.802395	-3.74804	0.802395	1.26759
215.031	165133	M+Cl	9	180.063	myo-Inositol	C6H12O6	N/A	N/A	N/A	N/A	87-9-8				144	NA			NEG	0.35	199	0.342089	10.2002	2.12451	0.0444638	0.802395	-3.74804	0.802395	1.26759
215.031	153614	M+Cl	9	180.063	D-Fuconate	C6H12O6	N/A	N/A	N/A	N/A		C01680			63168	5459874	NBFWIISVIFCMDK-MGCNEYSASA-N		NEG	0.35	199	0.342089	10.2002	2.12451	0.0444638	0.802395	-3.74804	0.802395	1.26759
215.031	165134	M+Cl	9	180.063	Allose	C6H12O6	N/A	N/A	N/A	N/A	6038-51-3				348	NA			NEG	0.35	199	0.342089	10.2002	2.12451	0.0444638	0.802395	-3.74804	0.802395	1.26759
215.031	150838	M+Cl	9	180.063	Sorbose; xylo-Hexulose	C6H12O6	N/A	N/A	N/A	N/A	3615-39-2	C01452			65598	1101	BJHIKXHVCXFQLS-PYWDMBMJSA-N	Phosphotransferase system (PTS)	NEG	0.35	199	0.342089	10.2002	2.12451	0.0444638	0.802395	-3.74804	0.802395	1.26759
215.031	160334	M+Cl	9	180.063	L-Sorbose; L-xylo-Hexulose	C6H12O6	N/A	N/A	N/A	N/A		C00247			3317	439192	LKDRXBCSQODPBY-AMVSKUEXSA-N	Fructose and Mannose Degradation	NEG	0.35	199	0.342089	10.2002	2.12451	0.0444638	0.802395	-3.74804	0.802395	1.26759
215.031	153196	M+Cl	9	180.063	beta-D-Hamamelopyranose; beta-D-Hamamelose	C6H12O6	N/A	N/A	N/A	N/A		C08351			66926	441479	LPZIZDWZKIXVRZ-KVTDHHQDSA-N		NEG	0.35	199	0.342089	10.2002	2.12451	0.0444638	0.802395	-3.74804	0.802395	1.26759
215.031	27006	M+Cl	9	180.063	Fuconic acid	C6H12O6	N/A	N/A	N/A	N/A				LMFA01050532	NA	NA	NBFWIISVIFCMDK-UHFFFAOYSA-N		NEG	0.35	199	0.342089	10.2002	2.12451	0.0444638	0.802395	-3.74804	0.802395	1.26759
215.031	150657	M+Cl	9	180.063	L-Galactose	C6H12O6	N/A	N/A	N/A	N/A		C01825			4184	439583	WQZGKKKJIJFFOK-DHVFOXMCSA-N	Metabolic pathways	NEG	0.35	199	0.342089	10.2002	2.12451	0.0444638	0.802395	-3.74804	0.802395	1.26759
215.031	157571	M+Cl	9	180.063	D-Hamamelose; Hamamelose	C6H12O6	N/A	N/A	N/A	N/A		C01906			65675	439601	LPZIZDWZKIXVRZ-DUVQVXGLSA-N		NEG	0.35	199	0.342089	10.2002	2.12451	0.0444638	0.802395	-3.74804	0.802395	1.26759
215.031	156824	M+Cl	9	180.063	D-Fructose; Levulose; Fruit sugar; D-arabino-Hexulose	C6H12O6	N/A	N/A	N/A	N/A		C00095			135	439163	RFSUNEUAIZKAJO-VRPWFDPXSA-N	Sphingolipid Metabolism	NEG	0.35	199	0.342089	10.2002	2.12451	0.0444638	0.802395	-3.74804	0.802395	1.26759
215.031	155057	M+Cl	9	180.063	L-Rhamnonate; 6-Deoxy-L-mannonic acid	C6H12O6	N/A	N/A	N/A	N/A		C01934			63163	345732	NBFWIISVIFCMDK-QMKXCQHVSA-N	Fructose and Mannose Degradation	NEG	0.35	199	0.342089	10.2002	2.12451	0.0444638	0.802395	-3.74804	0.802395	1.26759
215.031	151532	M+Cl	9	180.063	2-Deoxy-D-gluconate	C6H12O6	N/A	N/A	N/A	N/A		C02782			65829	188315	PALQXFMLVVWXFD-KODRXGBYSA-N		NEG	0.35	199	0.342089	10.2002	2.12451	0.0444638	0.802395	-3.74804	0.802395	1.26759
215.031	151300	M+Cl	9	180.063	L-Idose; L-Idopyranose	C6H12O6	N/A	N/A	N/A	N/A		C21050			NA	NA	WQZGKKKJIJFFOK-ZNVMLXAYSA-N		NEG	0.35	199	0.342089	10.2002	2.12451	0.0444638	0.802395	-3.74804	0.802395	1.26759
215.031	151613	M+Cl	9	180.063	D-Aldose; D-Aldose1; D-Aldose2	C6H12O6	N/A	N/A	N/A	N/A		C00737			NA	24892722	WQZGKKKJIJFFOK-KNZZERQRSA-N		NEG	0.35	199	0.342089	10.2002	2.12451	0.0444638	0.802395	-3.74804	0.802395	1.26759
215.031	153412	M+Cl	9	180.063	D-Sorbose; D-xylo-Hexulose	C6H12O6	N/A	N/A	N/A	N/A		C00764			NA	439304	LKDRXBCSQODPBY-IANNHFEVSA-N		NEG	0.35	199	0.342089	10.2002	2.12451	0.0444638	0.802395	-3.74804	0.802395	1.26759
215.031	152149	M+Cl	9	180.063	L-Fructose; L-arabino-Hexulose	C6H12O6	N/A	N/A	N/A	N/A		C01719			NA	11769129	RFSUNEUAIZKAJO-NSHGFSBMSA-N		NEG	0.35	199	0.342089	10.2002	2.12451	0.0444638	0.802395	-3.74804	0.802395	1.26759
215.031	162133	M+Cl	9	180.063	D-Idose; D-ido-Hexose	C6H12O6	N/A	N/A	N/A	N/A		C06466			NA	441034	WQZGKKKJIJFFOK-YIDFTEPTSA-N		NEG	0.35	199	0.342089	10.2002	2.12451	0.0444638	0.802395	-3.74804	0.802395	1.26759
215.031	160637	M+Cl	9	180.063	D-Allose	C6H12O6	N/A	N/A	N/A	N/A		C01487			NA	439507	WQZGKKKJIJFFOK-IVMDWMLBSA-N	Fructose and Mannose Degradation	NEG	0.35	199	0.342089	10.2002	2.12451	0.0444638	0.802395	-3.74804	0.802395	1.26759
215.031	151678	M+Cl	9	180.063	D-Tagatose; lyxo-Hexulose	C6H12O6	N/A	N/A	N/A	N/A		C00795			NA	439312	LKDRXBCSQODPBY-OEXCPVAWSA-N	Galactose Metabolism	NEG	0.35	199	0.342089	10.2002	2.12451	0.0444638	0.802395	-3.74804	0.802395	1.26759
215.031	162183	M+Cl	9	180.063	L-Fuconate	C6H12O6	N/A	N/A	N/A	N/A		C01720			NA	439545	NBFWIISVIFCMDK-RSJOWCBRSA-N	Fructose and Mannose Degradation	NEG	0.35	199	0.342089	10.2002	2.12451	0.0444638	0.802395	-3.74804	0.802395	1.26759
215.031	151185	M+Cl	9	180.063	D-Fructose; D-arabino-Hex-2-ulopyranose	C6H12O6	N/A	N/A	N/A	N/A		C05003			NA	440545	LKDRXBCSQODPBY-VRPWFDPXSA-N		NEG	0.35	199	0.342089	10.2002	2.12451	0.0444638	0.802395	-3.74804	0.802395	1.26759
215.031	160406	M+Cl	9	180.063	beta-D-Mannose	C6H12O6	N/A	N/A	N/A	N/A		C02209			NA	439680	WQZGKKKJIJFFOK-RWOPYEJCSA-N		NEG	0.35	199	0.342089	10.2002	2.12451	0.0444638	0.802395	-3.74804	0.802395	1.26759
215.031	152477	M+Cl	9	180.063	alpha-D-Mannose; alpha-D-Mannopyranose	C6H12O6	N/A	N/A	N/A	N/A		C00936			NA	185698	WQZGKKKJIJFFOK-PQMKYFCFSA-N		NEG	0.35	199	0.342089	10.2002	2.12451	0.0444638	0.802395	-3.74804	0.802395	1.26759
215.031	154273	M+Cl	9	180.063	D-Gulose; D-gulo-Hexose	C6H12O6	N/A	N/A	N/A	N/A		C06465			NA	441033	WQZGKKKJIJFFOK-CBPJZXOFSA-N		NEG	0.35	199	0.342089	10.2002	2.12451	0.0444638	0.802395	-3.74804	0.802395	1.26759
215.031	162735	M+Cl	9	180.063	Galactose	C6H12O6	N/A	N/A	N/A	N/A		C01582			NA	439357	GZCGUPFRVQAUEE-KCDKBNATSA-N		NEG	0.35	199	0.342089	10.2002	2.12451	0.0444638	0.802395	-3.74804	0.802395	1.26759
215.031	163021	M+Cl	9	180.063	D-Psicose; D-ribo-Hex-2-ulose; D-ribo-2-Hexulose; D-ribo-2-Ketohexulose; D-erythro-Hexulose; D-Pseudofructose; D-Allulose; D-Altrulose	C6H12O6	N/A	N/A	N/A	N/A		C06468			NA	441036	LKDRXBCSQODPBY-JDJSBBGDSA-N		NEG	0.35	199	0.342089	10.2002	2.12451	0.0444638	0.802395	-3.74804	0.802395	1.26759
215.031	155346	M+Cl	9	180.063	D-Talose; D-talo-Hexose	C6H12O6	N/A	N/A	N/A	N/A		C06467			NA	441035	WQZGKKKJIJFFOK-WHZQZERISA-N		NEG	0.35	199	0.342089	10.2002	2.12451	0.0444638	0.802395	-3.74804	0.802395	1.26759
215.031	162006	M+Cl	9	180.063	D-Galactofuranose	C6H12O6	N/A	N/A	N/A	N/A		C21066			NA	NA	AVVWPBAENSWJCB-RSVSWTKNSA-N		NEG	0.35	199	0.342089	10.2002	2.12451	0.0444638	0.802395	-3.74804	0.802395	1.26759
215.031	160224	M+Cl	9	180.063	L-Tagatose	C6H12O6	N/A	N/A	N/A	N/A	17598-82-2	C21523			NA	NA	BJHIKXHVCXFQLS-LFRDXLMFSA-N		NEG	0.35	199	0.342089	10.2002	2.12451	0.0444638	0.802395	-3.74804	0.802395	1.26759
215.031	151785	M+Cl	9	180.063	L-Altrose; L-Altropyranose	C6H12O6	N/A	N/A	N/A	N/A		C21032			NA	NA	WQZGKKKJIJFFOK-VSOAQEOCSA-N		NEG	0.35	199	0.342089	10.2002	2.12451	0.0444638	0.802395	-3.74804	0.802395	1.26759
215.031	157178	M+Cl	9	180.063	D-Altrose; D-altro-Hexose	C6H12O6	N/A	N/A	N/A	N/A		C06464			NA	441032	WQZGKKKJIJFFOK-RSVSWTKNSA-N		NEG	0.35	199	0.342089	10.2002	2.12451	0.0444638	0.802395	-3.74804	0.802395	1.26759
215.031	162180	M-H-H2O	3	234.05	Benzo[b]naphtho[2,1-d]thiophene; 1,2-Benzo-9-thiafluorene	C16H10S	N/A	N/A	N/A	N/A	239-35-0	C20124			73542	NA	YEUHHUCOSQOCIX-UHFFFAOYSA-N		NEG	0.35	199	0.342089	10.2002	2.12451	0.0444638	0.802395	-3.74804	0.802395	1.26759
641.294	157057	M-H	10	642.307	Piperazine citrate	(C6H8O7)2.(C4H10N2)3	N/A	N/A	N/A	N/A	144-29-6	C13660			NA	15595021	JDDHUROHDHPVIO-UHFFFAOYSA-N		NEG	6.1	899	-0.322491	8.93908	-2.10394	0.0463886	0.807086	-3.77218	0.807086	1.25049
641.294	7920	M+FA-H	1	596.296	PI(18:2(9Z,12Z)/0:0)	C27H49O12P	N/A	N/A	N/A	N/A				LMGP06050010	81175	NA	SAHCQBPGXQFTRA-VJGPZIHTSA-N		NEG	6.1	899	-0.322491	8.93908	-2.10394	0.0463886	0.807086	-3.77218	0.807086	1.25049
641.294	156467	M+FA-H	5	596.298	Salannin	C34H44O9	N/A	N/A	N/A	N/A	992-20-1	C08780			67197	5281310	CJHBVBNPNXOWBA-HLIKQWNHSA-N		NEG	6.1	899	-0.322491	8.93908	-2.10394	0.0463886	0.807086	-3.77218	0.807086	1.25049
641.294	165594	M-H-H2O	6	660.316	Coproporphyrin	C36H44N4O8	N/A	N/A	N/A	N/A	27121-71-7				80	NA			NEG	6.1	899	-0.322491	8.93908	-2.10394	0.0463886	0.807086	-3.77218	0.807086	1.25049
641.294	80410	M-H-H2O	6	660.316	Coproporphyrinogen I	C36H44N4O8	N/A	N/A	N/A	N/A		C05768	HMDB0002158		63930	440776	WIUGGJKHYQIGNH-UHFFFAOYSA-N	Porphyrin Metabolism	NEG	6.1	899	-0.322491	8.93908	-2.10394	0.0463886	0.807086	-3.77218	0.807086	1.25049
641.294	44431	M-H-H2O	6	660.316	Coproporphyrinogen III	C36H44N4O8	N/A	N/A	N/A	N/A	2624-63-7	C03263	HMDB0001261		NA	321	NIUVHXTXUXOFEB-UHFFFAOYSA-N	Porphyrin Metabolism	NEG	6.1	899	-0.322491	8.93908	-2.10394	0.0463886	0.807086	-3.77218	0.807086	1.25049
571.368	94752	M-H	7	572.371	Ganoderic acid W	C34H52O7	N/A	N/A	N/A	N/A			HMDB0033078		88970	131751368	DIXZQXARJMRUPX-NDENLUEZSA-N		NEG	6.1	713	-0.306806	8.13234	-2.09509	0.0472397	0.807533	-3.78253	0.807533	1.23697
571.368	46399	M-H	7	572.371	Vitamin D2 3-glucuronide	C34H52O7	N/A	N/A	N/A	N/A			HMDB0010344		61663	6443809	NLCXHIGBBJLZMX-HLQYQDSBSA-N		NEG	6.1	713	-0.306806	8.13234	-2.09509	0.0472397	0.807533	-3.78253	0.807533	1.23697
571.368	82502	M-H	7	572.371	Ganoderic acid Ma	C34H52O7	N/A	N/A	N/A	N/A			HMDB0035329		90629	131751707	JBMVFHJFFZPAJI-NDENLUEZSA-N		NEG	6.1	713	-0.306806	8.13234	-2.09509	0.0472397	0.807533	-3.78253	0.807533	1.23697
571.368	39673	M-H	7	572.371	Vitamin D2 glucosiduronate	C34H52O7	N/A	N/A	N/A	N/A				LMST03010070	41942	NA	NLCXHIGBBJLZMX-OVLJJSMRSA-N		NEG	6.1	713	-0.306806	8.13234	-2.09509	0.0472397	0.807533	-3.78253	0.807533	1.23697
571.368	39674	M-H	7	572.371	Vitamin D2 3-glucuronide	C34H52O7	N/A	N/A	N/A	N/A				LMST03010072	NA	NA	NLCXHIGBBJLZMX-AODZYSBKSA-N		NEG	6.1	713	-0.306806	8.13234	-2.09509	0.0472397	0.807533	-3.78253	0.807533	1.23697
571.368	129015	M+FA-H	7	526.366	3alpha-Acetomethoxy-11alpha-oxo-12-ursen-24-oic acid	C33H50O5	N/A	N/A	N/A	N/A			HMDB0036673		91713	131752030	LFLJTCVAAOWHTD-BHPNAFPPSA-N		NEG	6.1	713	-0.306806	8.13234	-2.09509	0.0472397	0.807533	-3.78253	0.807533	1.23697
571.368	91404	M-H-H2O	7	590.382	(24R)-5b,8b-Epidioxyergosta-6,22E-dien-3b-ol 3-glucoside	C34H54O8	N/A	N/A	N/A	N/A			HMDB0037956		92748	56673984	CKJZKFPVVUQBMB-BQYQJAHWSA-N		NEG	6.1	713	-0.306806	8.13234	-2.09509	0.0472397	0.807533	-3.78253	0.807533	1.23697
571.368	180156	M-H-H2O	7	590.382	Lasalocid	C34H54O8	N/A	N/A	N/A	N/A	25999-31-9				44109	NA			NEG	6.1	713	-0.306806	8.13234	-2.09509	0.0472397	0.807533	-3.78253	0.807533	1.23697
571.368	10958	M-H-H2O	7	590.382	Lasalocid A	C34H54O8	N/A	N/A	N/A	N/A				LMPK09000002	46769	NA	BBMULGJBVDDDNI-OWKLGTHSSA-N		NEG	6.1	713	-0.306806	8.13234	-2.09509	0.0472397	0.807533	-3.78253	0.807533	1.23697
1178.08	109746	M+Cl	2	1143.11	TG(24:0/24:0/24:0)	C75H146O6	N/A	N/A	N/A	N/A			HMDB0047149		NA	22889661	KNXWLXDVNAYUHZ-UHFFFAOYSA-N		NEG	10.21	146	0.110535	8.88366	2.07529	0.0491954	0.816175	-3.80561	0.816175	1.07963
1178.08	105994	M+Cl	2	1143.11	TG(22:0/a-25:0/a-25:0)[rac]	C75H146O6	N/A	N/A	N/A	N/A			HMDB0070851		NA	131777599	LQRAOTGBXIYODX-APEQTPOJSA-N		NEG	10.21	146	0.110535	8.88366	2.07529	0.0491954	0.816175	-3.80561	0.816175	1.07963
1178.08	78125	M+Cl	2	1143.11	TG(i-22:0/a-25:0/a-25:0)[rac]	C75H146O6	N/A	N/A	N/A	N/A			HMDB0070290		NA	131777099	WCKBXVNZLBCMRW-AFCFNPHASA-N		NEG	10.21	146	0.110535	8.88366	2.07529	0.0491954	0.816175	-3.80561	0.816175	1.07963
1178.08	139123	M+Cl	2	1143.11	TG(a-25:0/a-25:0/22:0)[rac]	C75H146O6	N/A	N/A	N/A	N/A			HMDB0070696		NA	NA	LQRAOTGBXIYODX-AFCFNPHASA-N		NEG	10.21	146	0.110535	8.88366	2.07529	0.0491954	0.816175	-3.80561	0.816175	1.07963
1178.08	135576	M+Cl	2	1143.11	TG(a-25:0/a-25:0/i-22:0)[rac]	C75H146O6	N/A	N/A	N/A	N/A			HMDB0070069		NA	NA	WCKBXVNZLBCMRW-APEQTPOJSA-N		NEG	10.21	146	0.110535	8.88366	2.07529	0.0491954	0.816175	-3.80561	0.816175	1.07963
1178.08	69862	M+Cl	2	1143.11	TG(i-24:0/i-24:0/i-24:0)	C75H146O6	N/A	N/A	N/A	N/A			HMDB0069555		NA	131776689	SXJBLCDUPTYDNA-UHFFFAOYSA-N		NEG	10.21	146	0.110535	8.88366	2.07529	0.0491954	0.816175	-3.80561	0.816175	1.07963

## Sheet: Table S3B
Table S3B. Day 0: Positively charged spectral features
masses	Identifier	Adduct	PPM.Error	Molecular.Weight	Name	Formula	Score.1	Score.2	Score.3	Final.Score	CAS	Kegg	HMDB	LipidMaps	Metlin	PubChem	InChIKey	Pathways	P_N	RT	rownum	logFC	AveExpr	t	P.Value	adj.P.Val	B	FDR	FC
278.066	167939	M+H	0	277.059	2-Phthalimidoglutaric acid	C13H11NO6	N/A	N/A	N/A	N/A	6349-98-0				2816	NA			POS	5.41	2169	-0.359475	9.26986	-4.31291	0.000252563	0.550617	-0.834855	0.550617	1.28296
278.066	150004	M+H	1	277.059	Pyrimidine 5'-deoxynucleotide	C9H14N2O6P	N/A	N/A	N/A	N/A		C08249			NA	46173772	QDAORZZEZZMZPB-DJLDLDEBSA-O		POS	5.41	2169	-0.359475	9.26986	-4.31291	0.000252563	0.550617	-0.834855	0.550617	1.28296
278.066	52609	M+2H	2	554.118	C.I. Acid Green 50	C27H26N2O7S2	N/A	N/A	N/A	N/A	25317-10-6		HMDB0033390		89230	102007087	QEFJYMFUMVHTBR-UHFFFAOYSA-N		POS	5.41	2169	-0.359475	9.26986	-4.31291	0.000252563	0.550617	-0.834855	0.550617	1.28296
278.066	134045	M+Na	9	255.074	2-{[hydroxy(4-hydroxy-3,5-dimethoxyphenyl)methylidene]amino}acetic acid	C11H13NO6	N/A	N/A	N/A	N/A			HMDB0131458		NA	71389988	YOCUZTRAFVYAPT-UHFFFAOYSA-N		POS	5.41	2169	-0.359475	9.26986	-4.31291	0.000252563	0.550617	-0.834855	0.550617	1.28296
278.066	129108	M+K	9	239.101	N-Gluconyl ethanolamine	C8H17NO7	N/A	N/A	N/A	N/A			HMDB0032293		88337	226311	DTMUKVUZNZJFNO-UHFFFAOYSA-N		POS	5.41	2169	-0.359475	9.26986	-4.31291	0.000252563	0.550617	-0.834855	0.550617	1.28296
278.066	159805	M+K	4	239.102	L-threo-7,8-Dihydrobiopterin	C9H13N5O3	N/A	N/A	N/A	N/A		C20263			NA	NA	FEMXZDUTFRTWPE-BBIVZNJYSA-N		POS	5.41	2169	-0.359475	9.26986	-4.31291	0.000252563	0.550617	-0.834855	0.550617	1.28296
278.066	158028	M+K	4	239.102	7,8-Dihydrobiopterin; L-erythro-7,8-Dihydrobiopterin	C9H13N5O3	N/A	N/A	N/A	N/A		C02953			NA	252	FEMXZDUTFRTWPE-DZSWIPIPSA-N	Pterine Biosynthesis	POS	5.41	2169	-0.359475	9.26986	-4.31291	0.000252563	0.550617	-0.834855	0.550617	1.28296
278.066	156324	M+K	4	239.102	6-(1'-Hydroxy-2'-oxopropyl)-tetrahydropterin; 1'-Hydroxy-2'-oxopropyltetrahydropterin	C9H13N5O3	N/A	N/A	N/A	N/A		C21640			NA	NA	PSNIIJBQEZDDMR-RZKHNPSRSA-N	Pterine Biosynthesis	POS	5.41	2169	-0.359475	9.26986	-4.31291	0.000252563	0.550617	-0.834855	0.550617	1.28296
278.066	149610	M+K	3	239.102	1-hydroxy-2-Oxopropyl tetrahydropterin	C9H13N5O3	N/A	N/A	N/A	N/A			HMDB0013642		NA	13846017	PSNIIJBQEZDDMR-UHFFFAOYSA-N	Pterine Biosynthesis	POS	5.41	2169	-0.359475	9.26986	-4.31291	0.000252563	0.550617	-0.834855	0.550617	1.28296
278.066	73168	M+K	3	239.102	6-Lactoyltetrahydropterin	C9H13N5O3	N/A	N/A	N/A	N/A	33405-80-0	C04244	HMDB0002065		6468	169508	HKCYZTKHPLJZDR-UHFFFAOYSA-N	Pterine Biosynthesis	POS	5.41	2169	-0.359475	9.26986	-4.31291	0.000252563	0.550617	-0.834855	0.550617	1.28296
278.066	106462	M+K	3	239.102	Dihydrobiopterin	C9H13N5O3	N/A	N/A	N/A	N/A	6779-87-9		HMDB0000038		5106	252	FEMXZDUTFRTWPE-UHFFFAOYSA-N	Catecholamine Biosynthesis	POS	5.41	2169	-0.359475	9.26986	-4.31291	0.000252563	0.550617	-0.834855	0.550617	1.28296
278.066	74732	M+K	3	239.102	O2'-4a-cyclic-tetrahydrobiopterin	C9H13N5O3	N/A	N/A	N/A	N/A			HMDB0013031		NA	53481588	JZTDUNXDDUJXRZ-UPYOWCHBSA-N		POS	5.41	2169	-0.359475	9.26986	-4.31291	0.000252563	0.550617	-0.834855	0.550617	1.28296
278.066	124925	M+K	3	239.102	4a-Carbinolamine tetrahydrobiopterin	C9H13N5O3	N/A	N/A	N/A	N/A	79647-29-3	C00268	HMDB0002215		6552	133246	ZHQJVZLJDXWFFX-RPDRRWSUSA-N	Pterine Biosynthesis	POS	5.41	2169	-0.359475	9.26986	-4.31291	0.000252563	0.550617	-0.834855	0.550617	1.28296
278.066	165212	M+K	3	239.102	7,8-Dihydrobiopterin	C9H13N5O3	N/A	N/A	N/A	N/A					65872	NA			POS	5.41	2169	-0.359475	9.26986	-4.31291	0.000252563	0.550617	-0.834855	0.550617	1.28296
278.066	161554	M+NH4	9	260.03	D-Fructose 6-phosphate; D-Fructose 6-phosphoric acid; Neuberg ester	C6H13O9P	N/A	N/A	N/A	N/A		C00085			NA	439160	BGWGXPAPYGQALX-VRPWFDPXSA-N	Sphingolipid Metabolism	POS	5.41	2169	-0.359475	9.26986	-4.31291	0.000252563	0.550617	-0.834855	0.550617	1.28296
278.066	152083	M+NH4	9	260.03	(3S,4R)-Ketose 1-phosphate	C6H13O9P	N/A	N/A	N/A	N/A		C03654			NA	440076	ZKLLSNQJRLJIGT-VRLPGEHNSA-N		POS	5.41	2169	-0.359475	9.26986	-4.31291	0.000252563	0.550617	-0.834855	0.550617	1.28296
278.066	155159	M+NH4	9	260.03	L-Tagatose 6-phosphate	C6H13O9P	N/A	N/A	N/A	N/A		C06312			NA	440970	BGWGXPAPYGQALX-JMSAOHGTSA-N		POS	5.41	2169	-0.359475	9.26986	-4.31291	0.000252563	0.550617	-0.834855	0.550617	1.28296
278.066	155161	M+NH4	9	260.03	L-Gulose 1-phosphate	C6H13O9P	N/A	N/A	N/A	N/A		C15924			NA	23724605	HXXFSFRBOHSIMQ-QRXFDPRISA-N	Ascorbate and aldarate metabolism	POS	5.41	2169	-0.359475	9.26986	-4.31291	0.000252563	0.550617	-0.834855	0.550617	1.28296
278.066	157259	M+NH4	9	260.03	Hexose 1-phosphate	C6H13O9P	N/A	N/A	N/A	N/A		C01002			NA	466	HXXFSFRBOHSIMQ-UHFFFAOYSA-N		POS	5.41	2169	-0.359475	9.26986	-4.31291	0.000252563	0.550617	-0.834855	0.550617	1.28296
278.066	161630	M+NH4	9	260.03	D-Mannose 1-phosphate; alpha-D-Mannose 1-phosphate	C6H13O9P	N/A	N/A	N/A	N/A		C00636			NA	439279	HXXFSFRBOHSIMQ-RWOPYEJCSA-N	Nucleotide Sugars Metabolism	POS	5.41	2169	-0.359475	9.26986	-4.31291	0.000252563	0.550617	-0.834855	0.550617	1.28296
278.066	154478	M+NH4	9	260.03	myo-Inositol 5-phosphate; 1D-myo-Inositol 5-phosphate	C6H13O9P	N/A	N/A	N/A	N/A		C06155			NA	NA	INAPMGSXUVUWAF-KXXVROSKSA-N		POS	5.41	2169	-0.359475	9.26986	-4.31291	0.000252563	0.550617	-0.834855	0.550617	1.28296
278.066	156816	M+NH4	9	260.03	alpha-D-Hexose 1-phosphate	C6H13O9P	N/A	N/A	N/A	N/A		C01171			NA	439426	HXXFSFRBOHSIMQ-SQHQMROCSA-N		POS	5.41	2169	-0.359475	9.26986	-4.31291	0.000252563	0.550617	-0.834855	0.550617	1.28296
278.066	156314	M+NH4	9	260.03	D-Mannose 6-phosphate	C6H13O9P	N/A	N/A	N/A	N/A		C00275			NA	65127	NBSCHQHZLSJFNQ-QTVWNMPRSA-N	Nucleotide Sugars Metabolism	POS	5.41	2169	-0.359475	9.26986	-4.31291	0.000252563	0.550617	-0.834855	0.550617	1.28296
278.066	154277	M+NH4	9	260.03	D-Allose 6-phosphate	C6H13O9P	N/A	N/A	N/A	N/A		C02962			NA	11651816	NBSCHQHZLSJFNQ-IVMDWMLBSA-N	Fructose and Mannose Degradation	POS	5.41	2169	-0.359475	9.26986	-4.31291	0.000252563	0.550617	-0.834855	0.550617	1.28296
278.066	157634	M+NH4	9	260.03	D-Allulose 6-phosphate	C6H13O9P	N/A	N/A	N/A	N/A		C18096			NA	46174048	BGWGXPAPYGQALX-JDJSBBGDSA-N	Fructose and Mannose Degradation	POS	5.41	2169	-0.359475	9.26986	-4.31291	0.000252563	0.550617	-0.834855	0.550617	1.28296
278.066	153811	M+NH4	9	260.03	D-Glucose 1-phosphate; alpha-D-Glucose 1-phosphate; Cori ester; D-Glucose alpha-1-phosphate	C6H13O9P	N/A	N/A	N/A	N/A		C00103			NA	65533	HXXFSFRBOHSIMQ-VFUOTHLCSA-N	Gluconeogenesis	POS	5.41	2169	-0.359475	9.26986	-4.31291	0.000252563	0.550617	-0.834855	0.550617	1.28296
278.066	153560	M+NH4	9	260.03	Inositol 1-phosphate; myo-Inositol 1-phosphate; 1D-myo-Inositol 1-phosphate; D-myo-Inositol 1-phosphate; 1D-myo-Inositol 1-monophosphate	C6H13O9P	N/A	N/A	N/A	N/A		C01177			NA	NA	INAPMGSXUVUWAF-UOTPTPDRSA-N	Inositol Metabolism	POS	5.41	2169	-0.359475	9.26986	-4.31291	0.000252563	0.550617	-0.834855	0.550617	1.28296
278.066	132356	M+NH4	9	260.03	Myo-inositol 1-phosphate	C6H13O9P	N/A	N/A	N/A	N/A	573-35-3	C04006	HMDB0000213		5223	NA	INAPMGSXUVUWAF-PTQMNWPWSA-N	Inositol Metabolism	POS	5.41	2169	-0.359475	9.26986	-4.31291	0.000252563	0.550617	-0.834855	0.550617	1.28296
278.066	119308	M+NH4	9	260.03	Galactose 1-phosphate	C6H13O9P	N/A	N/A	N/A	N/A	2255-14-3	C00446	HMDB0000645		155	123912	HXXFSFRBOHSIMQ-FPRJBGLDSA-N	Nucleotide Sugars Metabolism	POS	5.41	2169	-0.359475	9.26986	-4.31291	0.000252563	0.550617	-0.834855	0.550617	1.28296
278.066	124951	M+NH4	9	260.03	Beta-D-Fructose 6-phosphate	C6H13O9P	N/A	N/A	N/A	N/A		C05345	HMDB0003971		NA	440641	BGWGXPAPYGQALX-ARQDHWQXSA-N	Gluconeogenesis	POS	5.41	2169	-0.359475	9.26986	-4.31291	0.000252563	0.550617	-0.834855	0.550617	1.28296
278.066	126754	M+NH4	9	260.03	Glucose 6-phosphate	C6H13O9P	N/A	N/A	N/A	N/A		C00092	HMDB0001401		145	5958	NBSCHQHZLSJFNQ-GASJEMHNSA-N	Gluconeogenesis	POS	5.41	2169	-0.359475	9.26986	-4.31291	0.000252563	0.550617	-0.834855	0.550617	1.28296
278.066	54574	M+NH4	9	260.03	D-Tagatose 1-phosphate	C6H13O9P	N/A	N/A	N/A	N/A			HMDB0006328		58393	6101730	ZKLLSNQJRLJIGT-PQLUHFTBSA-N		POS	5.41	2169	-0.359475	9.26986	-4.31291	0.000252563	0.550617	-0.834855	0.550617	1.28296
278.066	146991	M+NH4	9	260.03	D-fructose 1-phosphate	C6H13O9P	N/A	N/A	N/A	N/A			HMDB0060467		NA	65246	ZKLLSNQJRLJIGT-UYFOZJQFSA-N		POS	5.41	2169	-0.359475	9.26986	-4.31291	0.000252563	0.550617	-0.834855	0.550617	1.28296
278.066	102448	M+NH4	9	260.03	D-Tagatose 6-phosphate	C6H13O9P	N/A	N/A	N/A	N/A		C01097	HMDB0006873		3392	439396	BGWGXPAPYGQALX-OEXCPVAWSA-N	Galactose Metabolism	POS	5.41	2169	-0.359475	9.26986	-4.31291	0.000252563	0.550617	-0.834855	0.550617	1.28296
278.066	71495	M+NH4	9	260.03	Fructose 1-phosphate	C6H13O9P	N/A	N/A	N/A	N/A			HMDB0001076		NA	10400369	RHKKZBWRNHGJEZ-ARQDHWQXSA-N	Fructose and Mannose Degradation	POS	5.41	2169	-0.359475	9.26986	-4.31291	0.000252563	0.550617	-0.834855	0.550617	1.28296
278.066	61265	M+NH4	9	260.03	Mannose 6-phosphate	C6H13O9P	N/A	N/A	N/A	N/A			HMDB0001078		NA	439198	NBSCHQHZLSJFNQ-RWOPYEJCSA-N	Fructose and Mannose Degradation	POS	5.41	2169	-0.359475	9.26986	-4.31291	0.000252563	0.550617	-0.834855	0.550617	1.28296
278.066	54121	M+NH4	9	260.03	Sorbose 1-phosphate	C6H13O9P	N/A	N/A	N/A	N/A		C02888	HMDB0006797		58547	439837	ZKLLSNQJRLJIGT-OTWZMJIISA-N	Fructose and Mannose Degradation	POS	5.41	2169	-0.359475	9.26986	-4.31291	0.000252563	0.550617	-0.834855	0.550617	1.28296
278.066	83055	M+NH4	9	260.03	Glucose 1-phosphate	C6H13O9P	N/A	N/A	N/A	N/A	59-56-3		HMDB0001586		379	439165	HXXFSFRBOHSIMQ-GASJEMHNSA-N	Gluconeogenesis	POS	5.41	2169	-0.359475	9.26986	-4.31291	0.000252563	0.550617	-0.834855	0.550617	1.28296
278.066	148359	M+NH4	9	260.03	Beta-D-Glucose 6-phosphate	C6H13O9P	N/A	N/A	N/A	N/A		C01172	HMDB0003498		58158	439427	NBSCHQHZLSJFNQ-VFUOTHLCSA-N	Gluconeogenesis	POS	5.41	2169	-0.359475	9.26986	-4.31291	0.000252563	0.550617	-0.834855	0.550617	1.28296
278.066	65428	M+NH4	9	260.03	Inositol phosphate	C6H13O9P	N/A	N/A	N/A	N/A	15421-51-9		HMDB0002985		359	NA	INAPMGSXUVUWAF-XCMZKKERSA-N		POS	5.41	2169	-0.359475	9.26986	-4.31291	0.000252563	0.550617	-0.834855	0.550617	1.28296
278.066	144037	M+NH4	9	260.03	1D-myo-Inositol 3-phosphate	C6H13O9P	N/A	N/A	N/A	N/A	2831-74-5		HMDB0006814		58553	440194	INAPMGSXUVUWAF-LXOASSSBSA-N	Inositol Metabolism	POS	5.41	2169	-0.359475	9.26986	-4.31291	0.000252563	0.550617	-0.834855	0.550617	1.28296
278.066	85173	M+NH4	9	260.03	Dolichyl phosphate D-mannose	C6H13O9P	N/A	N/A	N/A	N/A			HMDB0000994		NA	3246168	HXXFSFRBOHSIMQ-PQMKYFCFSA-N		POS	5.41	2169	-0.359475	9.26986	-4.31291	0.000252563	0.550617	-0.834855	0.550617	1.28296
278.066	129988	M+NH4	9	260.03	D-Myo-inositol 4-phosphate	C6H13O9P	N/A	N/A	N/A	N/A	46495-39-0	C03546	HMDB0001313		6151	NA	INAPMGSXUVUWAF-CNWJWELYSA-N	Inositol Metabolism	POS	5.41	2169	-0.359475	9.26986	-4.31291	0.000252563	0.550617	-0.834855	0.550617	1.28296
278.066	117708	M+NH4	9	260.03	Fructose 6-phosphate	C6H13O9P	N/A	N/A	N/A	N/A	643-13-0		HMDB0000124		146	69507	GSXOAOHZAIYLCY-HSUXUTPPSA-N	Glutamate Metabolism	POS	5.41	2169	-0.359475	9.26986	-4.31291	0.000252563	0.550617	-0.834855	0.550617	1.28296
278.066	113630	M+NH4	9	260.03	D-Mannose 1-phosphate	C6H13O9P	N/A	N/A	N/A	N/A	27251-84-9		HMDB0006330		6245	644175	HXXFSFRBOHSIMQ-QTVWNMPRSA-N	Fructose and Mannose Degradation	POS	5.41	2169	-0.359475	9.26986	-4.31291	0.000252563	0.550617	-0.834855	0.550617	1.28296
278.066	115426	M+NH4	9	260.03	Beta-D-Fructose 2-phosphate	C6H13O9P	N/A	N/A	N/A	N/A		C03267	HMDB0006800		58549	193537	PMTUDJVZIGZBIX-ZXXMMSQZSA-N	Fructose and Mannose Degradation	POS	5.41	2169	-0.359475	9.26986	-4.31291	0.000252563	0.550617	-0.834855	0.550617	1.28296
278.066	153866	M+NH4	9	260.03	D-Hexose 6-phosphate	C6H13O9P	N/A	N/A	N/A	N/A		C02965			65875	208	NBSCHQHZLSJFNQ-UHFFFAOYSA-N		POS	5.41	2169	-0.359475	9.26986	-4.31291	0.000252563	0.550617	-0.834855	0.550617	1.28296
278.066	154636	M+NH4	9	260.03	D-Galactose 6-phosphate; 6-Phospho-D-galactose	C6H13O9P	N/A	N/A	N/A	N/A		C01113			63174	439404	NBSCHQHZLSJFNQ-SVZMEOIVSA-N	Galactose Metabolism	POS	5.41	2169	-0.359475	9.26986	-4.31291	0.000252563	0.550617	-0.834855	0.550617	1.28296
278.066	154404	M+NH4	9	260.03	Aldohexose 6-phosphate	C6H13O9P	N/A	N/A	N/A	N/A		C03251			65943	439958	VFRROHXSMXFLSN-SLPGGIOYSA-N		POS	5.41	2169	-0.359475	9.26986	-4.31291	0.000252563	0.550617	-0.834855	0.550617	1.28296
278.066	162597	M+NH4	9	260.03	beta-L-Galactose 1-phosphate; L-Galactose 1-phosphate	C6H13O9P	N/A	N/A	N/A	N/A		C15926			63185	23724607	HXXFSFRBOHSIMQ-SXUWKVJYSA-N	Metabolic pathways	POS	5.41	2169	-0.359475	9.26986	-4.31291	0.000252563	0.550617	-0.834855	0.550617	1.28296
278.066	167466	M+NH4	9	260.03	b-D-Mannopyranosyl phosphate	C6H13O9P	N/A	N/A	N/A	N/A	40591-51-3				380	NA			POS	5.41	2169	-0.359475	9.26986	-4.31291	0.000252563	0.550617	-0.834855	0.550617	1.28296
278.066	167467	M+NH4	9	260.03	D-myo-Inositol-3-phosphate	C6H13O9P	N/A	N/A	N/A	N/A					45086	NA			POS	5.41	2169	-0.359475	9.26986	-4.31291	0.000252563	0.550617	-0.834855	0.550617	1.28296
278.066	151099	M+NH4	9	260.03	D-Hamamelose 2(1)-phosphate	C6H13O9P	N/A	N/A	N/A	N/A		C03606			66009	5280610	CCVWXXPZLVDVMU-DUVQVXGLSA-N		POS	5.41	2169	-0.359475	9.26986	-4.31291	0.000252563	0.550617	-0.834855	0.550617	1.28296
278.066	158807	M+NH4	9	260.03	D-arabino-Hex-3-ulose 6-phosphate; D-arabino-3-Hexulose 6-phosphate; D-arabino-6-Phospho-hex-3-ulose	C6H13O9P	N/A	N/A	N/A	N/A		C06019			63133	193886	UZYFNQCWJLIAKE-ZMIZWQJLSA-N	Pentose Phosphate Pathway	POS	5.41	2169	-0.359475	9.26986	-4.31291	0.000252563	0.550617	-0.834855	0.550617	1.28296
278.066	156000	M+NH4	9	260.03	Fructose 1-phosphate(pyranose)	C6H13O9P	N/A	N/A	N/A	N/A		C05001			66282	440544	HXRNACQBNUPKDX-VRPWFDPXSA-N		POS	5.41	2169	-0.359475	9.26986	-4.31291	0.000252563	0.550617	-0.834855	0.550617	1.28296
278.066	165247	M+NH4	9	260.03	D-Mannose 6-phosphate	C6H13O9P	N/A	N/A	N/A	N/A	3672-15-9				5987	NA			POS	5.41	2169	-0.359475	9.26986	-4.31291	0.000252563	0.550617	-0.834855	0.550617	1.28296
278.066	158080	M+NH4	9	260.03	D-Fructose 1-phosphate	C6H13O9P	N/A	N/A	N/A	N/A		C01094			378	439394	RHKKZBWRNHGJEZ-VRPWFDPXSA-N	Fructose and Mannose Degradation	POS	5.41	2169	-0.359475	9.26986	-4.31291	0.000252563	0.550617	-0.834855	0.550617	1.28296
278.066	165248	M+NH4	9	260.03	a-D(+)Mannose 1-phosphate	C6H13O9P	N/A	N/A	N/A	N/A					64616	NA			POS	5.41	2169	-0.359475	9.26986	-4.31291	0.000252563	0.550617	-0.834855	0.550617	1.28296
278.066	165249	M+NH4	9	260.03	D-Mannose 1-phosphate	C6H13O9P	N/A	N/A	N/A	N/A					63155	NA			POS	5.41	2169	-0.359475	9.26986	-4.31291	0.000252563	0.550617	-0.834855	0.550617	1.28296
278.066	159106	M+NH4	9	260.03	beta-D-Glucose 1-phosphate	C6H13O9P	N/A	N/A	N/A	N/A		C00663			63204	122250	HXXFSFRBOHSIMQ-DVKNGEFBSA-N	Sphingolipid Metabolism	POS	5.41	2169	-0.359475	9.26986	-4.31291	0.000252563	0.550617	-0.834855	0.550617	1.28296
278.066	165250	M+NH4	9	260.03	alpha-D-Mannose 1-phosphate	C6H13O9P	N/A	N/A	N/A	N/A	15978-07-1				3391	NA			POS	5.41	2169	-0.359475	9.26986	-4.31291	0.000252563	0.550617	-0.834855	0.550617	1.28296
278.066	156813	M+NH4	9	260.03	D-Galactose 1-phosphate	C6H13O9P	N/A	N/A	N/A	N/A		C03384			5618	439995	HXXFSFRBOHSIMQ-SVZMEOIVSA-N		POS	5.41	2169	-0.359475	9.26986	-4.31291	0.000252563	0.550617	-0.834855	0.550617	1.28296
278.066	162491	M+NH4	9	260.03	alpha-D-Glucose 3-phosphate	C6H13O9P	N/A	N/A	N/A	N/A		C03811			66050	440128	JZWRCHGIQIXEPB-TVIMKVIFSA-N		POS	5.41	2169	-0.359475	9.26986	-4.31291	0.000252563	0.550617	-0.834855	0.550617	1.28296
278.066	163279	M+NH4	9	260.03	alpha-D-Glucose 6-phosphate	C6H13O9P	N/A	N/A	N/A	N/A		C00668			63117	439284	NBSCHQHZLSJFNQ-DVKNGEFBSA-N	Gluconeogenesis	POS	5.41	2169	-0.359475	9.26986	-4.31291	0.000252563	0.550617	-0.834855	0.550617	1.28296
278.066	154097	M+NH4	9	260.03	alpha-D-Hexose 6-phosphate	C6H13O9P	N/A	N/A	N/A	N/A		C03735			381	440100	NBSCHQHZLSJFNQ-IHVYINHVSA-N		POS	5.41	2169	-0.359475	9.26986	-4.31291	0.000252563	0.550617	-0.834855	0.550617	1.28296
278.066	156838	M+NH4	5	260.031	Oxydeprofos	C7H17O4PS2	N/A	N/A	N/A	N/A	2674-91-1	C18984			72743	91523	JAYZFNIOOYPIAH-UHFFFAOYSA-N		POS	5.41	2169	-0.359475	9.26986	-4.31291	0.000252563	0.550617	-0.834855	0.550617	1.28296
278.066	76861	M+NH4	0	260.032	Urolithin D	C13H8O6	N/A	N/A	N/A	N/A			HMDB0029219		86098	5482042	NEZDQSKPNPRYAW-UHFFFAOYSA-N		POS	5.41	2169	-0.359475	9.26986	-4.31291	0.000252563	0.550617	-0.834855	0.550617	1.28296
278.066	161101	M+NH4	0	260.032	Norathyriol; 1,3,6,7-Tetrahydroxyxanthone	C13H8O6	N/A	N/A	N/A	N/A	3542-72-1	C10086			68120	5281656	ZHTQCPCDXKMMLU-UHFFFAOYSA-N		POS	5.41	2169	-0.359475	9.26986	-4.31291	0.000252563	0.550617	-0.834855	0.550617	1.28296
278.066	159327	M+NH4	0	260.032	Demethylbellidifolin; 1,3,5,8-Tetrahydroxyxanthone	C13H8O6	N/A	N/A	N/A	N/A	2980-32-7	C10056			68100	5281626	MPXAWSABMVLIBU-UHFFFAOYSA-N		POS	5.41	2169	-0.359475	9.26986	-4.31291	0.000252563	0.550617	-0.834855	0.550617	1.28296
278.066	161388	M+NH4	0	260.032	Norswertianin; 1,2,6,8-Tetrahydroxyxanthone	C13H8O6	N/A	N/A	N/A	N/A	22172-15-2	C10088			68122	5281658	RVOUOPDWADMVBA-UHFFFAOYSA-N		POS	5.41	2169	-0.359475	9.26986	-4.31291	0.000252563	0.550617	-0.834855	0.550617	1.28296
278.066	168634	M+H-H2O	10	295.066	Cys Ala Cys	C9H17N3O4S2	N/A	N/A	N/A	N/A					16795	NA			POS	5.41	2169	-0.359475	9.26986	-4.31291	0.000252563	0.550617	-0.834855	0.550617	1.28296
278.066	168635	M+H-H2O	10	295.066	Cys Cys Ala	C9H17N3O4S2	N/A	N/A	N/A	N/A					16933	NA			POS	5.41	2169	-0.359475	9.26986	-4.31291	0.000252563	0.550617	-0.834855	0.550617	1.28296
278.066	168636	M+H-H2O	10	295.066	Ala Cys Cys	C9H17N3O4S2	N/A	N/A	N/A	N/A					18736	NA			POS	5.41	2169	-0.359475	9.26986	-4.31291	0.000252563	0.550617	-0.834855	0.550617	1.28296
278.066	78139	M+H-H2O	1	295.069	Caffeoyl aspartic acid	C13H13NO7	N/A	N/A	N/A	N/A	860295-20-1		HMDB0029294		86165	24891368	YNHFZQQNJPOYRC-DUXPYHPUSA-N		POS	5.41	2169	-0.359475	9.26986	-4.31291	0.000252563	0.550617	-0.834855	0.550617	1.28296
285.99	158898	M+Na	2	263.002	Parathion-methyl; Methyl parathion; Methylparathion	C8H10NO5PS	N/A	N/A	N/A	N/A	298-00-0	C14228			44552	4130	RLBIQVVOMOPOHC-UHFFFAOYSA-N		POS	0.32	4178	0.606765	8.52196	3.97519	0.000587838	0.550617	-1.29135	0.550617	1.52284
[truncated: 2,469 more rows]

## Sheet: Table S3C
Table S3C. Day 1: Negatively charged spectral features
[truncated: 279 more rows]

## Sheet: Table S3D
Table S3D. Day 1: Positively charged spectral features
[truncated: 4,363 more rows]

[truncated: 12 more sheets: Table S3E, Table S3F, Table S3G, Table S3H, Table S3I, Table S3J, Table S3K, Table S3L, Table S3M, Table S3N, Table S3O, Table S3P]
